# Supplementary material for: The Vestfold Hills are alive: characterising microbial and environmental dynamics in Old Wallow, eastern Antarctica
Source: Front Microbiol. 2024 Sep 23;15:1443491. doi: 10.3389/fmicb.2024.1443491 (PMC11457671; doi:10.3389/fmicb.2024.1443491)
Supplement: Supplementary file 1 [file Data_Sheet_1.zip]

Archive with 5 entries (5 files):
- Supplementary material S3.XLSX
- Supplementary material S2.XLSX
- Supplementary material S1.XLSX
- Supplementary Figures, Table.PDF
- Supplementary material S4.CSV
