# Supplementary material for: The Vestfold Hills are alive: characterising microbial and environmental dynamics in Old Wallow, eastern Antarctica
Source: Front Microbiol. 2024 Sep 23;15:1443491. doi: 10.3389/fmicb.2024.1443491 (PMC11457671; doi:10.3389/fmicb.2024.1443491)
Supplement: Supplementary file 1 [file Data_Sheet_1.zip › Supplementary material S3.XLSX]

## Sheet: Summary zOTUs per sample
Soil sample	Number of unique 18S zOTUs	Number of unique 16S zOTUs
OW_T1_0	229	1921
OW_T1_0.1	130	2566
OW_T1_0.2	178	1985
OW_T1_0.5	160	2540
OW_T1_1	75	2308
OW_T1_10	131	1611
OW_T1_100	356	1972
OW_T1_100.1	188	1269
OW_T1_100.2	247	1263
OW_T1_100.5	161	1441
OW_T1_101	225	1390
OW_T1_102	314	1769
OW_T1_105	343	1671
OW_T1_110	321	1379
OW_T1_120	309	1692
OW_T1_150	184	1604
OW_T1_2	185	1228
OW_T1_20	114	1309
OW_T1_200	221	2675
OW_T1_200.1	207	2736
OW_T1_200.2	185	2087
OW_T1_200.5	257	2577
OW_T1_201	224	3045
OW_T1_202	173	2473
OW_T1_205	171	2521
OW_T1_210	228	3080
OW_T1_220	251	1653
OW_T1_250	120	1461
OW_T1_300	266	2472
OW_T1_5	75	1274
OW_T1_50	95	1048
OW_T2_0	168	1134
OW_T2_0.1	64	1358
OW_T2_0.2	89	1590
OW_T2_0.5	115	1860
OW_T2_1	69	2403
OW_T2_10	78	1508
OW_T2_100	215	1484
OW_T2_100.1	201	1252
OW_T2_100.2	262	1287
OW_T2_100.5	170	1648
OW_T2_101	266	1454
OW_T2_102	329	1823
OW_T2_105	230	1540
OW_T2_110	347	1391
OW_T2_120	360	2067
OW_T2_150	197	1715
OW_T2_2	152	1673
OW_T2_20	121	1303
OW_T2_200	212	2631
OW_T2_200.1	171	2665
OW_T2_200.2	171	2595
OW_T2_200.5	238	3096
OW_T2_201	245	2848
OW_T2_202	238	2508
OW_T2_205	202	2764
OW_T2_210	155	2918
OW_T2_220	193	1479
OW_T2_250	94	1614
OW_T2_300	439	2500
OW_T2_5	198	2440
OW_T2_50	279	1437
OW_T3_0	183	942
OW_T3_0.1	93	1172
OW_T3_0.2	68	1143
OW_T3_0.5	80	1295
OW_T3_1	47	1345
OW_T3_10	93	1653
OW_T3_100	342	1811
OW_T3_100.1	211	1397
OW_T3_100.2	228	1456
OW_T3_100.5	254	1701
OW_T3_101	291	1525
OW_T3_102	337	1705
OW_T3_105	274	1702
OW_T3_110	284	1986
OW_T3_120	375	1769
OW_T3_150	333	1989
OW_T3_2	163	1430
OW_T3_20	115	901
OW_T3_200	256	2688
OW_T3_200.1	229	2903
OW_T3_200.2	238	2219
OW_T3_200.5	217	3339
OW_T3_201	175	2943
OW_T3_202	228	2496
OW_T3_205	136	2934
OW_T3_210	209	3046
OW_T3_220	113	1732
OW_T3_250	148	2176
OW_T3_300	427	2943
OW_T3_5	107	1394
OW_T3_50	258	1692

## Sheet: Total reads per sample 
Samples	16S reads	18S reads
OW/T1/0m	158802	213548
OW/T2/0m	120924	266668
OW/T3/0m	145206	238968
OW/T1/2m	191382	220898
OW/T2/2m	170956	249992
OW/T3/2m	190074	232712
OW/T1/100m	166294	147958
OW/T2/100m	165330	140626
OW/T3/100m	177088	318460
OW/T1/102m	206296	330462
OW/T2/102m	204144	390112
OW/T3/102m	189310	381756
OW/T1/200m	212618	249572
OW/T2/200m	166332	134466
OW/T3/200m	165698	193338
OW/T1/202m	245292	99294
OW/T2/202m	152294	261896
OW/T3/202m	147658	402240
Average	176428	248498

## Sheet: Phylum_Bacteria
Phylum	Start_%	Mid_%	End_%
Actinobacteria	37.2771	35.3198	37.4942
Bacteroidetes	28.6286	23.7046	16.6519
Proteobacteria	12.2964	20.9042	12.3716
Chloroflexi	9.51832	6.60404	12.7333
Gemmatimonadetes	6.03391	4.35313	8.97159
Acidobacteria	1.79224	1.04439	5.02452
Planctomycetes	1.17382	2.33799	2.58549
Deinococcus-Thermus	0.969863	2.4375	0.235409
Patescibacteria	0.703353	0.68377	0.628697
BRC1	0.431926	0.0214043	0.131424
Bacteria_Unc	0.397433	0.379853	0.208377
FBP	0.280647	0.034589	0.119878
Firmicutes	0.175359	0.645217	0.0950194
Verrucomicrobia	0.153304	0.354193	0.960721
Cyanobacteria	0.0894151	0.767968	1.03177
Nitrospirae	0.0552834	0.243709	0.276704
WPS-2	0.00708668	0.00909579	0.00179987
Dependentiae	0.00683359	0.0612923	0.0580712
Armatimonadetes	0.00437494	8.34476e-05	0.29562
Tenericutes	0.00202477	0.0476068	0.000950873
Hydrogenedentes	0.000867757	0.00917923	0.0438081
Fibrobacteres	0.000433879	0.00325446	0.00451665
Elusimicrobia	0.000397722	0	0.0275414
Kiritimatiellaeota	0.000397722	0.0156047	0
Entotheonellaeota	0.000253096	0	0.0387141
Halanaerobiaeota	0.000180783	0.011182	0
Lentisphaerae	0.00010847	0.00634202	0
Epsilonbacteraeota	3.61565e-05	0	0.000543356
WS2	3.61565e-05	0	0.000373557
Omnitrophicaeota	0	4.17238e-05	0.00112067
Rokubacteria	0	0	0.00638443

## Sheet: Class_Bacteria 
Class	Start_%	Mid_%	End_%
Bacteroidia	27.3234	19.6924	15.983
Rubrobacteria	10.5612	1.50882	2.23673
Thermoleophilia	7.90809	1.15179	5.64785
Nitriliruptoria	6.9879	7.17449	4.17321
Chloroflexia	6.8316	1.76425	5.37973
Actinobacteria	6.05821	1.14173	8.82998
Gammaproteobacteria	5.91854	15.2236	5.66663
Alphaproteobacteria	5.83502	4.83404	6.10654
Acidimicrobiia	5.29907	24.276	12.9428
Longimicrobia	4.36442	0.336461	1.74057
Rhodothermia	1.29643	3.99656	0.616404
Gitt-GS-136	1.27813	0.527723	1.50506
Blastocatellia_(Subgroup_4)	1.00027	0.0219884	1.57879
Deinococci	0.969863	2.4375	0.235409
Anaerolineae	0.903082	3.3266	2.1579
Gemmatimonadetes	0.798915	0.0328783	4.99181
Saccharimonadia	0.691169	0.608041	0.576365
Planctomycetacia	0.620049	2.27791	1.90861
Phycisphaerae	0.547157	0.0464386	0.579353
Deltaproteobacteria	0.533237	0.777356	0.584685
BD2-11_terrestrial_group	0.498924	1.25568	0.21286
Holophagae	0.450547	0.9919	1.09975
BRC1	0.431926	0.0214043	0.131424
Bacteria_Unc	0.397433	0.379853	0.208377
KD4-96	0.376824	0.669333	1.87485
Subgroup_6	0.29793	0.00571616	1.77919
FBP	0.280647	0.034589	0.119878
0319-7L14	0.24619	0.00125171	2.92618
Actinobacteria_Unc	0.208696	0.0617512	0.0653046
PAUC43f_marine_benthic_group	0.195065	2.60874	0.373286
S0134_terrestrial_group	0.156196	0.118412	0.323908
Verrucomicrobiae	0.153304	0.354193	0.960721
Bacilli	0.145856	0.25777	0.0393594
Dehalococcoidia	0.0776643	0.209495	0.21106
Oxyphotobacteria	0.073217	0.751112	1.00025
Nitrospira	0.0552834	0.243709	0.276704
Acidobacteriia	0.0319624	0.0246588	0.460155
Clostridia	0.0295037	0.387447	0.05566
AKAU4049	0.0202838	0.000792752	1.32623
JG30-KF-CM66	0.0157643	0.0695118	0.132579
Sericytochromatia	0.013848	0.0125589	0.0264886
Thermoanaerobaculia	0.0115339	0.000125171	0.0871747
TK10	0.0102685	0.0185671	0.289982
Proteobacteria_Unc	0.00958148	0.069178	0.0137197
OLB14	0.00911145	0.0167312	0.204608
Ignavibacteria	0.0085691	0.0156881	0.0511094
MB-A2-108	0.00770134	0.00104309	0.66826
Chloroflexi_Unc	0.00744825	0.000208619	0.520705
WPS-2	0.00708668	0.00909579	0.00179987
Babeliae	0.00683359	0.0612923	0.0580712
Unc	0.00668896	0.000375514	0.0604144
Parcubacteria	0.00574889	0.037468	0.0300204
OM190	0.00560426	0.00559099	0.0851371
SHA-26	0.00473651	0	0.379738
Fimbriimonadia	0.00347103	8.34476e-07	0.240843
Mollicutes	0.00202477	0.0476068	0.000950873
Melainabacteria	0.00202477	0.00183585	0.00217342
P2-11E	0.00188014	0	0.0345371
Ktedonobacteria	0.00133779	0	0.0407517
Hydrogenedentia	0.000867757	0.00917923	0.0438081
vadinHA49	0.000723131	0.00776063	0.00930497
N9D0	0.000470035	0.00162723	0.00183383
Fibrobacteria	0.000433879	0.00325446	0.00451665
Kiritimatiellae	0.000397722	0.0156047	0
Gracilibacteria	0.000325409	0.0317518	0.0123614
Cyanobacteria_Unc	0.000325409	0.0024617	0.00285262
BD7-11	0.000289252	0.000292067	0.0022753
Entotheonellia	0.000253096	0	0.0387141
Berkelbacteria	0.000253096	0.000584133	0.00118859
Bacteroidetes_Unc	0.000216939	0	0.00132443
Lineage_IIb	0.000216939	0	0.00601088
Lineage_IIa	0.000180783	0	0.0205117
Halanaerobiia	0.000180783	0.011182	0
Gemmatimonadetes_Unc	0.00010847	0.000166895	0.00292054
Oligosphaeria	0.00010847	0.00634202	0
Armatimonadia	7.23131e-05	0	0.000101879
Campylobacteria	3.61565e-05	0	0.000543356
WS2	3.61565e-05	0	0.000373557
ABY1	0	0.00279549	0.000407517
Microgenomatia	0	0.00275377	0.00247906
Coriobacteriia	0	0.00258688	0
FFCH16263	0	0.000292067	0.00390537
Omnitrophia	0	4.17238e-07	0.000237718
Subgroup_17	0	0	0.00865974
NC10	0	0	0.00638443
Acidobacteria_Unc	0	0	0.00635047
Subgroup_21	0	0	0.00444873
Elusimicrobia	0	0	0.00101879
Omnitrophicaeota	0	0	0.000882954
Pla4_lineage	0	0	0.000815034
Patescibacteria_Unc	0	0	0.000135839

## Sheet: Family_Bacteria
Family	Start_%	Mid_%	End_%
Flavobacteriaceae	23.8882	16.9545	12.8036
Rubrobacteriaceae	10.5612	1.50882	2.23673
Unc	7.14356	27.7851	12.1121
JG30-KF-CM45	5.55318	0.844865	3.64072
Solirubrobacteraceae	5.5274	0.0297491	1.24496
Longimicrobiaceae	4.36442	0.336461	1.74057
Nitriliruptoraceae	4.13465	6.06885	1.43864
Xanthomonadaceae	3.91586	1.00901	2.0439
Euzebyaceae	2.84921	1.10547	2.71512
Sphingomonadaceae	2.30939	0.436306	1.65982
67-14	2.0683	0.844239	1.57628
Sporichthyaceae	1.67379	0.00250343	0.118146
Cyclobacteriaceae	1.62408	1.25434	0.789666
Rhodobacteraceae	1.47873	0.859677	0.90428
Gitt-GS-136	1.27813	0.527723	1.50506
AKYG1722	1.06535	0.631782	0.99244
Blastocatellaceae	0.999982	0.021905	1.26687
Trueperaceae	0.955581	2.43538	0.228413
Balneolaceae	0.819307	3.36306	0.0472041
Hymenobacteraceae	0.805532	0.00938785	0.0814695
Gemmatimonadaceae	0.798915	0.0328783	4.99181
Ilumatobacteraceae	0.73857	0.636705	1.62776
Caldilineaceae	0.696556	1.76175	0.897692
Saccharimonadales	0.691024	0.607457	0.471905
Actinobacteria_Unc	0.651035	0.0682601	0.345914
Intrasporangiaceae	0.638127	0.336836	0.719913
Nocardioidaceae	0.599367	0.382816	1.85335
Gammaproteobacteria_Unc	0.579228	2.96715	0.456453
Microtrichales_Unc	0.512555	0.0622936	1.16635
BD2-11_terrestrial_group	0.498924	1.25568	0.21286
Subgroup_7	0.450474	0.991858	1.09965
BRC1	0.431926	0.0214043	0.131424
WD2101_soil_group	0.417825	0.00137689	0.248008
Rhodothermaceae	0.41486	0.610294	0.565566
Bacteria_Unc	0.397433	0.379853	0.208377
Burkholderiaceae	0.385356	0.238159	0.892191
KD4-96	0.376824	0.669333	1.87485
Acidimicrobiia_Unc	0.3667	0.0340466	0.467252
Chitinophagaceae	0.354298	0.0200274	1.13083
Pirellulaceae	0.299304	1.13927	0.824237
FBP	0.280647	0.034589	0.119878
Subgroup_6	0.272223	0.00221136	1.63024
0319-7L14	0.24619	0.00125171	2.92618
Iamiaceae	0.241236	0.00279549	0.548654
Marinobacteraceae	0.220808	2.26948	0.113052
Halomonadaceae	0.213179	6.83703	0.205457
Kineosporiaceae	0.208298	0.0395124	0.175334
Solirubrobacterales_Unc	0.197198	0.00413066	0.134684
PAUC43f_marine_benthic_group	0.195065	2.60874	0.373286
Alphaproteobacteria_Unc	0.181723	0.401758	0.174587
MWH-CFBk5	0.181	0.0132682	0.269573
Bradymonadaceae	0.161981	0.0586219	0.0204438
Ardenticatenaceae	0.158908	0.00408893	0.535274
S0134_terrestrial_group	0.156196	0.118412	0.323908
Haliangiaceae	0.155039	0.0328783	0.11655
Legionellaceae	0.150375	0.421077	0.234153
Rhizobiaceae	0.146542	0.0467724	0.0841183
Thermomicrobiaceae	0.13537	0.28585	0.175979
Nitrosomonadaceae	0.129404	0.133975	0.0486643
Micrococcaceae	0.120112	0.00146033	0.00438081
Sphingobacteriales_Unc	0.118847	0.0133099	0.206441
Planctomycetales_Unc	0.103155	0.153126	0.34442
Isosphaeraceae	0.0991412	0.0738511	0.127111
Frankiales_Unc	0.0925608	0.000458962	0.0569505
Tepidisphaeraceae	0.0859803	0.000625857	0.071757
Frankiaceae	0.0772304	0.000625857	0.105615
SAR202ade	0.0762903	0.202444	0.106769
Unknownmily	0.0719154	0.185379	0.312667
Rhodanobacteraceae	0.0681551	0.00150206	0.250249
Devosiaceae	0.0681551	0.0829469	0.0243831
Planococcaceae	0.0659857	0.0541575	0.0110709
Rhodothermia_Unc	0.0622616	0.0231984	0.00363369
Micrococcales_Unc	0.0607792	0.00559099	0.0988908
Acetobacteraceae	0.0603814	0.0500686	0.0192891
Gaiellaceae	0.0599476	0.00221136	2.127
Saprospiraceae	0.0573804	0.908869	0.38636
Pseudohongiellaceae	0.055898	0.376933	0.0926422
Nitrospiraceae	0.0552834	0.243709	0.276704
IMCC26256	0.0533309	0.00425583	0.756352
Gemmataceae	0.0531501	0.0124754	0.26312
Sandaracinaceae	0.0518123	0.00129344	0.0374916
Bacillaceae	0.0458827	0.14136	0.00944081
Moraxellaceae	0.0450872	0.0381773	0.00196967
Microbacteriaceae	0.0436409	0.125714	0.0116822
AKIW781	0.0413992	0.000458962	0.0579014
Beijerinckiaceae	0.0344933	0.127299	0.0473059
Chloroplast	0.033481	0.698665	0.269369
Pseudomonadaceae	0.033264	0.087161	0.0190854
Thermoleophilia_Unc	0.0330109	0.000125171	0.00995021
Solibacteraceae_(Subgroup_3)	0.0319624	0.0246588	0.460155
Methyloligellaceae	0.0313477	0.130303	0.472448
DEV007	0.0296122	0.0324611	0.0764094
Cellulomonadaceae	0.0292145	0.00216964	0.00108671
Pseudonocardiaceae	0.029106	0.00917923	4.40003
Thermomicrobiales_Unc	0.0282383	0.000792752	0.320173
Microtrichaceae	0.0272982	0.0983847	0.0829297
Opitutaceae	0.0264304	0.00634202	0.162871
Geminicoccaceae	0.0257435	0.00221136	0.219991
Oligoflexaceae	0.025635	0.0734339	0.0435364
Archangiaceae	0.024261	0.0096382	0.028696
NS9_marine_group	0.0236464	0.000125171	0.0113426
Phycisphaeraceae	0.0223809	0.0436848	0.169357
Phycisphaerae_Unc	0.0209708	0.000751028	0.0902311
Salinisphaeraceae	0.0208623	0.0977588	0.0120557
Hahellaceae	0.0207177	0.0646719	0.0492077
Paenibacillaceae	0.0206454	0.0337128	0.0139575
AKAU4049	0.0202838	0.000792752	1.32623
Chthoniobacteraceae	0.0202477	0.00146033	0.353861
Rubritaleaceae	0.0187291	0.213751	0.195608
Bradymonadales	0.017319	0.0426417	0.0290356
Streptomycetaceae	0.0172828	0.011474	0.0538941
Bdellovibrionaceae	0.0172467	0.076897	0.0313788
JG30-KF-CM66	0.0157643	0.0695118	0.132579
Rubinisphaeraceae	0.0156558	0.0706801	0.145721
Puniceicoccaceae	0.014788	0.0387197	0.0350804
Paracaedibacteraceae	0.014318	0.010723	0.0130745
Bacteriovoracaceae	0.013848	0.059665	0.0237379
Sericytochromatia	0.013848	0.0125589	0.0264886
0319-6G20	0.0130164	0.012684	0.0613653
TRA3-20	0.012004	0.00141861	0.0940685
Cryomorphaceae	0.012004	0.138481	0.0254698
Nostocales_Unc	0.0118593	0.00396376	0.106396
Clostridiaceae_1	0.0117147	0.0843238	0.00889746
Thermoanaerobaculaceae	0.0115339	0.000125171	0.0871747
TK10	0.0102685	0.0185671	0.289982
Deinococcaceae	0.00983458	0.000166895	0.00662215
Proteobacteria_Unc	0.00958148	0.069178	0.0137197
Myxococcales_Unc	0.00936455	0.00200274	0.0105954
SC-I-84	0.00914761	0.00329618	0.0952911
Phormidesmiaceae	0.00911145	0.00738511	0.394748
OLB14	0.00911145	0.0167312	0.204608
Pedosphaeraceae	0.00835216	0.000584133	0.082726
Diplorickettsiaceae	0.00835216	0.0311259	0.00981437
Sphingobacteriaceae	0.00784597	0.0052572	0.017727
Nannocystaceae	0.00784597	0.0288311	0.0123614
MB-A2-108	0.00770134	0.00104309	0.66826
Desulfuromonadaceae	0.00766519	0.0259939	0.000203759
Rhizobiales_Unc	0.00744825	0.00362997	0.0147385
Chloroflexi_Unc	0.00744825	0.000208619	0.520705
Polyangiaceae	0.00733978	0.000959647	0.00896538
Halieaceae	0.00730362	0.0550754	0.00736927
WPS-2	0.00708668	0.00909579	0.00179987
Rickettsiaceae	0.0069059	0.0152292	0.00349785
OPB56	0.0066528	0.015563	0.0123953
Planctomycetales	0.00650818	0.0322108	0.0283904
Verrucomicrobiales_Unc	0.0063274	0.0389283	0.00387141
Bacteroidia_Unc	0.00614661	0	0.00281866
Peptococcaceae	0.0060743	0.102557	0.024485
Crocinitomicaceae	0.00603814	0.0589974	0.00635047
Betaproteobacteriales_Unc	0.00596583	0.00634202	0.0463551
Thermoactinomycetaceae	0.00596583	0.00162723	0.00156215
Cytophagaceae	0.00564042	0.0186088	0.0170138
OM190	0.00560426	0.00559099	0.0851371
Rhodocyclaceae	0.00556811	0.0488586	0.00404121
Alicyclobacillaceae	0.00538733	0.0178995	0.000916913
Woeseiaceae	0.00535117	0.0610419	0.0355219
Herpetosiphonaceae	0.0052427	0.000125171	0.0104596
SHA-26	0.00473651	0	0.379738
Deinococci_Unc	0.00444726	0.00196102	0.000373557
Sva1033	0.0044111	0.261733	0.000135839
Pleomorphomonadaceae	0.00430263	0.04623	0.00713155
Verrucomicrobiaceae	0.00419416	0.00271205	0.0410234
Nitriliruptoria_Unc	0.00404953	0.000166895	0.0194589
Babeliaceae	0.00394106	0.013602	0.0364728
Nodosilineaceae	0.00390491	0.0024617	0.0622143
SAR324ade(Marine_group_B)	0.00386875	4.17238e-05	0.0214626
Leptolyngbyaceae	0.00379644	0.00112654	0.00271678
Hyphomicrobiaceae	0.00376028	0.0611671	0.0363369
Clostridiaceae_2	0.00368797	0.0352983	0.0034639
Spirosomaceae	0.0035795	0.00938785	0.0247567
Oxyphotobacteria_Unc	0.0035795	0.0335042	0.00309034
Parcubacteria	0.00329025	4.17238e-05	0.00135839
Deltaproteobacteria_Unc	0.00325409	0.0242832	0.0205117
Acidimicrobiia	0.00321793	0	0.00458457
Gimesiaceae	0.00307331	0.645717	0.00716551
Fimbriimonadaceae	0.00303715	8.34476e-05	0.0127009
Rickettsiales_Unc	0.00296484	0.0317518	0.0134481
Xanthobacteraceae	0.00289252	0.00621685	0.0698892
Flavobacteriales_Unc	0.00278405	0.00129344	0.0188816
Amoebophilaceae	0.00260327	0.00279549	0.000373557
Mitochondria	0.00260327	0.153752	0.0252661
Desulfuromonadales_Unc	0.00245865	0.0285391	0.000135839
Cytophagales_Unc	0.00245865	0.000166895	0.00125651
Phormidiaceae	0.00238633	0.00129344	0.0558638
Ectothiorhodospiraceae	0.00235018	0.0320856	0.000747115
Babeliales_Unc	0.00220555	0.0337128	0.00281866
Gallionellaceae	0.00213324	0.0194433	0.000475437
Clostridiaceae_4	0.00206092	0.0502354	0.00163007
Ruminococcaceae	0.00206092	0.0391786	0.00122255
Chitinophagales_Unc	0.00202477	0	0.00397329
Nostocaceae	0.00202477	0.00129344	0.0060788
Haloplasmataceae	0.00202477	0.0458962	0.000950873
Chloroflexaceae	0.0019163	0.000125171	0.0145348
P2-11E	0.00188014	0	0.0345371
LD-RB-34	0.00180783	8.34476e-05	0.00326014
KI89Aade	0.00180783	0.0181499	0.00882954
Enterobacteriaceae	0.00169936	0.00655064	0.000848994
Obscuribacterales	0.0016632	0	0.00176591
Pseudanabaenaceae	0.00159089	0.000751028	0.00271678
Propionibacteriaceae	0.00151857	0.0344639	0.0162328
Desulfobulbaceae	0.00144626	0.0235322	0.000509396
Prolixibacteraceae	0.00133779	0.181332	0
RCP2-54	0.00133779	4.17238e-05	0.0714513
C0119	0.00133779	0	0.0407517
Parcubacteria_Unc	0.00130164	0.00600823	0.00519584
Lentimicrobiaceae	0.00130164	0	0.00281866
Demequinaceae	0.00130164	0.0292484	6.79195e-05
Anaerolineaceae	0.00119317	4.17238e-05	0.559385
Blfdi19	0.00115701	0.00396376	0.00865974
Verrucomicrobiae_Unc	0.00115701	0.00171068	0.00848994
Caulobacteraceae	0.00112085	0.0159385	0.00560336
Actinomarinales_Unc	0.00112085	0.046981	0
Planctomycetacia_Unc	0.00112085	0	0.00336202
Coxiellaceae	0.00094007	0.0285808	0.0208852
Hydrogenophilaceae	0.00094007	0.00367169	0.00451665
A4b	0.000903914	0.000458962	0.0487662
Sporolactobacillaceae	0.000903914	0.000500686	0.000509396
Phaselicystidaceae	0.000903914	0	0.00580712
Actinomarinales	0.000903914	0.00650891	0.00451665
Chroococcidiopsaceae	0.000867757	0.000542409	0.00129047
Lachnospiraceae	0.000867757	0.0271622	0.00234322
Hydrogenedensaceae	0.000867757	0.00917923	0.0438081
Cellvibrionaceae	0.000831601	0.0139357	0.0031243
Dehalococcoidia_Unc	0.000759287	0.00283722	0.026183
vadinHA49	0.000723131	0.00776063	0.00930497
SM2D12	0.000686974	0.0026286	0.00115463
Nitrincolaceae	0.000650818	0.00529892	0
Family_XVIII	0.000650818	0.00125171	0.000339598
mle1-27	0.000650818	8.34476e-05	0.00288658
27F-1492R	0.000650818	0	0.00757303
Carnobacteriaceae	0.000614661	0.00696787	0
S085	0.000614661	0.0042141	0.0781074
Gracilibacteraceae	0.000614661	0.00433927	0.00251302
Holosporaceae	0.000578505	0.000500686	0.000645235
Rhizobiales_Incertae_Sedis	0.000542348	0.0234905	0.0293412
Clostridiaceae_3	0.000542348	0.0192347	0
Chloroflexales_Unc	0.000506192	0	0.000271678
Kiloniellaceae	0.000470035	0.00250343	0.0083541
AB1	0.000470035	0.0109316	0
N9D0	0.000470035	0.00162723	0.00183383
Fibrobacteraceae	0.000433879	0.00325446	0.00451665
Bacillales_Unc	0.000433879	0.000751028	0.00176591
Xanthomonadales_Unc	0.000433879	0.00375514	0.00672403
Fimbriimonadales	0.000433879	0	0.228142
Family_XI	0.000397722	0.00542409	0.00186779
PB19	0.000397722	0.00279549	0.00431289
Kiritimatiellae_Unc	0.000397722	0.0156047	0
GWA2-38-13b	0.000361565	8.34476e-05	0.00794658
Nitrosococcaceae	0.000361565	0.000125171	0.815306
Puniceispirillales_Incertae_Sedis	0.000361565	0.000500686	0.000543356
Acidiferrobacteraceae	0.000361565	0	0.00264886
FFCH9454	0.000361565	0.000292067	0.000781074
Microtrichales	0.000325409	0.00108482	0
D8A-2	0.000325409	0.000417238	0.00217342
Cyanobacteria_Unc	0.000325409	0.0024617	0.00285262
Oleiphilaceae	0.000325409	0.0967158	0.00315826
SBR1031	0.000325409	0.013602	0.0643198
Thermobaculaceae	0.000325409	8.34476e-05	0.0479512
Clostridiales_Unc	0.000289252	0.00717649	0.00305638
Pyrinomonadaceae	0.000289252	8.34476e-05	0.311852
Schlesneriaceae	0.000289252	0.0070096	0.00448269
BD7-11	0.000289252	0.000292067	0.0022753
1013-28-CG33	0.000289252	4.17238e-05	0.00112067
Entotheonellaceae	0.000253096	0	0.0387141
Vermiphilaceae	0.000253096	0.0109316	0.014331
Candidatus_Peribacteria	0.000253096	0.0308756	0.0120897
Pseudoalteromonadaceae	0.000253096	0.0373845	0
Berkelbacteria	0.000253096	0.000584133	0.00118859
Candidatus_Campbellbacteria	0.000253096	0.00408893	0.00108671
Bacteroidetes_Unc	0.000216939	0	0.00132443
Midichloriaceae	0.000216939	0	0.000101879
Lineage_IIb	0.000216939	0	0.00601088
Babeliales	0.000216939	0.00208619	0.000848994
UBA12409	0.000216939	0.000959647	0.00359973
Procabacteriaceae	0.000180783	8.34476e-05	0.000169799
Caldicoprobacteraceae	0.000180783	0.00659236	0.000882954
Alteromonadaceae	0.000180783	0.0255767	0.000645235
Candidatus_Adlerbacteria	0.000180783	8.34476e-05	0.000373557
Vampirovibrionales	0.000180783	4.17238e-05	0.000339598
Lineage_IIa	0.000180783	0	0.0205117
P3OB-42	0.000180783	0	0.00186779
Halobacteroidaceae	0.000180783	0.011182	0
Gastranaerophilales	0.000180783	0.00179412	6.79195e-05
bac2nit3	0.000180783	0	6.79195e-05
Magnetospirillaceae	0.000144626	0.00191929	0.000101879
PeM15	0.000144626	8.34476e-05	3.39598e-05
Saccharimonadales_Unc	0.000144626	0.000584133	0.10446
EV818SWSAP88	0.000144626	0.00609167	0.000475437
Cryptosporangiaceae	0.000144626	0.000625857	0.00322618
Candidatus_Azambacteria	0.000144626	0.000125171	0.0122934
Rhodopirillaceae	0.000144626	8.34476e-05	0.000543356
Ga0077536	0.000144626	0.00225308	0.00319222
Candidatus_Kaiserbacteria	0.000144626	0.0152292	0.000305638
Microscillaceae	0.00010847	0	0.0196967
Subgroup_6_Unc	0.00010847	0	0.000169799
Gemmatimonadetes_Unc	0.00010847	0.000166895	0.00292054
Oceanospirillales_Unc	0.00010847	8.34476e-05	0.000101879
env.OPS_17	0.00010847	0.000375514	0.00196967
NS11-12_marine_group	0.00010847	0.0160219	0.0106973
SJA-28	0.00010847	4.17238e-05	0.035454
Oligosphaeria_Unc	0.00010847	0.00634202	0
P13-46	0.00010847	0.00116827	0.000950873
Candidatus_Peregrinibacteria	7.23131e-05	0.0008762	0.000271678
Reyranellaceae	7.23131e-05	0.000458962	0.0052298
Methylophagaceae	7.23131e-05	0.00755201	0
Holophagaceae	7.23131e-05	4.17238e-05	0.000101879
Oscillatoriaceae	7.23131e-05	0	0.000848994
Armatimonadales	7.23131e-05	0	0.000101879
Micavibrionaceae	7.23131e-05	0.0668415	0.000781074
37-13	7.23131e-05	0.00033379	0.00118859
KD3-93	7.23131e-05	0	0.00387141
Candidatus_Zambryskibacteria	7.23131e-05	0	0.000135839
Micromonosporaceae	7.23131e-05	0	0.00309034
Tenderiaceae	7.23131e-05	0	0
Magnetospiraceae	7.23131e-05	0	0.00363369
Family_XIII	3.61565e-05	0.00125171	0
Staphylococcaceae	3.61565e-05	4.17238e-05	0.000135839
Thioalkalispiraceae	3.61565e-05	0.000542409	0
Thiovulaceae	3.61565e-05	0	0.000543356
Oligoflexales_Unc	3.61565e-05	0	0
Saccharospirillaceae	3.61565e-05	0	6.79195e-05
Nakamurellaceae	3.61565e-05	0	6.79195e-05
Chloroflexia_Unc	3.61565e-05	0	0.0297487
Roseiflexaceae	3.61565e-05	0.000166895	0.0895519
WS2	3.61565e-05	0	0.000373557
EF100-94H03	3.61565e-05	0.00150206	0.00292054
Amb-16S-1323	3.61565e-05	0	0.201687
Labraceae	3.61565e-05	0	0.000781074
Thiotrichaceae	3.61565e-05	0.00346307	0.000101879
Desulfarculaceae	3.61565e-05	0.00321273	0.00305638
Rhodospirillaceae	0	0.0242415	0.00173195
Candidatus_Moranbacteria	0	0.00592478	0.000373557
Candidatus_Nomurabacteria	0	0.00500686	0.000950873
Kangiellaceae	0	0.00408893	0
Microgenomatia	0	0.00275377	0.00247906
OPB41	0	0.00258688	0
Candidatus_Magasanikbacteria	0	0.00241998	0.000101879
Spongiibacteraceae	0	0.00216964	0
053A03-B-DI-P58	0	0.00187757	0
Izimaplasmatales	0	0.00171068	0
Family_XII	0	0.00171068	0
Desulfobacteraceae	0	0.00150206	0
SB-5	0	0.00120999	0
Clostridia_Unc	0	0.00104309	0.000101879
MBAE14	0	0.000917923	0
Candidatus_Spechtbacteria	0	0.0008762	0
HglApr721	0	0.000792752	0.00118859
Bacilli_Unc	0	0.000751028	0
Thiomicrospiraceae	0	0.000542409	0
CCM19a	0	0.000417238	0.00234322
Porticoccaceae	0	0.000375514	0
Candidatus_Kerfeldbacteria	0	0.000375514	0.000169799
FFCH16263	0	0.000292067	0.00390537
SRB2	0	0.000250343	0.000203759
AKYH767	0	0.000250343	0.00774282
UBA10353_marine_group	0	0.000166895	6.79195e-05
Nocardiaceae	0	0.000166895	0.000169799
Mycobacteriaceae	0	8.34476e-05	0.00122255
Bradymonadales_Unc	0	8.34476e-05	0
BIrii41	0	8.34476e-05	0.00781074
Omnitrophaceae	0	4.17238e-05	0.000237718
Terrimicrobiaceae	0	4.17238e-05	0
Sneathiellaceae	0	4.17238e-05	0
NS7_marine_group	0	4.17238e-05	0
RBG-13-54-9	0	4.17238e-05	0.0247906
Coleofasciculaceae	0	4.17238e-05	0.0847296
Rhodomicrobiaceae	0	4.17238e-05	0.00947477
PLTA13	0	4.17238e-05	0.00203759
Subgroup_17	0	0	0.00865974
Rokubacteriales	0	0	0.00638443
Acidobacteria_Unc	0	0	0.00635047
Gaiellales_Unc	0	0	0.00465249
Subgroup_21	0	0	0.00444873
Syntrophomonadaceae	0	0	0.00247906
Lineage_IV	0	0	0.00101879
Methylophilaceae	0	0	0.00101879
Omnitrophicaeota	0	0	0.000882954
Sulfuricellaceae	0	0	0.000848994
Pla4_lineage	0	0	0.000815034
Xenococcaceae	0	0	0.000645235
KF-JG30-B3	0	0	0.000577316
Rhodospirillales_Unc	0	0	0.000543356
Neisseriaceae	0	0	0.000271678
Acidimicrobiaceae	0	0	0.000203759
CHAB-XI-27	0	0	0.000169799
Patescibacteria_Unc	0	0	0.000135839
Leeiaceae	0	0	0.000135839
ABY1_Unc	0	0	0.000101879
DS-100	0	0	6.79195e-05
A21b	0	0	6.79195e-05
Candidatus_Uhrbacteria	0	0	3.39598e-05

## Sheet: Phylum_Eukaryotes
Phylum	Start_%	Mid_%	End_%
Eukaryota_unclassified	51.8299	28.5674	49.328
Ochrophyta	17.6883	30.4343	12.3211
Cercozoa	4.4811	6.62479	10.722
Chlorophyta	11.5934	7.19241	9.82534
Metazoa	1.36487	2.05072	3.86909
Alveolata_unclassified	0.810828	0.983882	2.94292
Lobosa	0.599362	0.9709	2.24775
Fungi	2.06322	3.3087	2.0321
Ciliophora	2.69539	6.09465	1.58316
Opisthokonta_unclassified	2.17444	4.82653	0.919937
Apicomplexa	0.396238	0.514633	0.827016
Stramenopiles_unclassified	0.29558	0.986415	0.735311
Amoebozoa_unclassified	0.618131	0.799497	0.678281
Sagenista	2.07003	4.56457	0.47723
Centroheliozoa	0.0417092	0.0784193	0.474796
Pseudofungi	0.0190472	0.107444	0.276179
Dinoflagellata	0.19075	0.0963618	0.193751
Haptophyta	0.592271	0.922033	0.133071
Rhizaria_unclassified	0.000139031	0.0206866	0.0945943
Streptophyta	0.119706	0.0256472	0.0863819
Protalveolata_X	0.0392067	0.0292357	0.0742155
Opalozoa	0.000278062	0.0216365	0.0437993
Mesomycetozoa	0.0323942	0.058577	0.0264621
Cryptophyta	0.0176569	0.0328242	0.0261579
Apusomonadidae	0.00625639	0.00137207	0.0156643
Conosa	0.00806379	0.000105544	0.0136873
Discoba	0.00528317	0.0098156	0.0117102
Hilomonadea	0.0208546	0.138157	0.00775612
Choanoflagellida	0.0282233	0.102167	0.00775612
Breviatea	0.181296	0.419327	0.00288954
Hacrobia_unclassified	0	0	0.00182497
Telonemia	0.00403189	0.0167815	0
Metamonada	0.0120957	0	0

## Sheet: Class_Eukaryotes 
Class	Start_%	Mid_%	End_%
Eukaryota_unclassified	51.8299	28.5674	49.328
Bacillariophyta	9.46786	20.8589	5.92081
Filosa-Imbricatea	0.96543	2.0104	4.63177
Chlorophyceae	8.39218	5.43141	4.37461
Chrysophyceae	3.2625	5.28101	4.36883
Filosa-Sarcomonadea	2.2352	2.83069	3.43201
Metazoa_unclassified	0.93818	1.80787	3.11021
Alveolata_unclassified	0.810828	0.983882	2.94292
Ulvophyceae	0.153768	0.0943564	2.7002
Chlorophyta_unclassified	2.41844	1.31793	2.22525
Tubulinea	0.436279	0.77596	1.3961
Xanthophyceae	0.491474	0.202328	1.33375
Spirotrichea	2.65229	6.04251	1.09422
Filosa-Thecofilosea	0.13347	0.301751	1.07506
Opisthokonta_unclassified	2.17444	4.82653	0.919937
Colpodellidea	0.380666	0.507773	0.7528
Stramenopiles_unclassified	0.29558	0.986415	0.735311
Basidiomycota	0.0731302	0.0439064	0.690903
Fungi_unclassified	1.25795	2.79576	0.681778
Amoebozoa_unclassified	0.618131	0.799497	0.678281
Endomyxa	0.505933	0.675799	0.65121
Ochrophyta_unclassified	4.1135	3.65827	0.561939
Filosa-Granofilosea	0.442257	0.522971	0.506581
Trebouxiophyceae	0.517751	0.20845	0.486355
Centroheliozoa_X	0.0417092	0.0784193	0.474796
Lobosa_unclassified	0.072018	0.126125	0.466888
Labyrinthulomycetes	2.06655	4.56257	0.44803
Ciliophora_unclassified	0.0425434	0.0429565	0.441795
Nematoda	0.301975	0.0798969	0.371077
Cercozoa_unclassified	0.137362	0.22407	0.343855
Oomycota	0.009037	0.0997392	0.270552
Chytridiomycota	0.151266	0.280642	0.257321
Blastocladiomycota	0.000417092	0.090979	0.237702
Dinophyceae	0.19075	0.0963618	0.193751
Arthropoda	0.0372603	0.118315	0.166681
Ascomycota	0.574614	0.0939343	0.162422
Discosea-Flabellinia	0.0018074	0.01066	0.141435
Rotifera	0.000973216	0.0151984	0.139002
Lobosa_X	0.0878675	0.0518222	0.129269
Dictyochophyceae	0.296275	0.428615	0.125619
Discosea-Longamoebia	0.00139031	0.00633265	0.114061
Pavlovophyceae	0.535547	0.883721	0.112388
Rhizaria_unclassified	0.000139031	0.0206866	0.0945943
Embryophyceae	0.115257	0.0256472	0.0863819
Endomyxa-Phytomyxea	0.0614516	0.0591047	0.0815153
Colponemea	0.0392067	0.0292357	0.0742155
Gregarinomorphea	0.0155715	0.00686037	0.0740634
Craniata	0.0693764	0.0218476	0.073455
Nassophorea	0.000278062	0.00654374	0.0453201
MAST-12	0	0.0138263	0.0314807
Cryptophyceae	0.0176569	0.0328242	0.0261579
Sagenista_X	0.00208546	0	0.0247892
Chlorophyta_X	0.0355919	0.00686037	0.0243329
Prymnesiophyceae	0.0567246	0.0383125	0.020683
Ichthyosporea	0.00333674	0.0140374	0.0179455
Apusomonadidae_Group-1	0.00625639	0.00137207	0.0156643
Mamiellophyceae	0.0101492	0.00548829	0.0145998
Variosea	0.00806379	0.000105544	0.0135352
Bicoecea	0.000278062	0.00781027	0.0123185
Eustigmatophyceae	0.0567246	0.00242751	0.0101894
Jakobida	0.00430996	0.00960452	0.0101894
Nucleariidea	0.0290574	0.0445396	0.00851653
Tardigrada	0.0155715	0	0.0079082
Choanoflagellatea	0.0282233	0.102167	0.00775612
Planomonadida	0.0208546	0.138157	0.00775612
Sagenista_unclassified	0.00139031	0.00200534	0.00441034
Hyphochytriomyceta	0	0	0.0039541
Breviatea_X	0.181296	0.419327	0.00288954
Mucoromycota	0.00570026	0.00348296	0.00197705
Hacrobia_unclassified	0	0	0.00182497
Pirsonia_Clade	0.00987119	0.00770472	0.00167289
Oligohymenophorea	0.000139031	0.00242751	0.00167289
Euglenozoa	0.000973216	0.000211088	0.00152081
Annelida	0.00152934	0.00105544	0.000760404
Colpodea	0.000139031	0.000211088	0.000152081
Apicomplexa_unclassified	0	0	0.000152081
Mycetozoa-Myxogastrea	0	0	0.000152081
Pyramimonadales	0.0654835	0.127919	0
Preaxostyla	0.0120957	0	0
Klebsormidiophyceae	0.00444899	0	0
Telonemia_X	0.00403189	0.0167815	0
Entomophthoromycota	0.000139031	0	0
MAST-1	0.000139031	0	0
Platyhelminthes	0	0.00390513	0
Pelagophyceae	0	0.00274415	0
Porifera	0	0.0026386	0

## Sheet: Family_Eukaryotes
Family	Start_%	Mid_%	End_%
Eukaryota_unclassified	51.8299	28.5674	49.328
Bacillariophyta_X_unclassified	6.23623	16.0851	1.87774
Opisthokonta_unclassified	2.17444	4.82653	0.919937
Raphid-pennate	3.22871	4.77366	4.03851
Chlamydomonadales_X	6.68724	4.65661	3.12435
Ochrophyta_unclassified	4.1135	3.65827	0.561939
Strombidiida_unclassified	1.50862	3.32865	0.000456243
Thraustochytriaceae	0.909679	3.14775	0.0973317
Chrysophyceae_X_unclassified	1.82923	2.80705	0.735007
Fungi_unclassified	1.25795	2.79576	0.681778
Oxytrichidae	1.07554	2.71217	0.775004
Glissomonadida_unclassified	1.44759	2.20661	0.47799
Metazoa_unclassified	0.93818	1.80787	3.11021
Chrysophyceae_Clade-F	0.917464	1.78074	0.199226
Paulinellidae	0.895358	1.76987	3.81221
Chlorophyta_unclassified	2.41844	1.31793	2.22525
Labyrinthulomycetes_unclassified	0.875755	1.11254	0.161966
Stramenopiles_unclassified	0.29558	0.986415	0.735311
Alveolata_unclassified	0.810828	0.983882	2.94292
Pavlovaceae	0.535547	0.883721	0.112388
Amoebozoa_unclassified	0.618131	0.799497	0.678281
Chlorophyceae_unclassified	1.54004	0.694691	0.499738
Chrysophyceae_Clade-C	0.22954	0.647724	2.0791
Sey055-lineage	0.404163	0.608779	0.0743675
Alphamonaceae	0.380666	0.507773	0.7528
Novel-Gran-6	0.408751	0.433786	0.425978
Pedinellales	0.296275	0.428615	0.125619
Allapsidae	0.150431	0.401701	1.67335
Tubulinea_unclassified	0.0875894	0.368349	0.656381
Subulatomonas-lineage	0.134999	0.349246	0.000456243
Labyrinthulaceae	0.28112	0.302278	0.188732
Chytridiomycetes	0.150709	0.280642	0.257321
Cercozoa_unclassified	0.137362	0.22407	0.343855
Xanthophyceae_XX	0.491474	0.202328	1.33375
Chlorellales_X	0.488415	0.199689	0.469778
Euglyphida_unclassified	0.0606174	0.181958	0.761773
Flabellulidae	0.113866	0.153461	0.230859
Protaspa-lineage	0.0799427	0.140057	0.00866861
Planomonadidae_Group-1	0.0208546	0.138157	0.00775612
Nolandellidae	0.0389286	0.136785	0.100982
Cercomonadidae	0.412643	0.134991	0.816978
Pyramimonadales_XX	0.0654835	0.127919	0
Lobosa_unclassified	0.072018	0.126125	0.466888
Rhogostoma-lineage	0.0145982	0.118315	1.05818
Arthropoda_unclassified	0.031699	0.11346	0.0252454
Monosigidae_Group_A	0.0282233	0.094462	0.000152081
Blastocladiomycetes	0.000417092	0.090979	0.237702
Ulotrichales_X	0.137919	0.0820078	0.704438
Pterocystidae	0.0411531	0.0784193	0.420504
Chromadorea_X	0.301697	0.0783137	0.370469
Dinophyceae_unclassified	0.0239133	0.0745142	0.0938339
Breviata-lineage	0.0462973	0.0700813	0.00243329
Paracercomonadidae	0.211466	0.0683926	0.208807
Oomycota_X_unclassified	0.00139031	0.0621655	0.200899
Plasmodiophorida_X	0.0614516	0.0591047	0.0815153
Massiteriidae	0.0140421	0.0581548	0
Chaetopeltidaceae	0.136111	0.0530887	0.674631
Nucleariida_X	0.0290574	0.0445396	0.00851653
Arcellinida_X	0.137919	0.0441174	0.126379
Acanthamoebidae	0.0297526	0.0434842	0.111019
Ciliophora_unclassified	0.0425434	0.0429565	0.441795
Filosa-Thecofilosea_unclassified	0.017935	0.0387347	0.00806028
Leptophryidae	0.0557514	0.0385236	0.313895
Isochrysidaceae	0.0567246	0.0383125	0.020683
Hartmannellidae	0.0118176	0.0355684	0.0161206
Leotiomycetes	0.00472705	0.0348296	0.00684364
Vermamoebidae	0.00264159	0.0328242	0.253215
Cryptomonadales_X	0.0176569	0.0328242	0.0261579
Peronosporales	0.00764669	0.0302912	0.015056
Colponemidae	0.0392067	0.0292357	0.0742155
Spongomonadidae	0.00264159	0.0292357	0.0482096
Vampyrellida_unclassified	0.0460192	0.0284969	0.251238
Sphaeropleales_X	0.0287794	0.0270193	0.0398452
Chrysophyceae_Clade_C	0.226203	0.0267027	1.29573
Embryophyceae_XX	0.115257	0.0256472	0.0863819
Agaricomycetes	0.0286403	0.023853	0.605434
Ovulinatidae	0.00208546	0.0224809	0.00623531
Mammalia	0.0660396	0.021531	0.0704134
Rhizaria_unclassified	0.000139031	0.0206866	0.0945943
Limnofilidae	0.009037	0.0197368	0.0418222
Chrysophyceae_Clade-E	0.0599223	0.018048	0.0597678
Filosa-Sarcomonadea_unclassified	0.0120957	0.0177314	0.251694
Telonemia-Group-1	0.00403189	0.0167815	0
Rotifera_XX	0.000973216	0.0151984	0.139002
Pseudoperkinsidae	0.00333674	0.0140374	0.0179455
MAST-12C_X	0	0.0138263	0.0314807
Ascomycota_unclassified	0.0296136	0.0138263	0.00212913
Eurotiomycetes	0.0193253	0.0134041	0.0171851
Sordariomycetes	0.467978	0.0124542	0.0333057
Ulvales-relatives_X	0.0158495	0.0123487	1.99576
Mesofilidae	0.0104273	0.0112932	0.0387806
Vannellidae	0.0018074	0.01066	0.133223
Jakobidae	0.00430996	0.00960452	0.0101894
Exobasidiomycetes	0.0379554	0.00928788	0.0774092
Saccharomycetales	0.0379554	0.00897125	0.0352828
Tremellomycetes	0.00430996	0.00854907	0.00273746
Dothideomycetes	0.0140421	0.00833799	0.0184018
Gymnodiniaceae	0.0107054	0.0081269	0.00182497
Cochliopodiidae	0.000695154	0.00781027	0.0164247
Pirsonia_Clade_XX	0.00987119	0.00770472	0.00167289
Olpidophydiales	0	0.00696591	0.00532283
Chlorophyta_XXX	0.0355919	0.00686037	0.0243329
Bicoecea_unclassified	0	0.00686037	0
Thaumatomonadidae	0	0.00686037	0
Microthamniales_X	0.0279452	0.00664928	0.0101894
Nassulida	0.000278062	0.00654374	0.0453201
Thecamoebidae	0.00139031	0.00633265	0.114061
Choanoflagellatea_unclassified	0	0.00612156	0.00486659
Monomastigaceae	0.0101492	0.00548829	0.0145998
Polyplicariidae	0.013486	0.00538275	0.0736071
LOS7N/I-lineage	0.0435166	0.00485503	0.0121665
Dinophysaceae	0	0.00485503	0
Suessiaceae	0.151683	0.00432731	0.0529241
Mataza-lineage	0	0.00390513	0
Rhabdocoela	0	0.00390513	0
Mucoromycotina_X	0.00570026	0.00348296	0.00197705
Thoracosphaeraceae	0.00166837	0.00316632	0.045168
Sarcinochrysidaceae	0	0.00274415	0
Demospongiae	0	0.0026386	0
Insecta	0.000139031	0.00242751	0.13885
Eustigmatophyceae_XX	0.0567246	0.00242751	0.0101894
Scuticociliatia_2_X	0.000139031	0.00242751	0.00167289
Trebouxiophyceae_unclassified	0.00139031	0.00211088	0.00471451
Sagenista_unclassified	0.00139031	0.00200534	0.00441034
Agaricomycotina_unclassified	0.000834185	0.00168871	0.000152081
Hypotrichia_unclassified	0.0681251	0.00158316	0.000608323
Enoplea_X	0.000278062	0.00158316	0.000608323
Acanthoecidae_Group_G	0	0.00158316	0
Pezizomycotina_unclassified	0.000139031	0.00147762	0.0133831
Apusomonadidae_Group-1_XX	0.00625639	0.00137207	0.0156643
Sandonidae	0.000973216	0.00126653	0.0031937
Arachnida	0.00264159	0.00126653	0.00182497
Gregarinidae	0.0018074	0.00116099	0.000304162
Peridiniales_unclassified	0.00278062	0.00116099	0
Annelida_XX	0.00152934	0.00105544	0.000760404
Maxillopoda	0	0.00105544	0.000760404
Bicoecaceae	0	0.000949897	0.0100373
Chrysophyceae_Clade-D	0	0.000738809	0
Lecanoromycetes	0.000695154	0.000527721	0.000456243
Cystobasidiomycetes	0.00125128	0.000422177	0.00212913
Balamuthiidae	0.0574197	0.000422177	0.00182497
Actinocephalidae	0.000278062	0.000316632	0.000152081
Ventricleftida_X	0	0.000316632	0.000152081
Cryothecomonas-lineage	0	0.000316632	0
Saprolegniales	0	0.000211088	0.0492742
Craniata_X_unclassified	0.00333674	0.000211088	0.00288954
Petalomonadales	0.000973216	0.000211088	0.00152081
Gymnodiniales_unclassified	0	0.000211088	0
Halteriidae	0	0.000105544	0.294124
Pezizomycetes	0.000139031	0.000105544	0.0354348
Mb5C-lineage	0.00778573	0.000105544	0.00988526
Polar-centric-Mediophyceae	0.00291965	0.000105544	0.00456243
Archosauria	0	0.000105544	0.000152081
Cyrtolophosidida	0	0.000105544	0.000152081
Cryomonadida_unclassified	0.0209937	0.000105544	0
Collembola	0.000278062	0.000105544	0
Wallemiales	0.000139031	0.000105544	0
Oomycota_XX	0	0.000105544	0
LKM74-lineage	0	0.000105544	0
Platyophryida	0	0.000105544	0
Pterocystida_unclassified	0.000556123	0	0.0542929
Selenastraceae	0	0	0.030112
Sagenista_XXX	0.00208546	0	0.0247892
Spirotrichea_unclassified	0	0	0.0240288
Thalassomyxa-lineage	0	0	0.0117102
Paramoebidae	0	0	0.00821237
Tardigrada_XX	0.0155715	0	0.0079082
Chaetopeltidales_X	0	0	0.00593115
Hyphochrytriaceae	0	0	0.0039541
Euglyphidae	0.00472705	0	0.00334578
Monosigidae_Group_O	0	0	0.00273746
Variosea_XX	0.000278062	0	0.00258537
Pseudodendromonadales_X	0.000278062	0	0.00228121
Hacrobia_unclassified	0	0	0.00182497
Pucciniomycotina_unclassified	0	0	0.00167289
Watanabea-Clade_X	0	0	0.00167289
Microbotryomycetes	0	0	0.00136873
Variosea_X_unclassified	0	0	0.00106457
Apicomplexa_unclassified	0	0	0.000152081
Didymiaceae	0	0	0.000152081
Trimastigidae	0.0120957	0	0
Klebsormidiophyceae_XX	0.00444899	0	0
Diplopoda	0.00250255	0	0
Chytridiomycotina_unclassified	0.000556123	0	0
Colpodida	0.000139031	0	0
Chrysophyceae_Clade-B2	0.000139031	0	0
Entomophthorales	0.000139031	0	0
MAST-1C_X	0.000139031	0	0

## Sheet: Bacterial zOTU
zotuID	Domain	Phylum	Class	Order	Family	Genus	OW_T1_0	OW_T1_0.1	OW_T1_0.2	OW_T1_0.5	OW_T1_1	OW_T1_10	OW_T1_100	OW_T1_100.1	OW_T1_100.2	OW_T1_100.5	OW_T1_101	OW_T1_102	OW_T1_105	OW_T1_110	OW_T1_120	OW_T1_150	OW_T1_2	OW_T1_20	OW_T1_200	OW_T1_200.1	OW_T1_200.2	OW_T1_200.5	OW_T1_201	OW_T1_202	OW_T1_205	OW_T1_210	OW_T1_220	OW_T1_250	OW_T1_300	OW_T1_5	OW_T1_50	OW_T2_0	OW_T2_0.1	OW_T2_0.2	OW_T2_0.5	OW_T2_1	OW_T2_10	OW_T2_100	OW_T2_100.1	OW_T2_100.2	OW_T2_100.5	OW_T2_101	OW_T2_102
Zotu328	Bacteria	Acidobacteria	Holophagae	Subgroup_7	Subgroup_7	Subgroup_7	1	0	0	0	0	0	1305	264	194	253	682	323	596	240	341	138	0	0	0	1	0	0	0	0	0	0	0	0	27	0	17	1	0	0	0	0	0	702	344	357	1540	426	329
Zotu192	Bacteria	Acidobacteria	Holophagae	Subgroup_7	Subgroup_7	Subgroup_7	323	95	15	18	0	0	21	174	112	311	52	287	85	31	204	111	0	0	521	395	145	454	698	746	40	3	411	118	0	0	0	0	0	0	0	219	0	122	42	3	336	147	296
Zotu298	Bacteria	Acidobacteria	Acidobacteriia	Solibacterales	Solibacteraceae_(Subgroup_3)	PAUC26f	2	46	2	52	14	7	10	17	0	30	0	5	16	9	14	64	10	12	141	161	84	269	356	101	368	225	29	47	318	0	7	1	9	15	8	79	19	4	3	0	10	13	5
Zotu207	Bacteria	Acidobacteria	Blastocatellia_(Subgroup_4)	Blastocatellales	Blastocatellaceae	Blastocatella	24	37	7	79	0	0	209	1	10	1	1	15	8	1	16	6	0	2	558	250	61	587	602	89	728	274	70	1	470	0	2	1	0	0	0	166	0	1	2	4	7	0	5
Zotu2943	Bacteria	Acidobacteria	Acidobacteriia	Solibacterales	Solibacteraceae_(Subgroup_3)	PAUC26f	0	0	0	0	0	0	0	10	9	19	3	5	1	5	8	15	0	0	0	0	0	0	0	0	0	0	0	0	0	0	0	0	0	0	0	0	0	2	3	0	29	1	15
Zotu2401	Bacteria	Acidobacteria	Blastocatellia_(Subgroup_4)	Blastocatellales	Blastocatellaceae	Blastocatella	0	0	0	0	0	1	0	0	0	0	1	0	0	0	0	0	0	0	0	0	0	1	0	0	0	0	0	0	0	0	0	0	0	0	0	0	0	0	0	0	0	0	0
Zotu174	Bacteria	Acidobacteria	Blastocatellia_(Subgroup_4)	Blastocatellales	Blastocatellaceae	Blastocatella	186	59	316	12	575	0	0	0	0	0	0	0	0	0	3	0	2	6	9	21	3	11	25	768	2	117	0	0	0	0	0	1	16	4	101	65	1	1	0	0	0	0	3
Zotu91	Bacteria	Acidobacteria	Blastocatellia_(Subgroup_4)	Blastocatellales	Blastocatellaceae	Blastocatella	213	1409	2813	738	1248	24	8	0	0	0	0	5	0	0	2	0	4	47	48	16	19	24	75	695	5	58	2	0	6	1	0	1	41	6	697	356	1	0	0	3	0	1	4
Zotu331	Bacteria	Acidobacteria	Subgroup_6	Subgroup_6	Subgroup_6	Subgroup_6	51	83	11	66	55	0	0	0	0	0	0	2	0	0	0	0	0	0	285	263	106	163	224	126	453	456	59	0	48	0	0	5	0	0	1	155	0	0	0	0	0	0	0
Zotu530	Bacteria	Acidobacteria	Subgroup_6	Subgroup_6	Subgroup_6	Subgroup_6	131	210	37	141	405	0	0	0	0	0	0	0	0	0	0	0	0	1	262	164	68	95	185	457	252	360	0	0	48	0	0	0	4	0	16	120	0	1	0	2	0	0	0
Zotu253	Bacteria	Acidobacteria	Holophagae	Subgroup_7	Subgroup_7	Subgroup_7	189	1310	612	276	14	0	0	0	0	0	0	0	0	0	0	0	0	0	1	6	2	0	4	221	6	57	0	0	5	0	0	6	0	2	1060	807	0	0	0	0	0	0	0
Zotu683	Bacteria	Acidobacteria	Holophagae	Subgroup_7	Subgroup_7	Subgroup_7	0	0	0	0	0	0	1	0	0	0	0	0	0	0	0	0	0	0	11	37	1	12	33	5	17	582	0	0	0	0	0	0	0	0	0	0	0	0	0	0	0	0	0
Zotu585	Bacteria	Acidobacteria	Holophagae	Subgroup_7	Subgroup_7	Subgroup_7	16	141	2	34	423	0	0	0	0	0	0	0	0	0	0	0	0	0	212	186	39	70	99	124	261	156	0	2	181	0	0	0	1	0	9	3	0	0	0	0	0	0	0
Zotu324	Bacteria	Acidobacteria	Subgroup_6	Subgroup_6	Subgroup_6	Subgroup_6	136	220	37	158	21	0	1	0	0	0	0	0	0	0	0	0	2	0	252	135	42	162	136	162	270	318	5	0	281	0	0	9	35	14	11	135	0	0	0	0	0	0	0
Zotu111	Bacteria	Acidobacteria	Holophagae	Subgroup_7	Subgroup_7	Subgroup_7	334	306	33	154	191	2	0	0	0	0	0	0	3	0	0	3	1	0	56	50	18	17	34	340	18	39	4	0	150	0	16	21	158	97	175	633	0	1	0	0	0	0	0
Zotu384	Bacteria	Acidobacteria	Subgroup_6	Subgroup_6	Subgroup_6	Subgroup_6	111	237	185	192	283	0	0	0	0	0	0	2	0	0	0	0	0	0	162	151	104	41	122	313	19	193	0	1	23	0	0	2	26	17	37	116	0	0	0	0	3	0	1
Zotu388	Bacteria	Acidobacteria	Subgroup_6	Subgroup_6	Subgroup_6	Subgroup_6	145	209	54	172	294	2	0	0	0	0	0	0	0	0	0	0	0	0	127	59	37	76	147	196	72	124	0	0	5	1	0	1	29	10	60	194	0	0	0	0	0	0	0
Zotu742	Bacteria	Acidobacteria	Blastocatellia_(Subgroup_4)	Blastocatellales	Blastocatellaceae	Unc	32	102	1	43	609	0	0	0	3	0	0	3	0	0	0	0	0	0	16	6	1	8	5	16	56	288	0	0	0	1	0	0	0	0	0	17	0	0	0	0	0	0	0
Zotu154	Bacteria	Acidobacteria	Blastocatellia_(Subgroup_4)	Blastocatellales	Blastocatellaceae	Blastocatella	162	288	213	220	16	0	0	0	0	0	0	0	0	0	0	0	2	6	42	12	22	70	86	325	2	53	69	0	0	0	0	0	14	0	94	190	24	0	0	0	0	0	0
Zotu1040	Bacteria	Acidobacteria	Holophagae	Subgroup_7	Subgroup_7	Subgroup_7	0	0	0	0	6	0	0	0	0	0	0	0	0	0	0	0	0	0	218	149	34	50	99	1	305	126	0	0	528	0	0	0	0	0	0	0	0	0	0	0	0	0	0
Zotu489	Bacteria	Acidobacteria	Blastocatellia_(Subgroup_4)	Blastocatellales	Blastocatellaceae	Blastocatella	101	481	804	354	5	0	0	0	0	0	0	0	0	0	0	0	0	0	0	13	3	5	10	196	0	29	0	1	0	0	0	1	112	9	646	82	0	0	0	0	0	0	0
Zotu447	Bacteria	Acidobacteria	Subgroup_6	Subgroup_6	Subgroup_6	Subgroup_6	100	130	4	219	52	0	0	0	0	0	0	0	0	0	0	0	1	0	87	66	22	57	108	140	91	265	0	0	155	0	0	5	4	11	11	219	0	0	0	0	0	0	0
Zotu815	Bacteria	Acidobacteria	Subgroup_6	Subgroup_6	Subgroup_6	Subgroup_6	27	46	27	61	141	0	1	0	0	0	0	0	0	0	0	0	0	0	116	112	65	52	113	237	165	95	3	0	154	0	0	0	2	3	22	62	1	0	0	0	0	0	0
Zotu395	Bacteria	Acidobacteria	Blastocatellia_(Subgroup_4)	Blastocatellales	Blastocatellaceae	Blastocatella	117	247	107	47	376	1	0	0	0	0	0	0	0	0	0	0	0	0	33	19	18	18	16	304	6	98	0	0	0	2	0	0	4	4	70	180	2	1	0	0	0	0	0
Zotu1575	Bacteria	Acidobacteria	Blastocatellia_(Subgroup_4)	Pyrinomonadales	Pyrinomonadaceae	RB41	1	0	0	0	0	0	0	0	0	0	0	0	0	0	0	0	0	2	6	2	3	0	3	0	4	0	0	0	0	0	0	0	0	0	0	0	0	0	0	0	0	0	0
Zotu1127	Bacteria	Acidobacteria	Acidobacteriia	Solibacterales	Solibacteraceae_(Subgroup_3)	PAUC26f	0	0	0	0	0	0	0	0	0	0	0	0	0	0	0	0	0	0	31	61	13	45	53	2	265	181	0	0	197	0	0	0	0	0	0	0	0	0	0	0	0	0	0
Zotu665	Bacteria	Acidobacteria	Subgroup_6	Unknownder	Unknownmily	Luteitalea	57	52	2	36	63	0	0	0	0	0	0	1	0	0	0	0	0	0	97	91	19	64	87	100	151	148	11	20	54	0	0	0	0	0	3	61	0	0	0	1	0	0	0
Zotu996	Bacteria	Acidobacteria	Thermoanaerobaculia	Thermoanaerobaculales	Thermoanaerobaculaceae	Subgroup_10	0	0	0	3	0	0	0	0	0	0	0	0	0	0	0	0	0	0	236	467	120	264	319	18	0	0	292	76	0	1	0	0	0	0	0	0	34	0	0	0	0	0	0
Zotu828	Bacteria	Acidobacteria	Blastocatellia_(Subgroup_4)	Blastocatellales	Blastocatellaceae	Blastocatella	87	492	374	382	55	0	1	0	0	0	0	0	0	0	0	0	0	0	9	3	1	1	0	337	0	14	0	0	0	0	0	0	2	0	9	158	0	0	0	0	0	0	0
Zotu873	Bacteria	Acidobacteria	Acidobacteriia	Solibacterales	Solibacteraceae_(Subgroup_3)	Solibacteraceae_(Subgroup_3)_Unc	0	0	0	1	9	0	0	0	0	0	0	0	0	0	0	0	0	0	54	201	66	134	204	23	30	81	0	0	54	0	0	0	0	0	0	0	0	0	0	0	0	0	1
Zotu1859	Bacteria	Acidobacteria	Subgroup_6	Subgroup_6	Subgroup_6	Subgroup_6	0	0	0	0	0	0	0	0	0	0	0	0	0	0	0	0	0	0	58	48	20	13	17	2	127	143	0	0	43	0	0	0	0	0	0	0	0	0	0	0	0	0	0
Zotu870	Bacteria	Acidobacteria	Blastocatellia_(Subgroup_4)	Blastocatellales	Blastocatellaceae	Blastocatella	4	5	5	3	48	0	0	0	0	0	0	0	0	0	0	0	0	0	89	47	36	40	51	385	0	106	0	0	0	0	0	0	0	0	0	10	0	0	0	0	0	0	0
Zotu2068	Bacteria	Acidobacteria	Blastocatellia_(Subgroup_4)	Pyrinomonadales	Pyrinomonadaceae	RB41	0	0	0	0	0	0	0	0	0	0	0	0	0	0	0	0	0	0	43	12	2	4	13	24	4	4	0	0	0	0	0	0	0	0	0	0	0	0	0	0	0	0	0
Zotu778	Bacteria	Acidobacteria	Blastocatellia_(Subgroup_4)	Blastocatellales	Blastocatellaceae	Blastocatella	0	0	0	2	110	0	0	0	0	0	0	0	0	0	0	0	0	0	170	97	19	41	27	32	0	283	3	47	0	0	0	0	0	0	0	0	0	0	0	0	0	0	0
Zotu2266	Bacteria	Acidobacteria	Holophagae	Subgroup_7	Subgroup_7	Subgroup_7	0	0	0	0	0	0	0	0	0	0	0	0	0	0	0	0	0	0	473	139	2	1	10	11	631	25	0	0	0	0	0	0	0	0	0	0	0	0	0	0	0	0	0
Zotu1320	Bacteria	Acidobacteria	Holophagae	Subgroup_7	Subgroup_7	Subgroup_7	0	21	6	10	928	0	0	0	0	0	0	0	0	0	0	0	0	0	5	1	2	3	0	1	32	4	0	0	0	1	0	0	0	0	0	36	0	0	0	0	0	0	0
Zotu2666	Bacteria	Acidobacteria	Blastocatellia_(Subgroup_4)	Pyrinomonadales	Pyrinomonadaceae	RB41	0	0	0	0	0	0	0	0	0	0	0	0	0	0	0	0	1	0	23	2	2	54	1	5	32	67	0	0	0	0	0	0	0	0	0	0	0	0	0	0	0	0	0
Zotu2176	Bacteria	Acidobacteria	Subgroup_6	Subgroup_6	Subgroup_6	Subgroup_6	0	0	0	0	9	0	1	0	0	0	0	0	0	0	0	0	0	0	9	24	7	2	8	0	32	69	0	0	0	0	0	0	0	0	0	0	0	0	0	0	0	0	0
Zotu2248	Bacteria	Acidobacteria	Blastocatellia_(Subgroup_4)	Blastocatellales	Blastocatellaceae	Unc	0	2	0	1	2	0	0	0	0	0	0	0	0	0	0	0	0	0	8	8	0	16	3	2	27	24	0	0	0	0	0	0	0	0	0	0	0	0	0	0	0	0	0
Zotu2429	Bacteria	Acidobacteria	Blastocatellia_(Subgroup_4)	Blastocatellales	Blastocatellaceae	Stenotrophobacter	0	2	0	0	0	0	0	0	0	0	0	0	0	0	0	0	0	0	0	0	0	0	0	22	0	13	2	0	0	0	0	0	0	0	0	0	0	0	0	0	0	0	0
Zotu3335	Bacteria	Acidobacteria	Holophagae	Subgroup_7	Subgroup_7	Subgroup_7	0	0	0	0	0	0	0	0	0	0	0	0	0	0	0	0	0	0	0	5	0	0	7	1	13	10	0	0	0	0	0	0	0	0	0	0	0	0	0	0	0	0	0
Zotu2730	Bacteria	Acidobacteria	Holophagae	Subgroup_7	Subgroup_7	Subgroup_7	0	0	0	0	0	0	0	0	0	0	0	0	0	0	0	0	0	0	55	7	7	3	0	0	47	21	0	0	141	0	0	0	0	0	0	0	0	0	0	0	0	0	0
Zotu3245	Bacteria	Acidobacteria	Subgroup_6	Subgroup_6	Subgroup_6	Subgroup_6	0	0	0	0	0	0	0	0	0	0	0	0	0	0	0	0	0	0	3	17	0	0	0	0	35	14	0	0	0	0	0	0	0	0	0	0	0	0	0	0	0	0	0
Zotu2758	Bacteria	Acidobacteria	Subgroup_6	Subgroup_6	Subgroup_6	Subgroup_6	0	0	0	0	20	0	0	0	0	0	0	0	0	0	0	0	0	0	2	10	4	0	5	0	0	5	0	0	0	0	0	0	0	0	0	0	0	0	0	0	0	0	0
Zotu868	Bacteria	Acidobacteria	Blastocatellia_(Subgroup_4)	Blastocatellales	Blastocatellaceae	Blastocatella	5	0	16	2	44	1	0	0	0	0	0	0	0	0	0	0	0	0	24	2	1	3	14	124	0	24	0	0	0	0	0	0	0	0	13	1	0	0	0	0	0	0	0
Zotu2434	Bacteria	Acidobacteria	Subgroup_6	Subgroup_6	Subgroup_6	Subgroup_6	0	0	0	0	16	0	0	0	0	0	0	0	0	0	0	0	0	0	28	19	0	1	2	1	7	8	0	0	0	0	0	0	0	0	0	0	0	0	0	0	0	0	2
Zotu1814	Bacteria	Acidobacteria	Blastocatellia_(Subgroup_4)	Pyrinomonadales	Pyrinomonadaceae	RB41	0	0	0	0	0	0	0	0	0	0	0	0	0	0	0	0	0	0	0	0	0	0	0	0	0	0	0	0	0	0	0	0	0	0	0	0	0	0	0	0	0	0	0
Zotu2422	Bacteria	Acidobacteria	Blastocatellia_(Subgroup_4)	Blastocatellales	Blastocatellaceae	Blastocatella	0	0	0	2	3	0	0	0	0	0	0	0	0	0	0	0	0	0	0	0	0	0	0	0	0	7	0	0	0	0	0	0	0	0	0	0	0	0	0	0	0	0	0
Zotu1146	Bacteria	Acidobacteria	Blastocatellia_(Subgroup_4)	Blastocatellales	Blastocatellaceae	Blastocatella	22	155	2	1	22	0	0	0	0	0	0	0	0	0	0	0	1	0	0	3	0	1	2	2	0	0	0	0	0	2	0	0	0	0	1	3	0	0	0	0	0	0	0
Zotu3572	Bacteria	Acidobacteria	Subgroup_6	Subgroup_6	Subgroup_6	Subgroup_6	0	0	0	0	0	0	0	0	0	0	0	0	0	0	0	0	0	0	33	22	2	3	1	0	57	42	0	0	69	0	0	0	0	0	0	0	0	0	0	0	0	0	0
Zotu3405	Bacteria	Acidobacteria	Subgroup_6	Unknownder	Unknownmily	Luteitalea	0	3	0	0	10	0	0	0	0	0	0	0	0	0	0	0	0	0	16	12	2	5	15	12	24	40	0	0	7	0	0	0	0	0	0	0	0	0	0	0	0	0	0
Zotu1405	Bacteria	Acidobacteria	Subgroup_6	Subgroup_6	Subgroup_6	Subgroup_6	1	1	0	0	36	0	0	0	0	0	0	0	0	0	0	0	0	0	23	7	5	4	7	16	0	5	0	0	1	0	0	0	0	0	0	1	0	0	0	0	0	0	0
Zotu469	Bacteria	Acidobacteria	Holophagae	Subgroup_7	Subgroup_7	Subgroup_7	6	28	0	10	0	0	0	0	0	0	0	0	0	0	0	0	65	0	0	1	0	0	6	2	0	4	0	0	40	0	2	99	56	33	0	46	0	0	0	0	0	0	0
Zotu2817	Bacteria	Acidobacteria	Blastocatellia_(Subgroup_4)	Blastocatellales	Blastocatellaceae	Stenotrophobacter	0	0	0	0	0	0	0	0	0	0	0	0	2	0	0	0	0	0	33	2	0	0	0	0	0	141	0	0	0	0	0	1	0	0	0	0	0	0	0	0	0	0	0
Zotu1586	Bacteria	Acidobacteria	Acidobacteriia	Solibacterales	Solibacteraceae_(Subgroup_3)	Solibacteraceae_(Subgroup_3)_Unc	1	21	0	5	30	0	0	0	0	0	0	0	0	0	0	0	0	0	8	30	12	11	12	16	18	40	0	0	0	0	0	0	0	0	0	0	0	0	0	0	0	0	0
Zotu3566	Bacteria	Acidobacteria	Blastocatellia_(Subgroup_4)	Blastocatellales	Blastocatellaceae	Blastocatella	0	0	0	0	0	0	0	0	0	0	0	0	0	0	0	0	0	0	1	2	0	0	1	2	0	1	0	0	0	0	0	0	0	0	0	0	0	0	0	0	0	0	0
Zotu2027	Bacteria	Acidobacteria	Blastocatellia_(Subgroup_4)	Blastocatellales	Blastocatellaceae	Blastocatella	13	22	61	2	200	0	0	0	0	0	0	0	0	0	0	0	0	0	2	0	0	0	0	49	0	11	2	0	0	0	0	0	0	0	4	0	0	0	0	0	0	0	0
Zotu4148	Bacteria	Acidobacteria	Subgroup_6	Subgroup_6	Subgroup_6	Subgroup_6	0	0	0	0	0	0	0	0	0	0	0	0	0	0	0	0	0	0	10	3	7	3	8	0	38	22	0	0	7	0	0	0	0	0	0	0	0	0	0	0	0	0	0
Zotu688	Bacteria	Acidobacteria	Acidobacteriia	Solibacterales	Solibacteraceae_(Subgroup_3)	Solibacteraceae_(Subgroup_3)_Unc	8	3	0	6	28	0	0	0	0	0	0	0	0	0	0	0	0	0	3	7	5	14	7	15	0	11	51	0	0	0	0	0	0	0	0	28	0	0	0	0	0	0	0
Zotu554	Bacteria	Acidobacteria	Subgroup_6	Subgroup_6	Subgroup_6	Subgroup_6	19	37	6	61	4	0	0	0	0	0	0	0	0	0	0	0	0	0	0	0	1	0	0	2	0	3	0	0	1	0	0	6	58	30	23	61	0	0	0	0	0	0	0
Zotu486	Bacteria	Acidobacteria	Blastocatellia_(Subgroup_4)	Blastocatellales	Blastocatellaceae	Blastocatella	1	42	59	22	70	0	1	0	0	0	0	0	0	0	0	0	0	0	0	0	2	0	0	8	0	4	0	0	0	0	0	0	0	0	14	57	1	0	0	0	0	0	0
Zotu1140	Bacteria	Acidobacteria	Holophagae	Subgroup_7	Subgroup_7	Subgroup_7	0	0	0	0	0	0	0	0	0	0	0	0	0	0	0	0	0	0	25	7	0	5	0	8	27	0	0	0	255	0	0	0	0	0	0	0	0	0	0	0	0	0	0
Zotu3533	Bacteria	Acidobacteria	Blastocatellia_(Subgroup_4)	Blastocatellales	Blastocatellaceae	Stenotrophobacter	0	0	0	0	2	0	0	0	0	0	0	0	0	0	0	0	0	0	0	3	0	0	0	0	12	20	0	0	0	0	0	0	0	0	0	0	0	0	0	0	0	0	0
Zotu1797	Bacteria	Acidobacteria	Holophagae	Subgroup_7	Subgroup_7	Subgroup_7	2	17	2	14	304	0	0	0	0	0	0	0	0	0	0	0	0	0	0	0	0	0	0	0	0	0	0	0	0	0	0	0	0	0	0	18	0	0	0	0	0	0	0
Zotu1906	Bacteria	Acidobacteria	Subgroup_6	Unknownder	Unknownmily	Luteitalea	6	2	1	4	5	0	0	0	0	0	0	0	0	0	0	0	0	0	15	9	4	12	11	19	21	29	2	5	22	0	0	0	0	0	0	0	0	0	0	0	0	0	0
Zotu1945	Bacteria	Acidobacteria	Subgroup_6	Subgroup_6	Subgroup_6	Subgroup_6	1	22	0	4	17	0	0	0	0	0	0	0	0	0	0	0	0	0	14	15	3	16	30	9	27	7	0	0	3	0	0	5	4	9	0	53	0	0	0	0	0	0	0
Zotu1092	Bacteria	Acidobacteria	Subgroup_6	Unknownder	Unknownmily	Luteitalea	5	69	29	25	0	0	0	0	0	0	0	0	0	0	0	0	0	0	1	0	0	1	3	6	4	3	5	8	0	0	0	0	0	0	6	20	0	0	0	0	0	0	0
Zotu269	Bacteria	Acidobacteria	Blastocatellia_(Subgroup_4)	Blastocatellales	Blastocatellaceae	Blastocatella	0	16	4	1	2	0	2	0	0	0	0	0	0	0	0	0	0	0	2	0	0	0	0	0	0	0	0	0	3	0	0	0	15	0	276	2	0	0	0	0	0	0	0
Zotu1995	Bacteria	Acidobacteria	Holophagae	Subgroup_7	Subgroup_7	Subgroup_7	17	0	1	0	0	0	0	0	0	0	0	0	0	0	0	0	0	0	9	6	0	5	11	30	3	25	0	0	0	0	0	0	0	0	0	0	0	0	0	0	0	0	0
Zotu4691	Bacteria	Acidobacteria	Subgroup_6	Subgroup_6	Subgroup_6	Subgroup_6	0	0	0	0	0	0	0	0	0	0	0	0	0	0	0	0	0	0	0	0	0	0	0	0	2	1	0	0	0	0	0	0	0	0	0	0	0	0	0	0	0	0	0
Zotu1024	Bacteria	Acidobacteria	Blastocatellia_(Subgroup_4)	Blastocatellales	Blastocatellaceae	Blastocatella	8	33	4	3	0	0	0	0	0	0	0	0	0	0	0	0	0	0	0	0	0	0	2	2	0	0	0	0	0	0	0	0	0	0	5	2	0	0	0	0	0	0	0
Zotu4948	Bacteria	Acidobacteria	Subgroup_6	Subgroup_6	Subgroup_6	Subgroup_6	0	0	0	0	0	0	0	0	0	0	0	0	0	0	0	0	0	0	0	0	0	0	0	0	20	6	0	0	0	0	0	0	0	0	0	0	0	0	0	0	0	0	0
Zotu2400	Bacteria	Acidobacteria	Blastocatellia_(Subgroup_4)	Pyrinomonadales	Pyrinomonadaceae	RB41	0	0	0	0	0	0	0	0	0	0	0	0	0	0	0	0	0	0	0	0	0	0	0	0	0	0	0	0	0	0	0	0	0	0	0	0	0	0	0	0	0	0	0
Zotu457	Bacteria	Acidobacteria	Holophagae	Subgroup_7	Subgroup_7	Subgroup_7	0	12	0	12	0	0	0	0	0	0	0	0	0	0	0	0	75	0	0	0	0	0	0	0	0	0	0	0	0	0	2	88	46	35	0	39	0	0	0	0	0	0	0
Zotu3706	Bacteria	Acidobacteria	Subgroup_6	Subgroup_6	Subgroup_6	Subgroup_6	0	0	0	0	2	0	0	0	0	0	0	0	0	0	0	0	0	0	16	14	5	5	5	5	6	19	0	0	28	0	0	0	0	0	0	0	0	0	0	0	0	0	0
Zotu2273	Bacteria	Acidobacteria	Holophagae	Subgroup_7	Subgroup_7	Subgroup_7	0	0	0	0	0	2	7	0	0	0	1	0	0	0	0	7	0	0	0	0	0	0	0	0	0	0	1	0	12	0	0	0	0	0	0	0	0	2	0	5	2	0	0
Zotu4498	Bacteria	Acidobacteria	Blastocatellia_(Subgroup_4)	Blastocatellales	Blastocatellaceae	JGI_0001001-H03	0	0	0	0	0	0	0	0	0	0	0	0	0	0	0	0	0	0	7	1	0	1	1	0	22	1	0	0	0	0	0	0	0	0	0	0	0	0	0	0	0	0	0
Zotu2854	Bacteria	Acidobacteria	Subgroup_6	Subgroup_6	Subgroup_6	Subgroup_6	1	13	0	6	0	0	0	0	0	0	0	0	0	0	2	0	0	0	27	18	3	9	6	13	12	2	0	0	53	0	1	0	0	0	0	2	0	1	0	0	0	0	0
Zotu1378	Bacteria	Acidobacteria	Blastocatellia_(Subgroup_4)	Blastocatellales	Blastocatellaceae	JGI_0001001-H03	1	7	0	16	63	0	0	0	0	0	0	0	0	0	0	0	0	0	1	0	0	0	0	1	18	26	0	0	31	0	0	0	0	0	0	13	0	1	0	0	0	0	0
Zotu4716	Bacteria	Acidobacteria	Subgroup_6	Subgroup_6	Subgroup_6	Subgroup_6	0	0	0	0	0	0	0	0	0	0	0	0	0	0	0	0	0	0	3	0	0	0	0	0	2	2	0	0	0	0	0	0	0	0	0	0	0	0	0	0	0	0	0
Zotu4047	Bacteria	Acidobacteria	Acidobacteriia	Solibacterales	Solibacteraceae_(Subgroup_3)	Bryobacter	0	0	0	0	2	0	0	0	0	0	0	0	0	0	0	0	0	0	4	4	0	3	5	0	39	25	0	0	17	0	0	0	0	0	0	0	0	0	0	0	0	0	0
Zotu1245	Bacteria	Acidobacteria	Blastocatellia_(Subgroup_4)	Blastocatellales	Blastocatellaceae	Stenotrophobacter	5	101	11	56	2	0	0	0	0	0	0	0	0	0	0	0	0	0	11	0	0	0	2	16	0	1	0	0	0	0	0	0	0	0	0	14	0	0	0	0	0	0	0
Zotu2599	Bacteria	Acidobacteria	Subgroup_6	Unknownder	Unknownmily	Luteitalea	0	6	8	24	4	1	0	0	0	0	0	1	0	0	0	0	0	0	1	0	0	0	1	0	5	14	0	0	24	0	0	0	0	0	0	15	0	0	0	0	0	0	0
Zotu3865	Bacteria	Acidobacteria	Subgroup_6	Subgroup_6	Subgroup_6	Subgroup_6	0	24	4	36	7	0	0	0	0	0	0	0	0	0	0	0	0	0	1	0	0	0	0	8	0	0	0	0	30	0	0	0	0	0	2	26	0	0	0	0	0	0	0
Zotu5766	Bacteria	Acidobacteria	Subgroup_6	Subgroup_6	Subgroup_6	Subgroup_6	0	0	0	0	0	0	0	0	0	0	0	0	0	0	0	0	0	0	0	0	0	0	0	0	3	48	0	0	0	0	0	0	0	0	0	0	0	0	0	0	0	0	0
Zotu2482	Bacteria	Acidobacteria	Subgroup_6	Subgroup_6	Subgroup_6	Subgroup_6	0	0	0	0	0	0	0	0	0	0	0	0	0	0	0	0	32	3	0	0	0	0	0	0	0	0	0	0	0	0	0	0	0	5	13	0	0	0	0	0	0	0	0
Zotu4430	Bacteria	Acidobacteria	Blastocatellia_(Subgroup_4)	Blastocatellales	Blastocatellaceae	JGI_0001001-H03	0	0	0	0	0	0	0	0	0	0	0	0	0	0	0	0	0	0	7	5	0	3	0	0	92	2	0	0	0	0	0	0	0	0	0	0	0	0	0	0	0	0	0
Zotu5210	Bacteria	Acidobacteria	Subgroup_6	Subgroup_6	Subgroup_6	Subgroup_6	0	0	0	0	0	0	0	0	0	0	0	0	0	0	0	0	0	0	1	3	0	1	0	0	7	33	0	0	0	0	0	0	0	0	0	0	0	0	0	0	0	0	0
Zotu4361	Bacteria	Acidobacteria	Acidobacteriia	Solibacterales	Solibacteraceae_(Subgroup_3)	Bryobacter	0	0	0	0	1	0	0	0	0	0	0	0	0	0	0	0	0	0	1	8	0	7	5	0	4	10	0	0	9	0	0	0	0	0	0	0	0	0	0	0	0	0	0
Zotu1211	Bacteria	Acidobacteria	Blastocatellia_(Subgroup_4)	Blastocatellales	Blastocatellaceae	Blastocatellaceae_Unc	1	6	0	1	66	0	0	0	0	0	0	0	0	0	0	0	0	0	5	0	0	0	0	1	0	0	0	0	0	0	0	0	0	0	0	1	0	0	0	0	0	0	0
Zotu6428	Bacteria	Acidobacteria	Holophagae	Subgroup_7	Subgroup_7	Subgroup_7	0	0	0	0	0	0	0	0	0	0	0	0	0	0	0	0	0	0	3	0	0	0	0	0	1	2	0	0	0	0	0	0	0	0	0	0	0	0	0	0	0	0	0
Zotu7441	Bacteria	Acidobacteria	Blastocatellia_(Subgroup_4)	Pyrinomonadales	Pyrinomonadaceae	RB41	0	0	0	0	0	0	0	0	0	0	0	0	0	0	0	0	0	0	0	0	0	0	0	0	0	0	0	0	0	0	0	0	0	0	0	0	0	0	0	0	0	0	0
Zotu3210	Bacteria	Acidobacteria	Subgroup_6	Unknownder	Unknownmily	Luteitalea	0	11	1	13	0	0	1	0	0	0	1	0	1	1	3	1	0	0	1	1	1	0	0	3	0	4	0	0	6	0	3	0	0	0	0	0	0	0	0	0	0	0	0
Zotu6234	Bacteria	Acidobacteria	Subgroup_6	Subgroup_6	Subgroup_6	Subgroup_6	0	0	0	0	0	0	0	0	0	0	0	0	0	0	0	0	0	0	1	0	0	0	0	0	32	25	0	0	0	0	0	0	0	0	0	0	0	0	0	0	0	0	0
Zotu5711	Bacteria	Acidobacteria	Blastocatellia_(Subgroup_4)	Pyrinomonadales	Pyrinomonadaceae	RB41	0	0	0	0	0	0	0	0	0	0	0	0	0	0	0	0	0	0	0	0	0	0	0	0	0	0	0	0	0	0	0	0	0	0	0	0	0	0	0	0	0	0	0
Zotu5376	Bacteria	Acidobacteria	Holophagae	Subgroup_7	Subgroup_7	Subgroup_7	0	0	0	0	0	0	0	0	0	0	0	0	0	0	0	0	0	0	0	0	0	0	0	0	0	7	0	0	0	0	0	0	0	0	0	0	0	0	0	0	0	0	0
Zotu7134	Bacteria	Acidobacteria	Subgroup_6	Subgroup_6	Subgroup_6	Subgroup_6	0	0	0	0	0	0	0	0	0	0	0	0	0	0	0	0	0	0	0	0	0	0	0	0	3	18	0	0	0	0	0	0	0	0	0	0	0	0	0	0	0	0	0
Zotu3407	Bacteria	Acidobacteria	Blastocatellia_(Subgroup_4)	Blastocatellales	Blastocatellaceae	Blastocatella	0	16	2	4	61	0	0	0	0	0	0	0	0	0	0	0	0	0	0	0	0	0	0	1	0	12	0	0	0	0	0	0	0	0	0	20	0	0	0	0	0	0	0
Zotu2385	Bacteria	Acidobacteria	Holophagae	Subgroup_7	Subgroup_7	Subgroup_7	0	0	0	3	127	0	0	0	0	0	0	0	0	0	0	0	0	0	1	0	0	0	0	0	0	0	0	0	0	0	0	0	0	0	0	0	0	0	0	1	0	0	0
Zotu5783	Bacteria	Acidobacteria	Subgroup_6	Subgroup_6	Subgroup_6	Subgroup_6	0	0	0	0	0	0	0	0	0	0	0	0	0	0	0	0	0	0	0	0	0	0	0	0	0	20	0	0	4	0	0	0	0	0	0	0	0	0	0	0	0	0	0
Zotu6791	Bacteria	Acidobacteria	Holophagae	Subgroup_7	Subgroup_7	Subgroup_7	0	0	0	0	0	0	0	0	0	0	0	0	0	0	0	0	0	0	0	0	0	0	0	0	0	2	0	0	0	0	0	0	0	0	0	0	0	0	0	0	0	0	0
Zotu2508	Bacteria	Acidobacteria	Blastocatellia_(Subgroup_4)	Blastocatellales	Blastocatellaceae	Blastocatella	0	0	0	0	48	0	0	0	0	0	0	0	0	0	0	0	0	0	0	0	0	0	1	2	4	0	0	0	0	0	0	0	0	0	0	0	0	0	0	0	0	0	0
Zotu3095	Bacteria	Acidobacteria	Thermoanaerobaculia	Thermoanaerobaculales	Thermoanaerobaculaceae	Subgroup_10	0	0	0	0	0	0	0	0	0	0	0	0	0	0	0	0	0	0	8	15	3	4	5	5	0	1	5	0	0	0	0	0	0	0	0	35	0	0	0	0	0	0	0
Zotu5986	Bacteria	Acidobacteria	Subgroup_6	Subgroup_6	Subgroup_6	Subgroup_6	0	0	0	0	0	0	0	0	0	0	0	0	0	0	0	0	0	0	0	7	1	0	1	0	24	22	0	0	30	0	0	0	0	0	0	0	0	0	0	0	0	0	0
Zotu5535	Bacteria	Acidobacteria	Subgroup_6	Subgroup_6	Subgroup_6	Subgroup_6	0	0	0	0	0	0	0	0	0	0	0	0	0	0	0	0	0	0	16	6	2	16	0	0	1	3	0	0	34	0	0	0	0	0	0	0	0	0	0	0	0	0	0
Zotu1493	Bacteria	Acidobacteria	Blastocatellia_(Subgroup_4)	Blastocatellales	Blastocatellaceae	JGI_0001001-H03	0	0	0	0	1	0	0	0	0	0	0	0	0	0	0	0	0	0	7	0	0	3	2	0	0	3	0	0	3	0	0	0	0	0	0	0	0	0	0	0	0	0	0
Zotu2325	Bacteria	Acidobacteria	Acidobacteriia	Solibacterales	Solibacteraceae_(Subgroup_3)	Solibacteraceae_(Subgroup_3)_Unc	0	0	0	0	19	0	0	0	0	0	0	0	0	0	0	0	0	0	0	4	0	4	0	1	1	23	0	0	0	0	0	0	0	0	0	0	0	0	0	0	0	0	0
Zotu6482	Bacteria	Acidobacteria	Subgroup_6	Subgroup_6	Subgroup_6	Subgroup_6	0	0	0	0	0	0	0	0	0	0	0	0	0	0	0	0	0	0	7	2	1	4	0	1	8	15	0	0	0	0	0	0	0	0	0	0	0	0	0	0	0	0	0
Zotu6155	Bacteria	Acidobacteria	Subgroup_6	Subgroup_6	Subgroup_6	Subgroup_6	0	0	0	0	0	0	0	0	0	0	0	0	0	0	0	0	0	0	0	4	0	0	0	0	18	2	0	0	0	0	0	0	0	0	0	0	0	0	0	0	0	0	0
Zotu6227	Bacteria	Acidobacteria	Acidobacteria_Unc	Acidobacteria_Unc	Acidobacteria_Unc	Acidobacteria_Unc	0	0	0	0	0	0	0	0	0	0	0	0	0	0	0	0	0	0	0	0	0	0	0	0	0	0	0	0	0	0	0	0	0	0	0	0	0	0	0	0	0	0	0
Zotu2085	Bacteria	Acidobacteria	Blastocatellia_(Subgroup_4)	Blastocatellales	Blastocatellaceae	Stenotrophobacter	0	0	0	0	0	0	0	0	0	0	0	0	0	0	0	0	0	0	1	3	0	3	0	19	0	10	0	0	0	0	0	0	0	0	0	0	0	0	0	0	0	0	0
Zotu2165	Bacteria	Acidobacteria	Blastocatellia_(Subgroup_4)	Pyrinomonadales	Pyrinomonadaceae	RB41	0	0	0	0	0	0	0	0	0	0	0	0	0	0	0	0	0	0	1	0	0	0	0	0	0	12	0	0	0	0	0	0	0	0	0	0	0	0	0	0	0	0	0
Zotu3638	Bacteria	Acidobacteria	Blastocatellia_(Subgroup_4)	Blastocatellales	Blastocatellaceae	Blastocatella	0	0	0	0	0	0	0	0	0	0	0	0	0	0	0	0	0	1	0	0	0	0	0	0	0	0	0	11	0	0	0	0	0	0	0	0	0	0	0	0	0	0	0
Zotu5980	Bacteria	Acidobacteria	Blastocatellia_(Subgroup_4)	Blastocatellales	Blastocatellaceae	Blastocatella	0	7	27	1	83	0	0	0	0	0	0	0	0	0	0	0	0	0	0	0	0	0	0	6	0	2	0	0	0	0	0	0	0	0	5	2	0	0	0	0	0	0	0
Zotu10294	Bacteria	Acidobacteria	Blastocatellia_(Subgroup_4)	Blastocatellales	Blastocatellaceae	Blastocatellaceae	1	10	31	3	54	0	0	0	0	0	0	0	0	0	0	0	0	0	0	0	0	0	2	0	0	0	0	0	0	0	0	0	5	1	38	2	0	0	0	0	0	0	0
Zotu3316	Bacteria	Acidobacteria	Blastocatellia_(Subgroup_4)	Blastocatellales	Blastocatellaceae	Blastocatella	2	14	9	0	76	3	0	0	0	0	0	0	0	0	0	0	0	0	0	0	0	0	0	0	0	0	0	0	0	0	0	0	0	0	0	8	0	0	0	0	0	0	0
Zotu10405	Bacteria	Acidobacteria	Blastocatellia_(Subgroup_4)	Blastocatellales	Blastocatellaceae	Blastocatella	3	17	48	5	23	0	0	0	0	0	0	0	0	0	0	0	0	0	0	6	0	0	0	1	0	0	0	0	0	0	0	0	0	0	9	7	0	0	0	0	0	0	0
Zotu7595	Bacteria	Acidobacteria	Subgroup_6	Subgroup_6	Subgroup_6	Subgroup_6	0	0	0	0	0	0	0	0	0	0	0	0	0	0	0	0	0	0	0	0	2	0	0	1	0	10	0	0	0	0	0	0	0	0	0	0	0	0	0	0	0	0	0
Zotu3766	Bacteria	Acidobacteria	Blastocatellia_(Subgroup_4)	Blastocatellales	Blastocatellaceae	Blastocatella	6	76	21	4	0	0	0	0	0	0	0	0	0	0	0	0	0	0	0	0	0	0	0	7	0	0	0	0	0	0	0	0	5	0	29	8	0	0	0	0	0	0	0
Zotu2117	Bacteria	Acidobacteria	Holophagae	Subgroup_7	Subgroup_7	Subgroup_7	0	1	0	0	118	0	0	0	0	0	0	0	0	0	0	0	0	0	0	0	0	0	0	0	0	0	0	0	0	0	0	0	0	0	0	0	0	0	0	0	0	0	0
Zotu2262	Bacteria	Acidobacteria	Blastocatellia_(Subgroup_4)	Blastocatellales	Blastocatellaceae	Stenotrophobacter	0	0	0	0	0	0	0	0	0	0	0	0	0	0	0	0	0	0	0	0	0	0	0	7	0	0	0	0	0	0	0	0	0	3	0	3	2	0	0	0	0	0	0
Zotu8131	Bacteria	Acidobacteria	Holophagae	Subgroup_7	Subgroup_7	Subgroup_7	0	0	0	0	0	0	0	0	0	0	0	0	0	0	0	0	0	0	0	0	0	0	0	0	0	0	0	0	0	0	0	0	0	0	0	0	0	0	0	0	0	0	0
Zotu6559	Bacteria	Acidobacteria	Blastocatellia_(Subgroup_4)	Blastocatellales	Blastocatellaceae	Stenotrophobacter	0	0	0	12	0	0	0	0	0	0	0	0	0	0	0	0	0	0	0	0	0	0	0	1	0	8	1	0	0	0	0	0	0	0	0	0	0	0	0	0	0	0	0
Zotu7488	Bacteria	Acidobacteria	Subgroup_17	Subgroup_17	Subgroup_17	Subgroup_17	0	0	0	0	0	0	0	0	0	0	0	0	0	0	0	0	0	0	0	0	0	0	0	0	2	6	0	0	0	0	0	0	0	0	0	0	0	0	0	0	0	0	0
Zotu3828	Bacteria	Acidobacteria	Subgroup_6	Subgroup_6	Subgroup_6	Subgroup_6	3	41	16	13	0	0	2	0	0	0	0	0	0	0	0	0	0	0	0	2	0	0	0	0	0	0	0	0	0	0	0	0	0	0	0	19	0	0	4	0	0	0	0
Zotu4702	Bacteria	Acidobacteria	Blastocatellia_(Subgroup_4)	Blastocatellales	Blastocatellaceae	Blastocatella	0	0	0	0	0	0	0	0	0	0	0	0	0	0	0	0	0	0	7	16	4	27	54	36	0	0	0	0	0	0	0	0	0	0	0	0	0	0	0	0	0	0	0
Zotu5405	Bacteria	Acidobacteria	Acidobacteriia	Solibacterales	Solibacteraceae_(Subgroup_3)	PAUC26f	0	0	0	0	0	0	0	0	0	0	0	0	0	0	0	0	0	0	7	7	1	4	3	0	3	7	0	0	29	0	0	0	0	0	0	0	0	0	0	0	0	0	0
Zotu7246	Bacteria	Acidobacteria	Subgroup_6	Subgroup_6	Subgroup_6	Subgroup_6	0	0	0	0	0	0	0	0	0	0	0	0	0	0	0	0	0	0	2	2	0	0	0	0	2	5	0	0	0	0	0	0	0	0	0	0	0	0	0	0	0	0	0
Zotu14686	Bacteria	Acidobacteria	Subgroup_6	Subgroup_6	Subgroup_6	Subgroup_6	0	7	0	4	6	0	0	0	0	0	0	0	0	0	0	0	0	0	0	9	2	1	2	0	1	15	0	0	3	0	0	0	0	0	0	9	0	0	0	0	0	0	0
Zotu6841	Bacteria	Acidobacteria	Subgroup_6	Subgroup_6	Subgroup_6	Subgroup_6	0	0	0	0	0	0	0	0	0	0	0	0	0	0	0	0	0	0	1	0	0	0	0	3	1	6	0	0	0	0	0	0	0	0	0	0	0	0	0	0	0	0	0
Zotu8825	Bacteria	Acidobacteria	Holophagae	Subgroup_7	Subgroup_7	Subgroup_7	0	0	0	0	0	0	0	0	0	0	0	0	0	0	0	0	0	0	0	0	0	0	0	0	16	0	0	0	0	0	0	0	0	0	0	0	0	0	0	0	0	0	0
Zotu7362	Bacteria	Acidobacteria	Blastocatellia_(Subgroup_4)	Blastocatellales	Blastocatellaceae	Blastocatella	1	22	35	12	2	0	0	0	0	0	0	0	0	0	0	0	0	0	0	0	0	0	0	2	0	0	0	0	0	0	0	0	0	0	5	12	0	0	0	0	0	0	0
Zotu10407	Bacteria	Acidobacteria	Subgroup_6	Subgroup_6	Subgroup_6	Subgroup_6	0	0	0	0	0	0	0	0	0	0	0	0	0	0	0	0	0	0	0	2	0	0	0	0	4	0	0	0	0	0	0	0	0	0	0	0	0	0	0	0	0	0	0
Zotu1101	Bacteria	Acidobacteria	Blastocatellia_(Subgroup_4)	Blastocatellales	Blastocatellaceae	Blastocatella	0	2	0	0	0	0	0	0	0	0	0	0	0	0	0	0	0	0	0	0	0	0	0	0	0	0	8	0	0	0	0	0	10	2	8	0	0	0	0	0	0	0	0
Zotu3625	Bacteria	Acidobacteria	Blastocatellia_(Subgroup_4)	Blastocatellales	Blastocatellaceae	JGI_0001001-H03	0	0	0	0	21	0	0	0	0	0	0	0	0	0	0	0	0	0	0	0	0	0	0	0	0	24	0	0	30	0	0	0	0	0	0	0	0	0	0	0	0	0	0
Zotu6157	Bacteria	Acidobacteria	Blastocatellia_(Subgroup_4)	Blastocatellales	Blastocatellaceae	Blastocatella	2	0	1	0	0	0	0	0	0	0	0	0	0	0	0	0	0	0	0	0	0	0	0	0	0	0	0	0	0	0	0	0	0	0	0	0	0	0	0	0	0	0	0
Zotu7764	Bacteria	Acidobacteria	Subgroup_6	Subgroup_6	Subgroup_6	Subgroup_6	0	0	0	0	0	0	0	0	0	0	0	0	0	0	0	0	0	0	0	0	0	0	0	0	8	6	0	0	0	0	0	0	0	0	0	0	0	0	0	0	0	0	0
Zotu6389	Bacteria	Acidobacteria	Subgroup_21	Subgroup_21	Subgroup_21	Subgroup_21	0	0	0	0	0	0	0	0	0	0	0	0	0	0	0	0	0	0	12	11	2	3	1	0	2	1	0	0	1	0	0	0	0	0	0	0	0	0	0	0	0	0	0
Zotu8175	Bacteria	Acidobacteria	Holophagae	Subgroup_7	Subgroup_7	Subgroup_7	0	0	0	0	0	0	0	0	0	0	0	0	0	0	0	0	0	0	0	0	0	0	4	0	1	0	0	0	0	0	0	0	0	0	0	0	0	0	0	0	0	0	0
Zotu2901	Bacteria	Acidobacteria	Subgroup_6	Subgroup_6	Subgroup_6	Subgroup_6	0	0	0	0	0	0	0	0	0	0	0	0	0	0	0	0	0	0	1	5	0	0	0	2	5	7	0	0	4	0	0	0	0	0	0	0	0	0	0	0	0	0	0
Zotu7967	Bacteria	Acidobacteria	Holophagae	Subgroup_7	Subgroup_7	Subgroup_7	0	0	0	0	0	0	0	0	0	0	0	0	0	0	0	0	0	0	0	2	0	0	0	0	0	0	0	0	0	0	0	0	0	0	0	0	0	0	0	0	0	0	0
Zotu6250	Bacteria	Acidobacteria	Holophagae	Subgroup_7	Subgroup_7	Subgroup_7	0	0	0	0	0	0	0	0	0	0	0	0	0	0	0	0	0	0	0	0	0	0	0	0	0	0	0	0	0	0	0	0	0	0	0	0	0	0	0	0	0	0	0
Zotu8294	Bacteria	Acidobacteria	Subgroup_6	Subgroup_6	Subgroup_6	Subgroup_6	0	0	0	0	0	0	0	0	0	0	0	0	0	0	0	0	0	0	3	1	0	0	0	5	2	20	0	0	0	0	0	0	0	0	0	0	0	0	0	0	0	0	0
Zotu6940	Bacteria	Acidobacteria	Holophagae	Subgroup_7	Subgroup_7	Subgroup_7	0	0	0	0	0	0	0	0	0	0	0	0	1	0	0	0	0	0	13	1	0	2	5	0	28	18	0	0	3	0	0	0	0	0	0	0	0	0	0	0	0	0	0
Zotu7991	Bacteria	Acidobacteria	Subgroup_6	Subgroup_6	Subgroup_6	Subgroup_6	0	0	0	0	0	0	0	0	0	0	0	0	0	0	0	0	0	0	0	0	0	0	0	0	0	6	0	0	0	0	0	0	0	0	0	0	0	0	0	0	0	0	0
Zotu8555	Bacteria	Acidobacteria	Blastocatellia_(Subgroup_4)	Blastocatellales	Blastocatellaceae	JGI_0001001-H03	0	0	0	0	0	0	0	0	0	0	0	0	0	0	0	0	0	0	0	0	0	0	0	0	0	0	0	0	0	0	0	0	0	0	0	0	0	0	0	0	0	0	0
Zotu3402	Bacteria	Acidobacteria	Subgroup_6	Subgroup_6	Subgroup_6	Subgroup_6	0	0	0	6	0	0	0	0	0	0	0	0	0	0	0	0	0	0	0	0	0	0	0	1	0	5	0	0	0	0	0	0	0	0	0	14	0	0	0	0	0	0	0
Zotu7467	Bacteria	Acidobacteria	Subgroup_6	Subgroup_6	Subgroup_6	Subgroup_6	0	0	0	0	0	0	0	0	0	0	0	0	0	0	0	0	0	0	4	2	3	7	6	0	35	0	0	0	2	0	0	0	0	0	0	0	0	0	0	0	0	0	0
Zotu5608	Bacteria	Acidobacteria	Thermoanaerobaculia	Thermoanaerobaculales	Thermoanaerobaculaceae	Subgroup_10	0	3	0	0	0	0	0	0	0	0	0	0	0	0	0	0	0	0	10	4	0	6	20	6	0	8	9	0	1	0	0	0	0	0	0	0	0	0	0	0	0	0	0
Zotu3237	Bacteria	Acidobacteria	Blastocatellia_(Subgroup_4)	Blastocatellales	Blastocatellaceae	Stenotrophobacter	0	0	0	0	0	0	0	0	0	0	0	0	0	0	0	0	0	0	0	0	0	0	0	0	0	13	0	0	0	0	0	0	0	0	0	0	0	0	0	0	0	0	0
Zotu10912	Bacteria	Acidobacteria	Subgroup_6	Subgroup_6	Subgroup_6	Subgroup_6	0	0	0	0	0	0	0	0	0	0	0	0	0	0	0	0	0	0	0	0	0	0	0	0	0	0	0	0	0	0	0	0	0	0	0	0	0	0	0	0	0	0	0
Zotu10482	Bacteria	Acidobacteria	Subgroup_17	Subgroup_17	Subgroup_17	Subgroup_17	0	0	0	0	0	0	0	0	0	0	0	0	0	0	0	0	0	0	0	0	0	0	0	0	2	10	0	0	63	0	0	0	0	0	0	0	0	0	0	0	0	0	0
Zotu10244	Bacteria	Acidobacteria	Subgroup_6	Unknownder	Unknownmily	Luteitalea	0	0	0	0	0	0	0	0	0	0	0	0	0	0	0	0	0	0	0	0	0	0	0	0	5	0	0	0	0	0	0	0	0	0	0	0	0	0	0	0	0	0	0
Zotu8351	Bacteria	Acidobacteria	Blastocatellia_(Subgroup_4)	Pyrinomonadales	Pyrinomonadaceae	RB41	0	0	0	0	0	0	0	0	0	0	0	0	0	0	0	0	0	0	0	0	0	0	0	0	1	0	0	0	0	0	0	0	0	0	0	0	0	0	0	0	0	0	0
Zotu9564	Bacteria	Acidobacteria	Subgroup_6	Subgroup_6	Subgroup_6	Subgroup_6	0	0	0	0	0	0	0	0	0	0	0	0	0	0	0	0	0	0	1	4	0	0	0	0	27	8	0	0	0	0	0	0	0	0	0	0	0	0	0	0	0	0	0
Zotu10452	Bacteria	Acidobacteria	Subgroup_6	Subgroup_6	Subgroup_6	Subgroup_6	0	0	0	0	0	0	0	0	0	0	0	0	0	0	0	0	0	0	0	0	0	0	0	0	0	0	0	0	0	0	0	0	0	0	0	0	0	0	0	0	0	0	0
Zotu6489	Bacteria	Acidobacteria	Subgroup_6	Subgroup_6	Subgroup_6	Subgroup_6	0	0	0	0	0	0	0	0	0	0	0	0	0	0	0	0	0	0	1	5	0	0	2	0	3	2	0	0	7	0	0	0	0	0	0	0	0	0	0	0	0	0	0
Zotu8932	Bacteria	Acidobacteria	Subgroup_6	Subgroup_6	Subgroup_6	Subgroup_6	0	0	0	0	0	0	0	0	0	0	0	0	0	0	0	0	0	0	6	11	0	4	1	0	3	1	0	0	5	0	0	0	0	0	0	0	0	0	0	0	0	0	0
Zotu7695	Bacteria	Acidobacteria	Blastocatellia_(Subgroup_4)	Blastocatellales	Blastocatellaceae	JGI_0001001-H03	0	0	0	0	1	0	0	0	0	0	0	0	0	0	0	0	0	0	4	0	0	9	8	0	0	5	0	0	0	0	0	0	0	0	0	0	0	0	0	0	0	0	0
Zotu7875	Bacteria	Acidobacteria	Subgroup_6	Subgroup_6	Subgroup_6	Subgroup_6	0	0	0	0	0	0	0	0	0	0	0	0	0	0	0	0	0	0	0	0	0	0	0	0	0	1	0	0	0	0	0	0	0	0	0	0	0	0	0	0	0	0	0
Zotu3408	Bacteria	Acidobacteria	Blastocatellia_(Subgroup_4)	Blastocatellales	Blastocatellaceae	Blastocatella	1	0	0	0	44	0	0	0	0	0	0	0	0	0	0	0	0	0	0	0	0	0	0	0	0	0	0	0	0	0	0	0	0	0	0	19	0	0	0	0	0	0	0
Zotu2988	Bacteria	Acidobacteria	Acidobacteriia	Solibacterales	Solibacteraceae_(Subgroup_3)	Paludibaculum	0	0	0	10	0	0	0	0	0	0	0	0	0	0	0	0	0	0	1	0	0	0	3	0	0	3	0	2	4	0	0	0	0	2	0	0	0	0	0	0	0	0	1
Zotu3671	Bacteria	Acidobacteria	Blastocatellia_(Subgroup_4)	Pyrinomonadales	Pyrinomonadaceae	RB41	0	0	0	0	0	0	0	0	0	0	0	0	0	0	0	0	0	0	0	0	0	0	0	0	0	0	0	0	0	0	0	0	0	0	1	0	0	0	0	0	0	0	0
Zotu7471	Bacteria	Acidobacteria	Subgroup_6	Subgroup_6	Subgroup_6	Subgroup_6	0	0	0	0	2	0	0	0	0	0	0	0	0	0	0	0	0	0	1	0	0	1	1	0	8	11	0	0	0	0	0	0	0	0	0	0	0	0	0	0	0	0	0
Zotu10901	Bacteria	Acidobacteria	Subgroup_6	Subgroup_6	Subgroup_6	Subgroup_6	0	0	0	0	0	0	0	0	0	0	0	0	0	0	0	0	0	0	0	0	0	0	0	0	0	0	0	0	0	0	0	0	0	0	0	0	0	0	0	0	0	0	0
Zotu1832	Bacteria	Acidobacteria	Blastocatellia_(Subgroup_4)	Blastocatellales	Blastocatellaceae	Blastocatella	1	13	24	1	2	0	0	0	0	0	0	0	0	0	0	0	0	0	0	0	0	0	0	2	0	3	0	0	0	0	0	0	0	0	7	6	0	0	0	0	0	0	0
Zotu6142	Bacteria	Acidobacteria	Acidobacteriia	Solibacterales	Solibacteraceae_(Subgroup_3)	Bryobacter	4	6	0	2	18	0	0	0	0	0	0	0	0	0	0	0	0	0	0	2	0	0	0	0	0	0	0	0	0	0	0	1	0	0	0	6	0	0	0	0	0	0	0
Zotu10639	Bacteria	Acidobacteria	Subgroup_6	Subgroup_6	Subgroup_6	Subgroup_6	0	0	0	0	0	0	0	0	0	0	0	0	0	0	0	0	0	0	0	0	0	0	0	0	0	0	0	0	0	0	0	0	0	0	0	0	0	0	0	0	0	0	0
Zotu11738	Bacteria	Acidobacteria	Blastocatellia_(Subgroup_4)	Blastocatellales	Blastocatellaceae	Blastocatellaceae	0	14	14	1	4	0	0	0	0	0	0	0	0	0	0	0	0	0	0	2	0	0	0	0	0	0	0	0	0	0	0	0	0	0	10	4	0	0	0	0	0	0	0
Zotu6006	Bacteria	Acidobacteria	Acidobacteriia	Solibacterales	Solibacteraceae_(Subgroup_3)	Bryobacter	0	0	0	0	0	0	0	0	0	0	0	0	0	0	0	0	0	0	0	5	0	0	0	0	0	21	0	0	0	0	0	0	0	0	0	0	0	0	0	0	0	0	0
Zotu11133	Bacteria	Acidobacteria	Holophagae	Subgroup_7	Subgroup_7	Subgroup_7	0	0	0	0	0	0	0	0	0	0	0	0	0	0	0	0	0	0	0	0	0	0	0	0	0	0	0	0	0	0	0	0	0	0	0	0	0	0	0	0	0	0	0
Zotu2217	Bacteria	Acidobacteria	Blastocatellia_(Subgroup_4)	Blastocatellales	Blastocatellaceae	Blastocatella	0	0	0	0	0	0	0	0	0	0	0	0	0	0	0	0	0	0	1	2	0	0	4	5	0	1	4	0	0	0	0	0	0	0	0	0	0	0	0	0	0	0	0
Zotu11361	Bacteria	Acidobacteria	Blastocatellia_(Subgroup_4)	Blastocatellales	Blastocatellaceae	Blastocatella	1	2	20	3	11	0	0	0	0	0	0	0	0	0	0	0	0	0	0	0	0	0	0	4	0	0	0	0	0	0	0	0	0	0	2	0	0	0	0	0	0	0	0
Zotu11872	Bacteria	Acidobacteria	Subgroup_6	Subgroup_6	Subgroup_6	Subgroup_6	0	0	0	0	0	0	0	0	0	0	0	0	0	0	0	0	0	0	0	0	0	0	0	0	0	1	0	0	0	0	0	0	0	0	0	0	0	0	0	0	0	0	0
Zotu12161	Bacteria	Acidobacteria	Subgroup_6	Subgroup_6	Subgroup_6	Subgroup_6	0	0	0	0	0	0	0	0	0	0	0	0	0	0	0	0	0	0	1	2	0	0	0	2	0	2	0	0	27	0	0	0	0	0	0	1	0	0	0	0	0	0	0
Zotu9703	Bacteria	Acidobacteria	Subgroup_6	Subgroup_6	Subgroup_6	Subgroup_6	0	0	0	0	0	0	0	0	0	0	0	0	0	0	0	0	0	0	2	0	0	0	0	0	5	6	0	0	0	0	0	0	0	0	0	0	0	0	0	0	0	0	0
Zotu14062	Bacteria	Acidobacteria	Subgroup_6	Subgroup_6	Subgroup_6	Subgroup_6	0	0	0	0	0	0	0	0	0	0	0	0	0	0	0	0	0	0	6	0	0	0	0	0	2	0	0	0	1	0	0	0	0	0	0	0	0	0	0	0	0	0	0
Zotu11012	Bacteria	Acidobacteria	Subgroup_6	Subgroup_6	Subgroup_6	Subgroup_6	0	0	0	0	0	0	0	0	0	0	0	0	0	0	0	0	0	0	0	0	0	0	0	0	0	0	0	0	0	0	0	0	0	0	0	0	0	0	0	0	0	0	0
Zotu12281	Bacteria	Acidobacteria	Subgroup_6	Subgroup_6	Subgroup_6	Subgroup_6	0	0	0	0	0	0	0	0	0	0	0	0	0	0	0	0	0	0	5	1	0	0	3	0	2	1	0	0	5	0	0	0	0	0	0	0	0	0	0	0	0	0	0
Zotu3672	Bacteria	Acidobacteria	Holophagae	Subgroup_7	Subgroup_7	Subgroup_7	11	2	0	0	0	0	0	0	0	0	0	0	0	0	0	0	0	0	0	0	2	4	2	2	0	0	0	2	0	0	0	0	0	0	0	5	0	0	0	0	0	0	0
Zotu9823	Bacteria	Acidobacteria	Subgroup_6	Subgroup_6	Subgroup_6	Subgroup_6	0	0	0	0	0	0	0	0	0	0	0	0	0	0	0	0	0	0	1	0	4	0	0	0	0	4	0	0	3	0	0	0	0	0	0	0	0	0	0	0	0	0	0
Zotu13364	Bacteria	Acidobacteria	Blastocatellia_(Subgroup_4)	Blastocatellales	Blastocatellaceae	Blastocatella	0	0	3	0	29	0	0	0	0	0	0	0	0	0	0	0	0	0	0	0	0	0	0	4	0	3	0	0	0	0	0	0	0	0	1	0	0	0	0	0	0	0	0
Zotu9470	Bacteria	Acidobacteria	Blastocatellia_(Subgroup_4)	Blastocatellales	Blastocatellaceae	Stenotrophobacter	0	0	1	0	0	1	0	0	0	0	0	0	0	0	0	0	0	0	0	0	0	0	0	0	0	0	0	0	0	0	0	0	0	2	0	0	0	0	0	0	0	0	0
Zotu1123	Bacteria	Acidobacteria	Blastocatellia_(Subgroup_4)	Blastocatellales	Blastocatellaceae	Blastocatella	0	6	0	1	3	0	0	0	0	0	0	0	0	0	0	0	0	0	0	0	1	1	0	0	0	1	0	0	0	0	0	0	0	0	5	0	0	0	0	0	0	0	0
Zotu11331	Bacteria	Acidobacteria	Acidobacteriia	Solibacterales	Solibacteraceae_(Subgroup_3)	Bryobacter	0	0	0	0	0	0	0	0	0	0	0	0	0	0	0	0	0	0	0	0	0	0	0	0	0	5	0	0	0	0	0	0	0	0	0	0	0	0	0	0	0	0	0
Zotu10167	Bacteria	Acidobacteria	Subgroup_6	Subgroup_6	Subgroup_6	Subgroup_6	0	0	0	0	0	0	0	0	0	0	0	0	0	0	0	0	0	0	0	0	0	0	0	0	1	14	0	0	0	0	0	0	0	0	0	0	0	0	0	0	0	0	0
Zotu2654	Bacteria	Acidobacteria	Acidobacteriia	Solibacterales	Solibacteraceae_(Subgroup_3)	Solibacteraceae_(Subgroup_3)_Unc	0	0	0	0	3	0	0	0	0	0	0	0	0	0	0	0	0	0	0	0	0	0	0	0	0	2	0	0	0	0	0	0	0	0	0	0	0	0	0	0	0	0	0
Zotu10104	Bacteria	Acidobacteria	Subgroup_6	Subgroup_6	Subgroup_6	Subgroup_6	0	0	0	0	0	0	0	0	0	0	0	0	0	0	0	0	0	0	1	0	0	0	0	0	0	2	0	0	0	0	0	0	0	0	0	0	0	0	0	0	0	0	0
Zotu10849	Bacteria	Acidobacteria	Holophagae	Subgroup_7	Subgroup_7	Subgroup_7	0	0	0	0	4	0	0	0	0	0	0	0	0	0	0	0	0	0	0	0	0	0	0	0	3	2	0	0	8	0	0	0	0	0	0	0	0	0	0	0	0	0	0
Zotu814	Bacteria	Acidobacteria	Blastocatellia_(Subgroup_4)	Blastocatellales	Blastocatellaceae	Blastocatella	0	4	7	2	3	2	0	0	0	0	0	1	0	0	0	0	0	1	0	0	0	3	0	3	0	0	0	0	0	0	0	0	0	0	2	0	0	0	0	0	0	0	0
Zotu11702	Bacteria	Acidobacteria	Blastocatellia_(Subgroup_4)	Pyrinomonadales	Pyrinomonadaceae	RB41	0	0	0	0	0	0	0	0	0	0	0	0	0	0	0	0	0	0	0	0	0	0	0	0	0	13	0	0	0	0	0	0	0	0	0	0	0	0	0	0	0	0	0
Zotu10264	Bacteria	Acidobacteria	Subgroup_6	Subgroup_6	Subgroup_6	Subgroup_6	0	0	0	0	0	0	0	0	0	0	0	0	0	0	0	0	0	0	1	0	0	0	0	0	0	5	0	0	0	0	0	0	0	0	0	0	0	0	0	0	0	0	0
Zotu1254	Bacteria	Acidobacteria	Blastocatellia_(Subgroup_4)	Blastocatellales	Blastocatellaceae	Blastocatella	0	0	0	0	0	0	0	0	0	0	0	0	0	0	0	0	0	0	0	0	0	0	0	0	0	0	0	0	0	0	0	0	0	0	0	0	0	0	0	0	0	0	2
Zotu8077	Bacteria	Acidobacteria	Subgroup_6	Subgroup_6	Subgroup_6	Subgroup_6	0	0	0	0	0	0	0	0	0	0	0	0	0	0	0	0	0	0	0	0	0	0	0	0	0	0	0	0	0	0	0	0	0	0	0	0	0	0	0	0	0	0	0
Zotu10794	Bacteria	Acidobacteria	Subgroup_6	Subgroup_6	Subgroup_6	Subgroup_6	0	0	0	0	0	0	0	0	0	0	0	0	0	0	0	0	0	0	0	0	0	0	0	0	0	1	0	0	0	0	0	0	0	0	0	0	0	0	0	0	0	0	0
Zotu11230	Bacteria	Acidobacteria	Subgroup_6	Subgroup_6	Subgroup_6	Subgroup_6	0	0	0	0	0	0	0	0	0	0	0	0	0	0	0	0	0	0	4	1	0	0	0	0	4	3	0	0	0	0	0	0	0	0	0	0	0	0	0	0	0	0	0
Zotu3945	Bacteria	Acidobacteria	Blastocatellia_(Subgroup_4)	Blastocatellales	Blastocatellaceae	JGI_0001001-H03	0	0	0	0	0	0	1	0	0	0	0	1	0	0	0	0	0	0	6	0	0	0	0	0	1	4	0	0	0	0	0	0	0	0	0	0	0	0	0	0	0	0	0
Zotu12912	Bacteria	Acidobacteria	Subgroup_6	Subgroup_6	Subgroup_6	Subgroup_6	0	0	0	0	0	0	0	0	0	0	0	0	0	0	0	0	0	0	0	0	0	0	0	0	2	2	0	0	0	0	0	0	0	0	0	0	0	0	0	0	0	0	0
Zotu2298	Bacteria	Acidobacteria	Blastocatellia_(Subgroup_4)	Blastocatellales	Blastocatellaceae	JGI_0001001-H03	0	0	0	10	0	0	0	0	0	0	0	0	0	0	0	0	0	0	0	0	0	0	0	0	0	0	0	0	2	0	0	0	0	0	0	0	0	0	0	0	0	0	0
Zotu2474	Bacteria	Acidobacteria	Blastocatellia_(Subgroup_4)	Blastocatellales	Blastocatellaceae	Blastocatellaceae_Unc	0	0	0	0	0	0	0	0	0	0	0	0	0	0	0	0	0	0	0	0	0	0	0	0	0	0	0	0	0	0	0	0	0	0	0	0	0	0	0	0	0	0	0
Zotu4007	Bacteria	Acidobacteria	Subgroup_6	Subgroup_6	Subgroup_6	Subgroup_6	0	0	0	0	0	0	0	0	0	0	0	0	0	0	0	0	0	0	0	0	0	0	0	0	0	0	0	0	6	0	0	0	0	0	0	0	0	0	0	0	0	0	0
Zotu8937	Bacteria	Acidobacteria	Acidobacteriia	Solibacterales	Solibacteraceae_(Subgroup_3)	Bryobacter	0	0	0	0	0	0	0	0	0	0	0	0	0	0	0	0	0	0	0	3	0	0	0	0	0	16	0	0	0	0	0	0	0	0	0	0	0	0	0	0	0	0	0
Zotu13808	Bacteria	Acidobacteria	Holophagae	Subgroup_7	Subgroup_7	Subgroup_7	0	0	0	0	0	0	0	0	0	0	0	0	0	0	0	0	0	0	0	0	0	0	0	0	0	0	0	0	0	0	0	0	0	0	0	0	0	0	0	0	0	0	0
Zotu4659	Bacteria	Acidobacteria	Blastocatellia_(Subgroup_4)	Blastocatellales	Blastocatellaceae	Blastocatella	0	1	0	0	8	0	0	0	0	0	0	0	0	0	0	0	0	0	0	0	0	0	1	3	0	2	0	0	0	0	0	0	0	0	0	0	0	0	0	0	0	0	0
Zotu11049	Bacteria	Acidobacteria	Subgroup_6	Subgroup_6	Subgroup_6	Subgroup_6	0	0	0	0	0	0	0	0	0	0	0	0	0	0	0	0	0	0	0	0	1	0	2	0	5	0	0	0	0	0	0	0	0	0	0	0	0	0	0	0	0	0	0
Zotu1857	Bacteria	Acidobacteria	Blastocatellia_(Subgroup_4)	Blastocatellales	Blastocatellaceae	Blastocatella	0	0	0	0	0	0	0	0	0	0	0	0	0	0	0	0	0	0	0	0	0	0	0	9	0	0	0	0	0	0	0	0	0	0	0	0	0	0	0	0	0	0	0
Zotu4111	Bacteria	Acidobacteria	Subgroup_6	Subgroup_6	Subgroup_6	Subgroup_6	0	0	0	0	0	0	0	0	0	0	0	0	0	0	0	0	1	0	0	0	0	0	0	0	0	0	0	0	0	0	0	0	0	0	0	0	0	0	0	0	0	0	0
Zotu1920	Bacteria	Acidobacteria	Blastocatellia_(Subgroup_4)	Blastocatellales	Blastocatellaceae	Blastocatella	0	0	11	1	12	0	0	0	0	0	0	0	0	0	0	0	0	0	0	0	0	0	0	1	0	0	0	0	0	0	0	0	0	0	2	0	0	0	0	0	0	0	0
Zotu11474	Bacteria	Acidobacteria	Holophagae	Subgroup_7	Subgroup_7	Subgroup_7	0	0	0	0	0	0	0	0	0	0	0	0	0	0	0	0	0	0	0	0	0	0	0	0	3	0	0	0	5	0	0	0	0	0	0	0	0	0	0	0	0	0	0
Zotu13071	Bacteria	Acidobacteria	Holophagae	Subgroup_7	Subgroup_7	Subgroup_7	0	0	0	0	0	0	0	0	0	0	0	0	0	0	0	0	0	0	0	0	0	0	0	0	0	0	0	0	0	0	0	0	0	0	0	0	0	0	0	0	0	0	0
Zotu13281	Bacteria	Acidobacteria	Holophagae	Subgroup_7	Subgroup_7	Subgroup_7	0	7	0	0	5	0	0	0	0	0	0	0	0	0	0	0	0	0	0	0	0	0	0	8	0	0	0	0	0	0	0	0	0	0	0	0	0	0	0	0	0	0	0
Zotu1393	Bacteria	Acidobacteria	Blastocatellia_(Subgroup_4)	Blastocatellales	Blastocatellaceae	Blastocatella	1	3	0	0	0	0	0	0	0	0	0	0	0	0	0	0	0	0	0	0	0	0	0	0	0	0	0	0	0	0	0	0	0	0	0	0	0	0	0	0	0	0	0
Zotu411	Bacteria	Acidobacteria	Blastocatellia_(Subgroup_4)	Blastocatellales	Blastocatellaceae	Blastocatella	0	0	0	4	26	0	0	0	0	0	0	0	0	0	0	0	0	0	0	0	0	0	0	1	0	0	0	0	0	0	0	0	0	0	0	0	0	0	0	0	0	0	0
Zotu8148	Bacteria	Acidobacteria	Acidobacteriia	Solibacterales	Solibacteraceae_(Subgroup_3)	Bryobacter	0	0	0	0	0	0	0	0	0	0	0	0	0	0	0	0	0	0	0	0	0	2	0	0	8	6	0	0	0	0	0	0	0	0	0	0	0	0	0	0	0	0	0
Zotu10897	Bacteria	Acidobacteria	Blastocatellia_(Subgroup_4)	Blastocatellales	Blastocatellaceae	Blastocatellaceae_Unc	0	0	0	0	0	0	0	0	0	0	0	0	0	0	0	0	0	0	0	0	0	0	0	0	0	0	0	0	0	0	0	0	0	0	0	0	0	0	0	0	0	0	0
Zotu14274	Bacteria	Acidobacteria	Blastocatellia_(Subgroup_4)	Blastocatellales	Blastocatellaceae	Blastocatellaceae_Unc	0	1	2	0	7	0	0	0	0	0	0	0	0	0	0	0	0	0	0	0	0	0	0	2	0	2	0	0	0	0	0	0	0	0	2	0	0	0	0	0	0	0	0
Zotu3287	Bacteria	Acidobacteria	Acidobacteriia	Solibacterales	Solibacteraceae_(Subgroup_3)	Candidatus_Solibacter	0	0	0	0	0	0	0	0	0	0	0	0	0	0	0	0	0	0	0	0	0	0	0	0	0	12	0	0	0	0	0	0	0	0	0	0	0	0	0	0	0	0	0
Zotu13699	Bacteria	Acidobacteria	Subgroup_6	Subgroup_6	Subgroup_6	Subgroup_6	0	0	0	0	0	0	0	0	0	0	0	0	0	0	0	0	0	0	0	0	0	0	0	0	0	0	0	0	0	0	0	0	0	0	0	0	0	0	0	0	0	0	0
Zotu3107	Bacteria	Acidobacteria	Blastocatellia_(Subgroup_4)	Blastocatellales	Blastocatellaceae	Blastocatella	1	6	0	1	13	0	0	0	0	0	0	0	0	0	0	0	0	0	0	0	0	0	0	1	0	0	0	0	0	0	0	0	0	0	3	0	0	0	0	0	0	0	0
Zotu12985	Bacteria	Acidobacteria	Holophagae	Subgroup_7	Subgroup_7	Subgroup_7	0	0	0	0	0	0	0	0	0	0	0	0	0	0	0	0	0	0	0	0	0	0	0	0	0	0	0	0	0	0	0	0	0	0	0	0	0	0	0	0	0	0	0
Zotu2406	Bacteria	Acidobacteria	Subgroup_6	Subgroup_6	Subgroup_6	Subgroup_6	0	0	0	0	0	0	0	0	0	0	0	0	0	0	0	0	0	0	0	0	0	0	0	0	0	0	0	0	0	0	0	11	3	0	0	12	0	0	0	0	0	0	0
Zotu5171	Bacteria	Acidobacteria	Subgroup_6	Subgroup_6	Subgroup_6	Subgroup_6	0	0	0	0	0	0	0	0	0	0	0	0	0	0	0	0	0	0	0	1	0	0	1	0	0	1	0	0	0	0	0	0	0	0	0	0	0	0	0	0	0	0	0
Zotu8214	Bacteria	Acidobacteria	Blastocatellia_(Subgroup_4)	Pyrinomonadales	Pyrinomonadaceae	RB41	0	1	0	0	0	0	0	0	0	0	0	0	0	0	0	0	0	0	0	0	0	1	0	0	0	0	0	0	0	0	0	0	0	0	0	0	0	0	0	0	0	1	0
Zotu9443	Bacteria	Acidobacteria	Holophagae	Subgroup_7	Subgroup_7	Subgroup_7	0	0	0	0	0	0	0	0	0	0	0	0	0	0	0	0	0	0	0	0	0	0	0	0	2	2	0	0	0	0	0	0	0	0	0	0	0	0	0	0	0	0	0
Zotu14103	Bacteria	Acidobacteria	Blastocatellia_(Subgroup_4)	Pyrinomonadales	Pyrinomonadaceae	RB41	0	0	0	0	0	0	0	0	0	0	0	0	0	0	0	0	0	0	0	0	0	0	0	0	0	0	0	0	0	0	0	0	0	0	0	0	0	0	0	0	0	0	0
Zotu3418	Bacteria	Acidobacteria	Subgroup_6	Subgroup_6	Subgroup_6	Subgroup_6	0	2	1	0	0	0	0	0	0	0	0	0	0	0	0	0	0	0	0	0	0	0	0	2	0	1	0	0	1	0	0	0	0	0	0	0	0	0	0	0	0	0	0
Zotu4692	Bacteria	Acidobacteria	Blastocatellia_(Subgroup_4)	Blastocatellales	Blastocatellaceae	Blastocatella	0	0	0	0	0	0	0	0	0	0	0	0	0	0	0	0	0	0	0	0	0	0	0	0	2	0	0	0	0	0	0	0	0	0	0	0	0	0	0	0	0	0	0
Zotu8374	Bacteria	Acidobacteria	Blastocatellia_(Subgroup_4)	Blastocatellales	Blastocatellaceae	Blastocatella	0	0	1	0	2	0	0	0	0	0	0	0	0	0	0	0	0	0	0	0	0	0	0	1	0	0	0	0	0	0	0	0	0	0	5	0	0	0	0	0	0	0	0
Zotu11701	Bacteria	Acidobacteria	Blastocatellia_(Subgroup_4)	Blastocatellales	Blastocatellaceae	Stenotrophobacter	0	0	0	0	0	0	0	0	0	0	0	0	0	0	0	0	0	0	0	0	0	0	0	0	0	0	0	0	0	0	0	0	0	0	0	0	0	0	0	0	0	0	0
Zotu4466	Bacteria	Acidobacteria	Blastocatellia_(Subgroup_4)	Blastocatellales	Blastocatellaceae	Blastocatellaceae_Unc	0	1	0	0	2	0	0	0	0	0	0	0	0	0	0	0	0	0	0	0	0	0	0	0	0	0	0	0	6	0	0	0	0	0	0	0	0	0	0	0	0	0	0
Zotu10059	Bacteria	Acidobacteria	Blastocatellia_(Subgroup_4)	Blastocatellales	Blastocatellaceae	JGI_0001001-H03	0	0	0	0	0	0	0	0	0	0	0	0	0	0	0	0	0	0	0	0	0	0	0	0	0	9	0	0	0	0	0	0	0	0	0	0	0	0	0	0	0	0	0
Zotu13637	Bacteria	Acidobacteria	Subgroup_6	Subgroup_6	Subgroup_6	Subgroup_6	0	0	0	0	0	0	0	0	0	0	0	0	0	0	0	0	0	0	0	0	0	0	0	0	0	0	0	0	0	0	0	0	0	0	0	0	0	0	0	0	0	0	0
Zotu2549	Bacteria	Acidobacteria	Blastocatellia_(Subgroup_4)	Blastocatellales	Blastocatellaceae	Blastocatella	3	2	0	1	0	0	0	0	0	0	0	0	0	0	0	0	0	0	0	1	1	0	0	10	0	0	1	0	0	0	0	0	0	0	0	0	0	0	0	0	0	0	0
Zotu15081	Bacteria	Acidobacteria	Subgroup_6	Subgroup_6	Subgroup_6	Subgroup_6	0	0	0	0	0	0	0	0	0	0	0	0	0	0	0	0	0	0	2	7	0	3	1	0	3	0	0	0	1	0	0	0	0	0	0	0	0	0	0	0	0	0	0
Zotu10418	Bacteria	Acidobacteria	Blastocatellia_(Subgroup_4)	Blastocatellales	Blastocatellaceae	Blastocatella	0	9	0	0	9	0	0	0	0	0	0	0	0	0	0	0	0	0	0	0	0	0	0	0	0	0	0	0	0	0	0	0	0	0	5	0	0	0	0	0	0	0	0
Zotu2221	Bacteria	Acidobacteria	Blastocatellia_(Subgroup_4)	Blastocatellales	Blastocatellaceae	Blastocatella	20	0	0	0	0	0	0	0	0	0	0	0	0	0	0	0	0	0	0	0	0	0	0	0	0	0	0	0	0	0	0	0	0	0	0	0	0	0	0	0	0	0	0
Zotu9683	Bacteria	Acidobacteria	Blastocatellia_(Subgroup_4)	Blastocatellales	Blastocatellaceae	Blastocatellaceae_Unc	0	0	0	0	0	0	0	0	0	0	0	0	0	0	0	0	0	0	0	0	0	0	0	0	2	0	0	0	0	0	0	0	0	0	0	0	0	0	0	0	0	0	0
Zotu3427	Bacteria	Acidobacteria	Blastocatellia_(Subgroup_4)	Blastocatellales	Blastocatellaceae	Blastocatella	0	0	0	0	1	1	1	0	0	0	0	0	0	0	0	0	0	0	0	2	0	0	0	0	0	0	4	0	0	0	0	0	0	0	0	0	1	0	0	0	0	0	0
Zotu5115	Bacteria	Acidobacteria	Blastocatellia_(Subgroup_4)	Blastocatellales	Blastocatellaceae	Blastocatella	0	0	3	5	1	0	0	0	0	0	0	0	0	0	0	0	0	0	0	0	0	0	0	0	0	0	0	0	0	0	0	0	0	0	0	3	0	0	0	0	0	0	0
Zotu10215	Bacteria	Acidobacteria	Blastocatellia_(Subgroup_4)	Pyrinomonadales	Pyrinomonadaceae	RB41	0	0	0	0	0	0	0	0	0	0	0	0	0	0	0	0	0	0	0	0	0	0	0	0	0	0	0	0	0	0	0	0	0	0	0	0	0	0	0	0	0	0	0
Zotu12545	Bacteria	Acidobacteria	Acidobacteriia	Solibacterales	Solibacteraceae_(Subgroup_3)	Bryobacter	0	0	0	0	0	0	0	0	0	0	0	0	0	0	0	0	0	0	0	0	0	0	0	0	0	5	0	0	0	0	0	0	0	0	0	0	0	0	0	0	0	0	0
Zotu1788	Bacteria	Acidobacteria	Blastocatellia_(Subgroup_4)	Blastocatellales	Blastocatellaceae	Unc	0	0	0	0	1	0	0	0	0	0	0	0	0	0	0	0	0	0	0	0	0	0	0	0	0	2	0	0	0	0	0	0	0	0	0	0	0	0	0	0	0	0	0
Zotu2725	Bacteria	Acidobacteria	Subgroup_6	Unknownder	Unknownmily	Luteitalea	9	1	0	0	0	0	0	0	0	0	0	0	0	0	0	0	5	0	0	0	0	0	0	0	0	0	0	0	0	0	0	0	0	0	0	0	0	0	0	0	0	0	0
Zotu4178	Bacteria	Acidobacteria	Subgroup_6	Subgroup_6	Subgroup_6	Subgroup_6	0	0	0	0	0	0	0	0	0	0	0	0	0	0	0	0	0	0	0	0	0	0	0	0	0	0	0	0	9	0	0	0	0	0	0	0	0	0	0	0	0	0	0
Zotu6477	Bacteria	Acidobacteria	Holophagae	Subgroup_7	Subgroup_7	Subgroup_7	0	0	0	0	0	0	0	0	0	0	0	0	0	0	0	0	0	0	0	0	0	0	0	0	0	0	0	0	0	0	0	0	0	0	0	0	0	0	0	0	0	0	0
Zotu13507	Bacteria	Acidobacteria	Blastocatellia_(Subgroup_4)	Blastocatellales	Blastocatellaceae	JGI_0001001-H03	0	0	0	0	0	0	0	0	0	0	0	0	0	0	0	0	0	0	1	0	0	0	0	0	0	0	0	0	5	1	0	0	0	0	0	0	0	0	0	0	0	0	0
Zotu13695	Bacteria	Acidobacteria	Holophagae	Subgroup_7	Subgroup_7	Subgroup_7	0	0	0	0	0	0	0	0	0	0	0	0	0	0	0	0	0	0	0	0	0	0	0	0	0	0	0	0	0	0	0	0	0	0	0	0	0	0	0	0	0	0	0
Zotu2858	Bacteria	Acidobacteria	Blastocatellia_(Subgroup_4)	Pyrinomonadales	Pyrinomonadaceae	RB41	0	0	0	0	0	0	0	0	0	0	0	0	0	0	0	0	0	0	0	0	0	0	0	0	0	0	0	0	0	0	0	0	0	0	0	0	0	0	0	0	0	0	0
Zotu10721	Bacteria	Acidobacteria	Blastocatellia_(Subgroup_4)	Blastocatellales	Blastocatellaceae	Blastocatella	0	0	6	0	5	0	0	0	0	0	0	0	0	0	0	0	0	0	0	0	0	0	0	0	0	0	0	0	0	0	0	0	0	0	0	0	0	0	0	0	0	0	0
Zotu12727	Bacteria	Acidobacteria	Subgroup_6	Subgroup_6	Subgroup_6	Subgroup_6	0	2	0	0	0	0	0	0	0	0	0	0	0	0	0	0	0	0	0	0	0	2	0	0	1	0	0	0	3	0	0	0	0	0	0	0	0	0	0	0	0	0	0
Zotu13054	Bacteria	Acidobacteria	Subgroup_6	Subgroup_6	Subgroup_6	Subgroup_6	0	0	0	0	14	0	0	0	0	0	0	0	0	0	0	0	0	0	0	0	0	0	0	0	0	0	0	0	0	0	0	0	0	0	0	0	0	0	0	0	0	0	0
Zotu9508	Bacteria	Acidobacteria	Subgroup_6	Subgroup_6	Subgroup_6	Subgroup_6	0	0	0	0	0	0	0	0	0	0	0	0	0	0	0	0	0	0	0	0	0	0	0	0	0	0	0	0	1	0	0	0	0	0	0	0	0	0	0	0	0	0	0
Zotu9570	Bacteria	Acidobacteria	Blastocatellia_(Subgroup_4)	Blastocatellales	Blastocatellaceae	Blastocatella	0	0	0	0	0	0	0	0	0	0	0	0	0	0	0	0	0	0	0	0	0	6	0	0	0	0	1	0	0	0	0	0	0	0	0	0	0	0	0	0	0	0	0
Zotu1755	Bacteria	Acidobacteria	Acidobacteriia	Solibacterales	Solibacteraceae_(Subgroup_3)	Paludibaculum	0	0	0	3	0	0	0	0	0	0	0	0	0	0	0	0	0	0	0	0	0	0	0	0	0	0	0	0	0	0	0	0	0	0	0	0	0	0	0	0	0	0	0
Zotu9800	Bacteria	Acidobacteria	Blastocatellia_(Subgroup_4)	Blastocatellales	Blastocatellaceae	Blastocatella	0	0	0	0	16	0	0	0	0	0	0	0	0	0	0	0	0	0	0	0	0	0	0	0	0	0	0	0	0	0	0	0	0	0	0	0	0	0	0	0	0	0	0
Zotu12257	Bacteria	Acidobacteria	Acidobacteriia	Solibacterales	Solibacteraceae_(Subgroup_3)	Candidatus_Solibacter	0	0	0	0	0	0	0	0	0	0	0	0	0	0	0	0	0	0	0	0	0	0	0	0	0	0	0	0	3	0	0	0	0	0	0	0	0	0	0	0	0	0	0
Zotu12607	Bacteria	Acidobacteria	Blastocatellia_(Subgroup_4)	Blastocatellales	Blastocatellaceae	Blastocatella	0	0	0	0	6	0	0	0	0	0	0	0	0	0	0	0	0	0	0	0	0	1	0	0	0	0	0	0	0	0	0	0	0	0	0	0	0	0	0	0	0	0	0
Zotu2092	Bacteria	Acidobacteria	Blastocatellia_(Subgroup_4)	Blastocatellales	Blastocatellaceae	JGI_0001001-H03	0	0	0	0	0	0	0	0	0	0	0	0	0	0	0	0	0	0	0	0	0	0	0	0	0	0	0	0	0	0	0	0	0	0	0	0	0	0	0	0	0	0	0
Zotu5055	Bacteria	Acidobacteria	Blastocatellia_(Subgroup_4)	Blastocatellales	Blastocatellaceae	JGI_0001001-H03	0	0	0	0	0	0	0	0	0	0	0	0	0	0	0	0	0	0	0	0	0	0	0	0	0	0	0	0	0	0	0	0	0	0	0	0	0	0	0	0	0	0	0
Zotu3311	Bacteria	Acidobacteria	Blastocatellia_(Subgroup_4)	Blastocatellales	Blastocatellaceae	Blastocatella	0	0	0	0	0	0	0	0	0	0	0	0	0	0	0	0	0	0	1	0	0	0	0	0	0	0	0	0	0	0	0	0	0	0	13	0	0	0	0	0	0	0	0
Zotu6066	Bacteria	Acidobacteria	Holophagae	Subgroup_7	Subgroup_7	Subgroup_7	0	0	0	0	0	0	0	0	0	0	0	0	0	0	0	0	0	0	0	0	0	0	0	0	0	0	0	0	0	0	0	0	0	0	0	0	0	0	0	0	0	0	0
Zotu7710	Bacteria	Acidobacteria	Subgroup_6	Unknownder	Unknownmily	Luteitalea	0	0	0	0	0	0	0	0	0	0	0	0	0	0	0	4	0	0	0	0	0	0	0	0	0	0	0	0	0	0	0	0	0	0	0	0	0	0	0	0	0	0	0
Zotu13661	Bacteria	Acidobacteria	Acidobacteriia	Solibacterales	Solibacteraceae_(Subgroup_3)	Bryobacter	0	0	0	0	0	0	0	0	0	0	0	0	0	0	0	0	0	0	0	0	0	0	0	0	3	1	0	0	0	0	0	0	0	0	0	0	0	0	0	0	0	0	0
Zotu5777	Bacteria	Acidobacteria	Blastocatellia_(Subgroup_4)	Blastocatellales	Blastocatellaceae	Blastocatella	0	0	0	0	12	0	0	0	0	0	0	0	0	0	0	0	0	0	0	0	0	0	0	0	0	0	0	0	0	0	0	0	0	0	0	0	0	0	0	0	0	0	0
Zotu8749	Bacteria	Acidobacteria	Blastocatellia_(Subgroup_4)	Blastocatellales	Blastocatellaceae	Blastocatella	0	0	0	2	3	0	0	0	0	0	0	0	0	0	0	0	0	0	5	0	0	0	0	0	0	0	0	0	0	0	0	0	0	0	0	0	0	0	0	0	0	0	0
Zotu10222	Bacteria	Acidobacteria	Blastocatellia_(Subgroup_4)	Blastocatellales	Blastocatellaceae	Blastocatellaceae_Unc	0	0	0	0	0	0	0	0	0	0	0	0	0	0	0	0	0	0	0	0	0	0	0	0	3	0	0	0	5	0	0	0	0	0	0	0	0	0	0	0	0	0	0
Zotu11485	Bacteria	Acidobacteria	Acidobacteriia	Solibacterales	Solibacteraceae_(Subgroup_3)	Bryobacter	0	0	0	0	11	0	0	0	0	0	0	0	0	0	0	0	0	0	0	0	0	0	0	0	0	0	0	0	0	0	0	0	0	0	0	0	0	0	0	0	0	0	0
Zotu12174	Bacteria	Acidobacteria	Subgroup_6	Unknownder	Unknownmily	Luteitalea	0	0	0	0	0	0	0	0	0	0	0	0	0	0	0	0	0	0	0	0	0	0	0	0	0	0	0	0	0	0	0	0	0	0	0	0	0	0	0	0	0	0	0
Zotu7106	Bacteria	Acidobacteria	Acidobacteriia	Solibacterales	Solibacteraceae_(Subgroup_3)	Candidatus_Solibacter	0	0	0	0	0	0	0	0	0	0	0	0	0	0	0	0	0	0	0	0	0	0	0	0	0	0	0	0	0	0	0	0	0	0	0	0	0	0	0	0	0	0	0
Zotu3462	Bacteria	Acidobacteria	Blastocatellia_(Subgroup_4)	Blastocatellales	Blastocatellaceae	Blastocatella	1	0	0	2	3	0	0	0	0	0	0	0	0	0	0	0	0	0	0	0	0	0	0	0	0	0	0	0	0	0	0	0	0	0	1	0	0	0	0	0	0	0	0
Zotu4744	Bacteria	Acidobacteria	Blastocatellia_(Subgroup_4)	Blastocatellales	Blastocatellaceae	Stenotrophobacter	0	0	0	0	0	0	0	0	0	0	0	0	0	0	0	0	0	0	0	0	0	0	0	0	0	10	0	0	0	0	0	0	0	0	0	0	0	0	0	0	0	0	0
Zotu14425	Bacteria	Acidobacteria	Subgroup_6	Subgroup_6	Subgroup_6	Subgroup_6	0	0	0	0	0	0	0	0	0	0	0	0	0	0	0	0	0	0	0	0	0	1	0	0	0	2	0	0	3	0	0	0	0	0	0	0	0	0	0	0	0	0	0
Zotu14750	Bacteria	Acidobacteria	Subgroup_6	Subgroup_6	Subgroup_6	Subgroup_6	0	0	0	0	0	0	0	0	0	0	0	0	0	0	0	0	0	0	0	1	0	0	0	0	0	1	0	0	0	0	0	0	0	0	0	0	0	0	0	0	0	0	0
Zotu5721	Bacteria	Acidobacteria	Subgroup_6	Subgroup_6	Subgroup_6	Subgroup_6	0	0	0	0	0	0	0	0	0	0	0	0	0	0	0	0	0	0	0	0	0	0	4	0	0	0	0	0	0	0	0	0	0	0	0	0	0	0	0	0	0	0	0
Zotu5792	Bacteria	Acidobacteria	Blastocatellia_(Subgroup_4)	Blastocatellales	Blastocatellaceae	JGI_0001001-H03	0	0	0	0	0	0	0	0	0	0	0	1	0	0	0	0	0	0	0	0	0	0	0	0	0	0	0	0	0	0	0	0	0	0	0	0	0	0	0	0	0	0	0
Zotu12255	Bacteria	Acidobacteria	Subgroup_6	Subgroup_6	Subgroup_6	Subgroup_6	0	0	0	0	0	0	0	0	0	0	0	0	0	0	0	0	0	0	0	0	0	0	0	0	0	2	0	0	0	0	0	0	0	0	0	1	0	0	0	0	0	0	0
Zotu1281	Bacteria	Acidobacteria	Blastocatellia_(Subgroup_4)	Blastocatellales	Blastocatellaceae	Blastocatella	0	0	0	0	3	0	0	0	0	0	0	0	0	0	0	0	0	0	0	0	0	0	0	0	0	0	0	0	0	0	0	0	0	0	0	0	0	1	0	0	0	0	0
Zotu12938	Bacteria	Acidobacteria	Subgroup_6	Subgroup_6_Unc	Subgroup_6_Unc	Subgroup_6_Unc	0	2	0	0	0	0	0	0	0	0	0	0	0	0	0	0	0	0	0	0	0	1	0	0	0	0	0	0	0	0	0	0	0	0	0	0	0	0	0	0	0	0	0
Zotu2168	Bacteria	Acidobacteria	Subgroup_6	Subgroup_6	Subgroup_6	Subgroup_6	0	0	2	0	0	0	0	0	0	0	0	0	0	0	0	0	0	0	0	0	0	0	0	4	2	0	0	0	0	0	0	0	0	0	0	0	0	0	0	0	0	0	0
Zotu3669	Bacteria	Acidobacteria	Subgroup_6	Subgroup_6	Subgroup_6	Subgroup_6	0	0	0	0	0	0	0	0	0	0	0	0	0	0	0	0	0	0	0	0	0	0	0	0	0	0	0	0	0	0	0	0	0	0	0	0	0	0	0	0	0	0	0
Zotu4461	Bacteria	Acidobacteria	Subgroup_6	Subgroup_6	Subgroup_6	Subgroup_6	0	0	0	0	8	0	0	0	0	0	0	0	0	0	0	0	0	0	0	0	0	0	0	0	0	0	0	0	0	0	0	0	0	0	0	0	0	0	0	0	0	0	0
Zotu5695	Bacteria	Acidobacteria	Blastocatellia_(Subgroup_4)	Blastocatellales	Blastocatellaceae	Blastocatellaceae_Unc	0	0	0	0	0	0	0	0	0	0	0	0	0	0	0	0	0	0	0	0	0	0	0	0	3	0	0	0	0	0	0	0	0	0	0	0	0	0	0	0	0	0	0
Zotu827	Bacteria	Acidobacteria	Blastocatellia_(Subgroup_4)	Blastocatellales	Blastocatellaceae	Stenotrophobacter	0	0	0	0	0	0	0	0	0	0	0	0	0	0	0	0	0	0	1	0	0	0	0	0	0	0	0	0	0	0	0	0	0	0	0	0	0	0	0	0	0	0	0
Zotu9607	Bacteria	Acidobacteria	Blastocatellia_(Subgroup_4)	Blastocatellales	Blastocatellaceae	Blastocatella	0	2	4	0	1	0	0	0	0	0	0	0	0	0	0	0	0	0	0	0	0	0	0	0	0	0	0	0	0	0	0	0	0	0	0	0	0	0	0	0	0	0	0
Zotu10987	Bacteria	Acidobacteria	Acidobacteriia	Solibacterales	Solibacteraceae_(Subgroup_3)	PAUC26f	0	0	0	0	0	0	0	0	0	0	0	0	0	0	0	0	0	0	0	0	0	0	0	0	0	0	0	2	0	0	0	0	0	0	0	0	0	0	0	0	0	0	0
Zotu2805	Bacteria	Acidobacteria	Blastocatellia_(Subgroup_4)	Blastocatellales	Blastocatellaceae	Blastocatella	1	0	0	0	0	0	0	0	0	0	0	0	0	0	0	0	0	0	0	0	0	0	2	1	0	0	0	0	0	0	0	0	0	0	0	0	0	0	0	0	0	0	0
Zotu2914	Bacteria	Acidobacteria	Blastocatellia_(Subgroup_4)	Blastocatellales	Blastocatellaceae	Stenotrophobacter	0	0	0	4	0	0	0	0	0	0	0	0	0	0	0	0	0	0	0	0	0	0	0	0	0	0	0	0	0	0	0	0	0	0	0	0	0	0	0	0	0	0	1
Zotu8012	Bacteria	Acidobacteria	Blastocatellia_(Subgroup_4)	Blastocatellales	Blastocatellaceae	Blastocatellaceae_Unc	0	0	0	0	2	0	0	0	0	0	0	0	0	0	0	0	0	0	0	0	0	0	0	1	0	0	0	0	0	0	0	0	0	0	0	0	0	0	0	0	0	0	0
Zotu10826	Bacteria	Acidobacteria	Blastocatellia_(Subgroup_4)	Blastocatellales	Blastocatellaceae	Blastocatella	0	0	0	0	0	0	0	0	0	0	0	0	0	0	0	0	0	0	0	0	0	0	0	0	0	0	0	0	0	0	0	0	0	0	0	6	0	0	0	0	0	0	0
Zotu12736	Bacteria	Acidobacteria	Holophagae	Holophagales	Holophagaceae	Unc	0	0	0	0	0	0	0	1	0	0	0	0	0	0	0	0	0	0	0	0	0	0	0	0	0	0	0	0	0	0	0	0	2	0	0	0	0	0	0	0	0	0	0
Zotu4553	Bacteria	Acidobacteria	Subgroup_6	Unknownder	Unknownmily	Luteitalea	0	0	0	0	0	0	0	0	0	0	0	0	0	0	0	0	0	0	0	0	0	0	0	0	0	0	0	0	0	0	2	0	0	0	0	0	0	0	0	0	0	0	0
Zotu5728	Bacteria	Acidobacteria	Blastocatellia_(Subgroup_4)	Blastocatellales	Blastocatellaceae	Blastocatella	0	0	3	3	0	0	0	0	0	0	0	0	0	0	0	0	0	0	0	0	0	0	0	0	0	0	0	0	0	0	0	0	0	0	0	0	0	0	0	0	0	0	0
Zotu6408	Bacteria	Acidobacteria	Blastocatellia_(Subgroup_4)	Blastocatellales	Blastocatellaceae	Blastocatella	0	0	0	0	4	0	0	0	0	0	0	0	0	0	0	0	0	0	0	0	0	0	0	0	0	0	0	0	0	0	0	0	0	0	0	2	0	0	0	0	0	0	0
Zotu10542	Bacteria	Acidobacteria	Subgroup_6	Subgroup_6	Subgroup_6	Subgroup_6	0	0	0	0	0	0	0	0	0	0	0	0	0	0	0	0	0	0	0	0	0	0	0	0	0	0	0	0	0	0	0	0	0	0	0	0	0	0	0	0	0	0	0
Zotu10732	Bacteria	Acidobacteria	Subgroup_6	Subgroup_6	Subgroup_6	Subgroup_6	0	0	0	0	0	0	0	0	0	0	0	0	0	0	0	0	0	0	0	1	0	0	0	0	0	0	0	0	0	0	0	0	0	0	0	0	0	0	0	0	0	0	0
Zotu12401	Bacteria	Acidobacteria	Blastocatellia_(Subgroup_4)	Blastocatellales	Blastocatellaceae	Blastocatella	0	3	0	0	0	0	0	0	0	0	0	0	0	0	0	0	0	0	0	0	0	0	0	0	0	0	0	0	0	0	0	0	0	0	0	2	0	0	0	0	0	0	0
Zotu13262	Bacteria	Acidobacteria	Subgroup_6	Subgroup_6	Subgroup_6	Subgroup_6	0	0	0	0	0	0	0	0	0	0	0	0	0	0	0	0	0	0	0	0	0	0	0	0	0	0	0	0	0	0	0	0	0	0	0	0	0	0	0	0	0	0	0
Zotu2607	Bacteria	Acidobacteria	Blastocatellia_(Subgroup_4)	Blastocatellales	Blastocatellaceae	Blastocatella	0	0	0	0	0	0	1	0	0	0	0	0	0	0	0	0	0	0	0	0	0	0	0	0	0	0	0	0	0	0	0	0	0	0	0	0	0	0	0	0	0	0	0
Zotu3120	Bacteria	Acidobacteria	Blastocatellia_(Subgroup_4)	Blastocatellales	Blastocatellaceae	Blastocatella	0	0	0	0	0	0	0	0	0	0	0	0	0	0	0	0	0	0	0	0	0	0	0	0	0	0	3	0	0	0	0	0	0	0	0	0	0	0	0	0	0	0	0
Zotu4228	Bacteria	Acidobacteria	Blastocatellia_(Subgroup_4)	Blastocatellales	Blastocatellaceae	Blastocatella	0	0	0	0	0	0	0	0	0	0	0	0	0	0	0	0	0	0	0	0	0	0	0	0	0	0	0	0	0	0	0	0	0	0	0	0	0	0	0	0	0	0	0
Zotu6058	Bacteria	Acidobacteria	Blastocatellia_(Subgroup_4)	Blastocatellales	Blastocatellaceae	Blastocatella	0	0	0	0	0	0	0	0	0	0	0	0	0	0	0	0	0	0	0	0	0	0	0	0	0	4	0	0	0	0	0	0	0	0	0	0	0	0	0	0	0	0	0
Zotu6194	Bacteria	Acidobacteria	Subgroup_6	Subgroup_6	Subgroup_6	Subgroup_6	0	0	0	0	0	0	4	0	0	0	0	0	0	0	0	0	0	0	0	0	0	0	0	0	0	0	0	0	0	0	0	0	0	0	0	0	0	0	0	0	0	0	1
Zotu6628	Bacteria	Acidobacteria	Subgroup_6	Subgroup_6	Subgroup_6	Subgroup_6	0	3	0	0	0	0	0	0	0	0	0	0	0	0	0	0	0	0	0	0	0	0	0	0	0	0	0	0	0	0	0	0	0	0	0	0	0	0	0	0	0	0	0
Zotu8209	Bacteria	Acidobacteria	Holophagae	Subgroup_7	Subgroup_7	Subgroup_7	0	0	0	0	0	0	0	0	0	0	0	0	0	0	0	0	0	0	0	0	0	0	0	0	0	0	0	0	0	0	0	0	0	0	0	0	0	0	0	0	0	0	0
Zotu12079	Bacteria	Acidobacteria	Blastocatellia_(Subgroup_4)	Blastocatellales	Blastocatellaceae	Blastocatella	0	0	0	0	0	0	0	0	0	0	0	0	0	0	0	0	0	0	0	0	0	0	0	0	0	0	0	0	0	0	0	0	0	0	0	0	0	0	0	0	0	0	0
Zotu12935	Bacteria	Acidobacteria	Blastocatellia_(Subgroup_4)	Blastocatellales	Blastocatellaceae	Stenotrophobacter	0	0	0	0	0	0	0	0	0	0	0	0	0	0	0	0	0	0	0	0	0	0	0	0	0	0	0	0	0	0	0	0	0	0	0	0	0	0	0	0	0	0	0
Zotu13689	Bacteria	Acidobacteria	Blastocatellia_(Subgroup_4)	Blastocatellales	Blastocatellaceae	JGI_0001001-H03	0	0	0	0	0	0	0	0	3	0	0	0	0	0	0	0	0	0	0	0	0	0	0	0	0	0	0	0	0	0	0	0	0	0	0	0	0	1	0	0	0	0	0
Zotu1538	Bacteria	Acidobacteria	Blastocatellia_(Subgroup_4)	Blastocatellales	Blastocatellaceae	Stenotrophobacter	0	0	0	0	2	0	0	0	0	0	0	0	0	0	0	0	0	0	0	0	0	0	0	0	0	0	0	0	2	0	0	0	0	0	0	0	0	0	0	0	0	0	0
Zotu2580	Bacteria	Acidobacteria	Blastocatellia_(Subgroup_4)	Blastocatellales	Blastocatellaceae	JGI_0001001-H03	0	0	0	0	0	0	0	0	0	0	0	0	0	0	0	0	0	0	0	0	0	0	0	0	0	1	0	0	0	0	0	0	0	0	0	0	0	0	0	0	0	0	0
Zotu3103	Bacteria	Acidobacteria	Blastocatellia_(Subgroup_4)	Blastocatellales	Blastocatellaceae	JGI_0001001-H03	0	0	0	0	0	0	0	0	0	0	0	0	0	0	0	0	0	0	0	0	0	0	0	0	0	0	0	0	0	0	0	0	0	0	0	0	0	0	0	0	0	0	0
Zotu527	Bacteria	Acidobacteria	Blastocatellia_(Subgroup_4)	Blastocatellales	Blastocatellaceae	Blastocatella	0	0	0	0	2	0	0	0	0	0	0	0	0	0	0	0	1	0	1	0	0	0	0	0	0	0	0	0	0	0	0	0	0	0	0	0	0	0	0	0	0	0	0
Zotu5957	Bacteria	Acidobacteria	Subgroup_6	Subgroup_6	Subgroup_6	Subgroup_6	0	0	0	0	0	0	0	0	0	0	0	0	0	0	0	0	0	0	0	0	0	0	0	0	0	0	0	0	0	0	0	0	1	3	0	0	0	0	0	0	0	0	0
Zotu6297	Bacteria	Acidobacteria	Blastocatellia_(Subgroup_4)	Pyrinomonadales	Pyrinomonadaceae	RB41	0	0	0	0	0	0	0	0	0	0	0	0	0	0	0	0	0	0	0	0	0	0	0	0	0	0	0	0	0	0	0	0	0	0	0	0	0	0	0	0	0	0	0
Zotu7339	Bacteria	Acidobacteria	Subgroup_6	Subgroup_6	Subgroup_6	Subgroup_6	0	0	0	0	0	0	0	0	0	0	0	0	0	0	0	0	0	0	0	0	0	0	0	0	0	0	0	0	2	0	0	0	0	0	0	0	0	0	0	0	0	0	0
Zotu7720	Bacteria	Acidobacteria	Acidobacteriia	Solibacterales	Solibacteraceae_(Subgroup_3)	Paludibaculum	0	0	0	0	0	0	0	0	0	0	0	0	0	0	0	0	0	0	0	0	0	0	0	0	0	0	0	0	0	0	0	0	0	0	0	0	0	0	0	0	0	0	0
Zotu12179	Bacteria	Acidobacteria	Blastocatellia_(Subgroup_4)	Pyrinomonadales	Pyrinomonadaceae	RB41	0	0	0	0	0	0	0	0	0	0	0	0	0	0	0	0	0	0	0	0	0	0	0	0	0	0	0	0	0	0	0	0	0	0	0	0	0	0	0	0	0	0	0
Zotu12771	Bacteria	Acidobacteria	Subgroup_6	Subgroup_6	Subgroup_6	Subgroup_6	0	0	0	0	0	0	0	0	0	0	0	0	0	0	0	0	0	0	0	0	0	0	0	0	2	0	0	0	0	0	0	0	0	0	0	0	0	0	0	0	0	0	0
Zotu14761	Bacteria	Acidobacteria	Blastocatellia_(Subgroup_4)	Blastocatellales	Blastocatellaceae	Blastocatella	0	0	0	0	1	0	0	0	0	0	0	0	0	0	0	0	0	0	1	0	0	0	0	0	0	0	0	0	0	0	0	0	0	0	0	0	0	0	0	0	0	0	0
Zotu2980	Bacteria	Acidobacteria	Subgroup_6	Subgroup_6	Subgroup_6	Subgroup_6	0	0	0	0	0	0	0	0	0	0	0	0	0	0	0	0	0	0	0	0	0	0	0	0	0	0	0	0	0	0	0	0	0	0	0	0	0	0	0	0	0	0	0
Zotu3301	Bacteria	Acidobacteria	Subgroup_6	Subgroup_6	Subgroup_6	Subgroup_6	0	0	0	0	0	0	0	0	0	0	0	0	0	0	0	0	0	0	0	2	0	0	0	0	0	0	0	0	0	0	0	0	0	0	0	0	0	0	0	0	0	0	0
Zotu4118	Bacteria	Acidobacteria	Subgroup_6	Subgroup_6	Subgroup_6	Subgroup_6	0	0	0	0	0	0	0	0	0	0	0	0	0	0	0	0	0	0	0	0	0	0	0	0	0	0	0	0	0	0	0	0	0	0	0	0	0	0	0	0	0	0	0
Zotu6736	Bacteria	Acidobacteria	Blastocatellia_(Subgroup_4)	Blastocatellales	Blastocatellaceae	Blastocatella	0	0	0	0	0	0	0	0	0	0	0	0	0	0	0	0	0	0	0	0	0	0	0	0	0	0	0	0	0	0	0	0	0	0	0	0	0	0	0	0	0	0	0
Zotu8069	Bacteria	Acidobacteria	Blastocatellia_(Subgroup_4)	Blastocatellales	Blastocatellaceae	Blastocatellaceae_Unc	0	0	0	0	0	0	0	0	0	0	0	0	0	0	0	0	0	0	0	0	0	0	0	0	0	0	0	0	0	0	0	0	0	0	0	3	0	0	0	0	0	0	0
Zotu10036	Bacteria	Acidobacteria	Blastocatellia_(Subgroup_4)	Blastocatellales	Blastocatellaceae	Blastocatella	0	0	0	0	0	0	0	0	0	0	0	0	0	0	0	0	2	0	0	0	0	0	0	0	0	0	0	0	0	0	0	0	0	0	0	0	0	0	0	0	0	0	0
Zotu10269	Bacteria	Acidobacteria	Acidobacteriia	Solibacterales	Solibacteraceae_(Subgroup_3)	Bryobacter	0	0	0	0	0	0	0	0	0	0	0	0	0	0	0	0	0	0	0	0	0	0	0	0	0	0	0	0	0	0	0	0	0	0	0	0	0	0	0	0	0	0	0
Zotu11125	Bacteria	Acidobacteria	Blastocatellia_(Subgroup_4)	Blastocatellales	Blastocatellaceae	Blastocatella	0	0	0	2	0	0	0	0	0	0	0	0	0	0	0	0	0	0	0	0	0	0	0	0	0	0	0	0	0	0	0	0	0	0	0	0	0	0	0	0	0	0	0
Zotu11358	Bacteria	Acidobacteria	Blastocatellia_(Subgroup_4)	Blastocatellales	Blastocatellaceae	Blastocatella	0	0	0	2	0	0	0	0	0	0	0	0	0	0	0	0	0	0	0	0	0	0	0	0	0	0	0	0	0	0	0	0	0	0	0	0	0	0	0	0	0	0	0
Zotu11924	Bacteria	Acidobacteria	Blastocatellia_(Subgroup_4)	Blastocatellales	Blastocatellaceae	Blastocatella	0	0	1	0	0	0	0	0	0	0	0	0	0	0	0	0	0	0	0	0	0	0	0	0	0	0	0	0	0	0	0	0	0	0	0	0	0	0	0	0	0	0	0
Zotu13144	Bacteria	Acidobacteria	Blastocatellia_(Subgroup_4)	DS-100	DS-100	DS-100	0	0	0	0	0	0	0	0	0	0	0	0	0	0	0	0	0	0	0	0	0	0	0	0	0	0	0	0	0	0	0	0	0	0	0	0	0	0	0	0	0	0	0
Zotu13193	Bacteria	Acidobacteria	Blastocatellia_(Subgroup_4)	Pyrinomonadales	Pyrinomonadaceae	RB41	0	0	0	0	0	0	0	0	0	0	0	0	0	0	0	0	0	0	0	0	0	0	0	0	0	0	0	0	0	0	0	0	0	0	0	0	0	0	0	0	0	0	0
Zotu13560	Bacteria	Acidobacteria	Blastocatellia_(Subgroup_4)	Blastocatellales	Blastocatellaceae	Blastocatella	0	0	0	0	2	0	0	0	0	0	0	0	0	0	0	0	0	0	0	0	0	0	0	0	0	0	0	0	0	0	0	0	0	0	0	0	0	0	0	0	0	0	0
Zotu14645	Bacteria	Acidobacteria	Subgroup_6	Subgroup_6	Subgroup_6	Subgroup_6	0	0	0	0	0	0	0	0	0	0	0	0	0	0	0	0	0	0	0	0	0	0	0	2	0	0	0	0	0	0	0	0	0	0	0	0	0	0	0	0	0	0	0
Zotu14724	Bacteria	Acidobacteria	Blastocatellia_(Subgroup_4)	Blastocatellales	Blastocatellaceae	Blastocatella	0	0	0	0	2	0	0	0	0	0	0	0	0	0	0	0	0	0	0	0	0	0	0	0	0	0	0	0	0	0	0	0	0	0	0	0	0	0	0	0	0	0	0
Zotu3620	Bacteria	Acidobacteria	Blastocatellia_(Subgroup_4)	Blastocatellales	Blastocatellaceae	JGI_0001001-H03	0	0	0	0	0	0	0	0	0	0	0	0	0	0	0	0	0	0	0	0	0	0	0	0	0	0	0	0	0	0	0	0	0	0	0	0	0	0	0	0	0	0	0
Zotu3840	Bacteria	Acidobacteria	Blastocatellia_(Subgroup_4)	Blastocatellales	Blastocatellaceae	Stenotrophobacter	0	0	0	0	0	0	0	0	0	0	0	0	0	0	0	0	0	0	0	0	0	0	0	0	0	0	0	0	0	0	0	0	0	0	0	0	0	0	0	0	0	0	1
Zotu4896	Bacteria	Acidobacteria	Blastocatellia_(Subgroup_4)	Blastocatellales	Blastocatellaceae	Blastocatella	0	0	0	0	0	0	0	0	0	0	0	0	0	0	0	0	0	0	0	0	0	0	0	0	0	0	0	0	0	0	0	0	0	0	0	0	0	0	0	0	0	0	0
Zotu4994	Bacteria	Acidobacteria	Subgroup_6	Subgroup_6	Subgroup_6	Subgroup_6	0	0	0	0	0	0	2	0	0	0	0	0	0	0	0	0	0	0	0	0	0	0	0	0	0	0	0	0	0	0	0	0	0	0	0	0	0	0	0	0	0	0	0
Zotu7267	Bacteria	Acidobacteria	Blastocatellia_(Subgroup_4)	Blastocatellales	Blastocatellaceae	Blastocatella	0	1	0	0	1	0	0	0	0	0	0	0	0	0	0	0	0	0	0	0	0	0	0	0	0	0	0	0	0	0	0	0	0	0	0	0	0	0	0	0	0	0	0
Zotu9349	Bacteria	Acidobacteria	Blastocatellia_(Subgroup_4)	Blastocatellales	Blastocatellaceae	Blastocatella	0	0	0	0	2	0	0	0	0	0	0	0	0	0	0	0	0	0	0	0	0	0	0	0	0	0	0	0	0	0	0	0	0	0	0	0	0	0	0	0	0	0	0
Zotu9547	Bacteria	Acidobacteria	Acidobacteriia	Solibacterales	Solibacteraceae_(Subgroup_3)	Candidatus_Solibacter	0	0	0	0	0	0	0	0	0	0	0	0	0	0	0	0	0	0	0	0	0	0	0	0	0	0	0	0	0	0	0	0	0	0	0	0	0	0	0	0	0	0	0
Zotu11081	Bacteria	Acidobacteria	Blastocatellia_(Subgroup_4)	Blastocatellales	Blastocatellaceae	Blastocatella	0	0	0	0	0	0	0	0	0	0	0	0	0	0	0	0	0	0	0	0	0	0	0	0	0	0	0	0	0	0	0	0	0	0	0	0	0	0	0	0	0	0	0
Zotu11463	Bacteria	Acidobacteria	Blastocatellia_(Subgroup_4)	Blastocatellales	Blastocatellaceae	Blastocatella	0	0	0	0	1	0	0	0	0	0	0	0	0	0	0	0	0	0	0	0	0	0	0	0	0	0	0	0	0	0	0	0	0	0	0	0	0	0	0	0	0	0	0
Zotu12905	Bacteria	Acidobacteria	Blastocatellia_(Subgroup_4)	Blastocatellales	Blastocatellaceae	JGI_0001001-H03	0	0	0	0	0	0	0	0	0	0	0	0	0	0	0	0	0	0	0	0	0	0	0	0	0	0	0	0	0	0	0	0	0	0	0	0	0	0	0	0	0	0	1
Zotu12956	Bacteria	Acidobacteria	Blastocatellia_(Subgroup_4)	Blastocatellales	Blastocatellaceae	Blastocatella	0	0	0	0	0	0	1	0	0	0	0	0	0	0	0	0	0	0	0	0	0	0	0	0	0	0	0	0	0	0	0	0	0	0	0	0	0	0	0	0	0	0	0
Zotu13857	Bacteria	Acidobacteria	Blastocatellia_(Subgroup_4)	Blastocatellales	Blastocatellaceae	Blastocatella	0	0	0	0	0	0	0	0	0	0	0	0	0	0	0	0	0	0	0	0	0	0	0	0	0	0	0	0	0	0	0	0	0	0	0	1	0	0	0	0	0	0	0
Zotu14767	Bacteria	Acidobacteria	Subgroup_6	Unknownder	Unknownmily	Luteitalea	0	0	0	0	0	0	0	0	0	0	0	0	0	0	0	0	0	0	0	0	0	0	0	0	0	0	0	0	0	0	0	0	0	0	0	0	0	0	0	0	0	0	0
Zotu1876	Bacteria	Acidobacteria	Blastocatellia_(Subgroup_4)	Blastocatellales	Blastocatellaceae	Blastocatella	0	0	0	0	0	0	0	0	0	0	0	0	0	0	0	0	0	0	0	0	0	0	0	0	0	0	0	0	0	0	0	0	0	0	0	0	0	0	0	0	0	0	0
Zotu2321	Bacteria	Acidobacteria	Blastocatellia_(Subgroup_4)	Pyrinomonadales	Pyrinomonadaceae	RB41	0	0	0	0	0	0	0	0	0	0	0	0	0	0	0	0	0	0	1	0	0	0	0	0	0	0	0	0	0	0	0	0	0	0	0	0	0	0	0	0	0	0	0
Zotu3470	Bacteria	Acidobacteria	Subgroup_6	Subgroup_6	Subgroup_6	Subgroup_6	0	0	0	0	0	0	0	0	0	0	0	0	0	0	0	0	0	0	0	0	0	0	0	0	0	0	0	0	0	0	0	0	0	0	0	0	0	0	0	0	0	0	0
Zotu3634	Bacteria	Acidobacteria	Subgroup_6	Subgroup_6	Subgroup_6	Subgroup_6	0	0	0	0	0	0	0	0	0	0	0	1	0	0	0	0	0	0	0	0	0	0	0	0	0	0	0	0	0	0	0	0	0	0	0	0	0	0	0	0	0	0	0
Zotu3939	Bacteria	Acidobacteria	Blastocatellia_(Subgroup_4)	Blastocatellales	Blastocatellaceae	JGI_0001001-H03	0	0	0	0	1	0	0	0	0	0	0	0	0	0	0	0	0	0	0	0	0	0	0	0	0	0	0	0	0	0	0	0	0	0	0	0	0	0	0	0	0	0	0
Zotu4841	Bacteria	Acidobacteria	Blastocatellia_(Subgroup_4)	Blastocatellales	Blastocatellaceae	Blastocatella	0	0	0	0	0	0	0	0	0	0	0	0	0	0	0	0	0	0	1	0	0	0	0	0	0	0	0	0	0	0	0	0	0	0	0	0	0	0	0	0	0	0	0
Zotu6149	Bacteria	Acidobacteria	Blastocatellia_(Subgroup_4)	Pyrinomonadales	Pyrinomonadaceae	RB41	0	0	0	0	0	0	0	0	0	0	0	0	0	0	0	0	0	0	0	0	0	0	0	0	0	0	0	0	0	0	0	0	0	0	0	0	0	0	0	0	0	0	0
Zotu6903	Bacteria	Acidobacteria	Acidobacteriia	Solibacterales	Solibacteraceae_(Subgroup_3)	Bryobacter	0	0	0	0	0	0	0	0	0	0	0	0	0	0	0	0	0	0	0	0	0	0	0	0	0	0	0	0	0	0	0	0	0	0	0	0	0	0	0	0	0	0	0
Zotu7223	Bacteria	Acidobacteria	Blastocatellia_(Subgroup_4)	Blastocatellales	Blastocatellaceae	Blastocatella	0	0	0	0	0	0	0	0	0	0	0	0	0	0	0	0	0	0	0	0	0	0	0	0	0	0	0	0	0	0	0	0	0	0	0	0	0	0	0	0	0	0	0
Zotu7258	Bacteria	Acidobacteria	Blastocatellia_(Subgroup_4)	Blastocatellales	Blastocatellaceae	Blastocatella	0	0	0	0	0	0	0	0	0	0	0	0	0	0	0	0	0	0	0	0	0	0	0	0	0	0	0	0	0	0	0	0	0	0	0	0	0	0	0	0	0	0	0
Zotu7295	Bacteria	Acidobacteria	Holophagae	Subgroup_7	Subgroup_7	Subgroup_7	0	0	0	0	0	0	0	0	0	0	0	0	0	0	0	0	0	0	0	0	0	0	0	0	0	0	0	0	0	0	0	0	0	0	0	0	0	0	0	0	0	0	0
Zotu8276	Bacteria	Acidobacteria	Acidobacteriia	Solibacterales	Solibacteraceae_(Subgroup_3)	Bryobacter	0	0	0	0	0	0	0	0	0	0	0	0	0	0	0	0	0	0	0	0	0	0	0	0	0	0	0	0	0	0	0	1	0	0	0	0	0	0	0	0	0	0	0
Zotu8375	Bacteria	Acidobacteria	Blastocatellia_(Subgroup_4)	Blastocatellales	Blastocatellaceae	Blastocatella	0	0	0	0	0	0	0	0	0	0	0	0	0	0	0	0	0	0	0	0	0	0	0	0	0	0	0	0	0	0	0	0	0	0	0	0	0	0	0	0	0	0	0
Zotu8447	Bacteria	Acidobacteria	Blastocatellia_(Subgroup_4)	Pyrinomonadales	Pyrinomonadaceae	RB41	0	0	0	0	0	0	0	0	0	0	0	0	0	0	0	0	0	0	0	0	0	0	0	0	0	0	0	0	0	0	0	0	0	0	0	0	0	0	0	0	0	0	0
Zotu8842	Bacteria	Acidobacteria	Blastocatellia_(Subgroup_4)	Pyrinomonadales	Pyrinomonadaceae	RB41	0	0	0	0	0	0	0	0	0	0	0	0	0	0	0	0	0	0	0	0	0	0	0	0	0	0	0	0	0	0	0	0	0	0	0	0	0	0	0	0	0	0	0
Zotu8983	Bacteria	Acidobacteria	Acidobacteriia	Solibacterales	Solibacteraceae_(Subgroup_3)	Bryobacter	0	0	0	0	0	1	0	0	0	0	0	0	0	0	0	0	0	0	0	0	0	0	0	0	0	0	0	0	0	0	0	0	0	0	0	0	0	0	0	0	0	0	0
Zotu9163	Bacteria	Acidobacteria	Blastocatellia_(Subgroup_4)	Blastocatellales	Blastocatellaceae	JGI_0001001-H03	0	0	0	0	0	0	0	0	0	0	0	1	0	0	0	0	0	0	0	0	0	0	0	0	0	0	0	0	0	0	0	0	0	0	0	0	0	0	0	0	0	0	0
Zotu9346	Bacteria	Acidobacteria	Subgroup_6	Subgroup_6	Subgroup_6	Subgroup_6	0	0	0	0	0	0	0	0	0	0	0	0	0	0	0	0	0	0	0	0	0	0	0	0	0	0	0	0	0	0	0	0	0	0	0	0	0	0	0	0	0	0	0
Zotu14	Bacteria	Actinobacteria	Acidimicrobiia	Actinomarinales	Unc	Unc	9	12	11	9	0	111	9754	4150	6138	6080	9722	7268	9057	5222	5509	4804	17	110	3	4	2	0	14	3	0	2	34	53	0	8	1782	8	2	2	3	4	75	8237	8184	7682	16326	6449	6770
Zotu23	Bacteria	Actinobacteria	Acidimicrobiia	Actinomarinales	Unc	Unc	205	70	3	110	59	10	2181	2705	2368	5515	5397	4306	2705	1663	2326	2203	8	2	27	22	4	28	35	19	9	27	355	14	161	0	2804	1	3	0	0	79	24	2610	4843	3125	9814	2005	3949
Zotu8	Bacteria	Actinobacteria	Thermoleophilia	Solirubrobacterales	Solirubrobacteraceae	Conexibacter	1409	2153	2180	2053	515	2254	4	6	2	0	3	6	1	3	2	7	1460	150	200	324	239	270	507	838	65	191	248	1358	10	1088	12	3033	9496	7342	4876	1746	2022	4	4	1	4	3	4
Zotu7	Bacteria	Actinobacteria	Rubrobacteria	Rubrobacterales	Rubrobacteriaceae	Rubrobacter	1664	1124	2250	1438	394	5133	31	16	28	49	31	78	20	11	37	201	3795	1729	138	194	113	325	487	772	178	455	294	2053	32	6173	147	3613	1839	2538	1479	662	1592	71	21	18	89	30	100
Zotu81	Bacteria	Actinobacteria	Acidimicrobiia	Actinomarinales	Unc	Unc	0	0	0	4	1	0	594	3661	2234	9919	1213	2051	1803	1195	7717	5189	10	0	6	0	2	0	1	1	0	1	16	248	896	0	8	1	0	0	0	89	0	1441	940	190	4858	2121	2856
Zotu59	Bacteria	Actinobacteria	Actinobacteria	Pseudonocardiales	Pseudonocardiaceae	Crossiella	5	1	0	2	18	0	15	0	0	0	3	12	0	1	2	6	0	0	1033	4330	1320	2874	2120	3283	49	1681	2	0	0	0	0	2	0	1	0	0	0	3	2	2	1	0	3
Zotu3	Bacteria	Actinobacteria	Nitriliruptoria	Euzebyales	Euzebyaceae	Unc	1234	623	646	649	330	9	305	293	382	1227	1678	767	430	1086	347	791	157	19	786	2387	1410	1335	5724	1075	585	1000	3475	211	169	1	325	31	412	287	187	360	96	146	247	107	313	321	685
Zotu12	Bacteria	Actinobacteria	Nitriliruptoria	Nitriliruptorales	Nitriliruptoraceae	Nitriliruptoraceae_Unc	646	366	198	949	2	4106	0	0	2	0	0	0	0	0	1	4	1093	7234	593	452	171	1156	1499	528	53	181	1345	2145	3	1115	52	3	0	0	1	3	17351	3	0	0	0	1	0
Zotu105	Bacteria	Actinobacteria	Acidimicrobiia	Actinomarinales	Unc	Unc	28	18	1	23	75	6	1259	929	801	1709	1344	1770	2336	589	941	818	2	6	5	3	27	4	0	7	1	7	56	19	11	0	521	1	7	3	5	35	2	838	2264	1267	4831	885	1608
Zotu122	Bacteria	Actinobacteria	Acidimicrobiia	Actinomarinales	Unc	Unc	0	0	0	0	368	0	2	0	0	0	0	0	1	0	3	0	0	0	2465	2611	595	984	2034	455	5180	1742	1	0	63	0	0	0	0	0	0	5	0	0	0	1	0	0	0
Zotu160	Bacteria	Actinobacteria	0319-7L14	0319-7L14	0319-7L14	0319-7L14	0	0	0	20	24	0	0	0	0	0	0	0	0	0	1	0	0	0	1313	790	119	491	1540	202	1578	2123	0	4	8073	1	0	0	0	0	0	26	0	0	1	1	0	0	0
Zotu13	Bacteria	Actinobacteria	Acidimicrobiia	Microtrichales	Microtrichales_Unc	Microtrichales_Unc	744	907	458	1143	19	502	3	0	0	0	1	1	0	0	0	4	244	665	449	919	475	916	1510	471	1534	738	1259	5227	3	9	89	98	66	37	6	978	373	2	0	0	0	1	0
Zotu5	Bacteria	Actinobacteria	Thermoleophilia	Solirubrobacterales	Solirubrobacteraceae	Conexibacter	36	10	8	51	2	1589	9	0	0	0	0	0	0	2	3	0	2898	291	0	1	3	2	2	7	0	4	53	1339	11	4325	4	1081	2742	2704	94	25	2082	4	0	0	2	2	0
Zotu183	Bacteria	Actinobacteria	Actinobacteria	Pseudonocardiales	Pseudonocardiaceae	Crossiella	0	0	0	0	0	0	0	0	0	0	0	0	2	0	0	0	0	0	1647	1447	236	3414	6870	142	1	2716	0	0	0	0	0	0	0	0	0	1	0	0	0	0	0	0	0
Zotu21	Bacteria	Actinobacteria	Acidimicrobiia	Microtrichales	Unc	Unc	332	2454	3269	840	4287	63	3	1	1	0	0	1	0	0	0	0	14	13	330	862	585	179	545	923	10	289	74	2	4	12	0	26	794	514	5050	4854	29	3	0	0	0	0	1
Zotu37	Bacteria	Actinobacteria	Actinobacteria	Frankiales	Sporichthyaceae	Unc	6	22	15	16	19	3697	1	3	1	0	0	1	0	0	0	0	111	78	1	0	0	0	1	0	0	0	2	1	1	943	0	67	409	721	109	10	2234	2	2	2	0	0	1
Zotu226	Bacteria	Actinobacteria	Nitriliruptoria	Nitriliruptorales	Nitriliruptoraceae	Nitriliruptoraceae_Unc	0	0	3	4	0	2	593	264	369	853	1866	1170	1019	1030	597	30	0	0	0	0	0	0	0	0	0	0	0	0	0	0	3	0	0	2	2	0	0	1112	928	1320	997	659	1077
Zotu18	Bacteria	Actinobacteria	Nitriliruptoria	Euzebyales	Euzebyaceae	Unc	649	2030	2098	1176	233	580	13	22	5	23	37	21	4	15	34	31	41	93	192	378	377	279	526	1391	57	505	423	74	29	30	11	227	1271	1085	1562	2292	436	6	6	2	6	2	13
Zotu222	Bacteria	Actinobacteria	Nitriliruptoria	Nitriliruptorales	Nitriliruptoraceae	Nitriliruptoraceae	1	0	0	0	0	1	657	583	514	1494	1157	642	639	349	498	185	2	5	0	0	0	0	0	0	0	0	0	3	0	3	15	0	0	0	0	0	12	689	1139	1525	2189	840	632
Zotu64	Bacteria	Actinobacteria	Rubrobacteria	Rubrobacterales	Rubrobacteriaceae	Rubrobacter	1349	263	474	186	1932	8	6	0	9	9	32	117	47	21	8	53	34	10	388	300	224	348	843	969	305	481	11	1	157	17	0	318	1297	1773	1584	1280	16	43	24	20	93	4	108
Zotu24	Bacteria	Actinobacteria	Thermoleophilia	Solirubrobacterales	67-14	67-14	16	173	226	58	0	1042	11	0	0	0	0	0	0	0	0	0	304	208	1	0	0	0	0	1	0	1	1	18	17	569	0	664	3403	2824	1180	56	2530	2	0	1	0	0	0
Zotu39	Bacteria	Actinobacteria	Rubrobacteria	Rubrobacterales	Rubrobacteriaceae	Rubrobacter	113	31	99	32	14	135	4	0	0	0	0	2	0	0	0	0	252	174	0	1	1	0	5	2	0	0	5	1	6	841	0	1555	4454	3741	729	83	1338	0	0	0	3	1	1
Zotu32	Bacteria	Actinobacteria	Rubrobacteria	Rubrobacterales	Rubrobacteriaceae	Rubrobacter	238	81	108	234	25	463	26	49	16	65	161	134	71	26	68	1087	335	69	247	97	33	263	444	201	642	135	116	767	153	158	1257	713	118	139	97	129	99	220	45	77	503	25	117
Zotu118	Bacteria	Actinobacteria	Nitriliruptoria	Nitriliruptorales	Nitriliruptoraceae	Nitriliruptoraceae	1	3	5	0	0	1	301	388	490	1185	2180	800	416	311	590	363	0	19	3	3	0	0	4	1	0	0	52	25	0	9	191	1	0	1	2	5	517	867	447	182	2047	983	677
Zotu27	Bacteria	Actinobacteria	Rubrobacteria	Rubrobacterales	Rubrobacteriaceae	Rubrobacter	10	9	41	21	2	646	20	12	13	19	46	124	22	51	10	0	19	8	2	1	3	1	2	15	0	0	0	3	2	245	0	460	1165	1049	502	16	421	176	33	19	40	1	88
Zotu29	Bacteria	Actinobacteria	Rubrobacteria	Rubrobacterales	Rubrobacteriaceae	Rubrobacter	74	7	2	0	25	2	1	4	0	0	0	1	0	0	0	0	53	21	2	0	0	2	1	0	0	0	0	0	0	68	0	20	120	173	39	16	1114	0	1	0	0	0	4
Zotu52	Bacteria	Actinobacteria	Nitriliruptoria	Nitriliruptorales	Nitriliruptoraceae	Nitriliruptoraceae_Unc	3	16	14	37	0	956	2	49	50	132	53	78	54	21	114	315	1006	729	1	3	0	1	3	1	0	3	16	1436	1	664	231	346	12	24	6	18	521	49	25	8	141	84	111
Zotu252	Bacteria	Actinobacteria	Acidimicrobiia	Actinomarinales	Unc	Unc	1	0	0	0	6	0	0	0	0	0	0	0	0	0	0	0	0	0	146	701	253	523	600	42	1511	1542	0	0	124	0	0	0	0	0	0	0	0	0	0	0	0	0	0
Zotu343	Bacteria	Actinobacteria	0319-7L14	0319-7L14	0319-7L14	0319-7L14	0	0	0	0	0	0	0	0	0	0	0	0	0	0	0	0	0	0	435	374	108	194	157	5	1502	554	0	0	30	0	0	0	0	0	0	0	0	0	0	0	0	0	0
Zotu101	Bacteria	Actinobacteria	Acidimicrobiia	Actinomarinales	Unc	Unc	259	144	32	181	23	1	1	0	0	1	0	0	0	0	0	0	1	0	615	483	221	767	738	1133	104	413	2402	95	86	1	0	5	9	1	7	265	0	0	0	0	0	0	0
Zotu41	Bacteria	Actinobacteria	Rubrobacteria	Rubrobacterales	Rubrobacteriaceae	Rubrobacter	261	424	1172	462	207	857	1	0	0	0	0	6	0	0	0	7	249	144	21	10	15	23	53	103	5	47	16	65	0	264	0	260	175	579	847	172	139	1	0	1	0	1	0
Zotu42	Bacteria	Actinobacteria	Rubrobacteria	Rubrobacterales	Rubrobacteriaceae	Rubrobacter	119	274	500	180	70	268	6	4	0	1	6	14	9	2	0	18	53	89	15	35	54	24	101	596	2	12	95	14	0	129	1	144	396	1052	1056	246	519	14	1	10	1	0	7
Zotu44	Bacteria	Actinobacteria	Acidimicrobiia	Microtrichales	Ilumatobacteraceae	Ilumatobacter	27	648	268	682	64	410	1	0	7	1	0	0	0	10	6	13	9	102	88	521	217	416	777	273	271	534	242	316	321	57	0	1	9	6	153	223	243	0	3	2	0	4	0
Zotu120	Bacteria	Actinobacteria	Acidimicrobiia	Actinomarinales	Unc	Unc	15	7	3	1	0	0	15	0	0	0	0	1	1	3	0	2	5	0	4	8	0	8	21	1	18	66	4641	534	0	0	0	1	0	0	0	0	0	0	0	0	0	0	0
Zotu128	Bacteria	Actinobacteria	Acidimicrobiia	Actinomarinales	Unc	Unc	94	165	4	93	0	3	144	35	43	69	107	23	68	11	26	79	0	0	444	475	189	468	589	248	849	421	89	249	1688	0	8	1	2	0	0	170	0	17	6	7	78	14	19
Zotu83	Bacteria	Actinobacteria	Rubrobacteria	Rubrobacterales	Rubrobacteriaceae	Rubrobacter	691	116	330	137	14	466	2	0	0	0	2	0	0	0	0	1	794	108	30	78	118	117	335	617	7	70	41	109	0	249	79	256	89	182	122	178	228	4	0	1	0	0	3
Zotu406	Bacteria	Actinobacteria	Rubrobacteria	Rubrobacterales	Rubrobacteriaceae	Rubrobacter	2	0	13	0	8	3	773	47	48	116	67	574	144	219	44	5	1	0	0	0	1	0	0	1	0	0	3	4	0	1	0	0	15	40	57	7	26	501	108	380	127	55	505
Zotu55	Bacteria	Actinobacteria	Actinobacteria	Frankiales	Unc	Unc	52	387	808	1095	34	420	2	0	0	0	0	3	0	1	0	3	12	60	292	389	109	268	215	589	129	559	6	14	119	25	5	3	78	210	176	378	44	0	0	0	0	1	1
Zotu45	Bacteria	Actinobacteria	Actinobacteria	Pseudonocardiales	Pseudonocardiaceae	Crossiella	18	11	1	9	20	0	4	0	0	2	0	0	4	1	4	0	0	0	53	682	316	636	91	1714	8	629	0	2	5	0	1	2	0	0	0	5	0	1	0	0	2	1	1
Zotu533	Bacteria	Actinobacteria	Thermoleophilia	Gaiellales	Gaiellaceae	Gaiella	0	0	0	0	0	0	0	0	0	0	0	0	0	0	0	0	0	0	324	471	146	293	276	7	1624	672	0	0	1117	0	0	0	0	0	0	0	0	0	0	0	0	0	0
Zotu430	Bacteria	Actinobacteria	Acidimicrobiia	Actinomarinales	Unc	Unc	0	0	0	0	0	0	0	0	0	0	0	0	0	0	0	0	0	0	204	457	117	316	519	12	1229	813	0	0	887	0	0	0	0	0	0	0	0	1	0	0	0	0	0
Zotu86	Bacteria	Actinobacteria	Acidimicrobiia	Microtrichales	Unc	Unc	296	882	506	736	0	10	1	0	0	0	0	1	0	0	0	0	2	10	204	712	358	327	992	928	184	426	83	35	0	2	0	0	3	0	1	34	1	0	0	0	0	0	0
Zotu159	Bacteria	Actinobacteria	Acidimicrobiia	Actinomarinales	Unc	Unc	55	10	0	1	0	0	1	0	0	0	0	1	0	0	0	2	0	0	576	733	318	736	735	352	290	1119	642	0	420	0	0	0	0	0	0	0	0	2	0	0	0	0	0
Zotu402	Bacteria	Actinobacteria	Thermoleophilia	Gaiellales	Gaiellaceae	Gaiella	2	0	0	3	149	0	0	0	0	0	0	0	0	0	1	0	0	0	571	414	138	134	956	98	304	1636	0	0	177	0	0	0	0	0	0	0	0	2	0	0	0	0	0
Zotu70	Bacteria	Actinobacteria	Nitriliruptoria	Nitriliruptorales	Nitriliruptoraceae	Nitriliruptoraceae	1	0	0	0	0	58	0	1	0	0	0	0	1	0	0	0	1036	180	0	0	0	0	0	0	0	0	0	67	0	6093	8	42	0	6	0	0	110	0	0	0	0	0	0
Zotu383	Bacteria	Actinobacteria	Nitriliruptoria	Nitriliruptorales	Nitriliruptoraceae	Nitriliruptoraceae	3	8	13	8	0	6	168	238	106	265	637	319	357	409	606	116	1	0	0	0	0	0	0	0	0	0	0	0	0	3	21	1	0	4	6	0	2	372	164	134	671	516	268
Zotu62	Bacteria	Actinobacteria	Rubrobacteria	Rubrobacterales	Rubrobacteriaceae	Rubrobacter	3	5	11	15	3	602	2	2	0	0	2	0	0	0	0	0	15	48	0	0	0	0	1	0	0	0	0	1	0	107	0	112	256	195	65	4	2102	0	2	0	0	0	0
Zotu123	Bacteria	Actinobacteria	Actinobacteria	Propionibacteriales	Nocardioidaceae	Marmoricola	272	114	9	201	157	0	2	0	1	3	1	0	0	1	0	4	8	0	314	320	107	497	587	67	593	543	127	152	197	18	11	79	85	108	29	185	4	1	2	0	7	3	0
Zotu49	Bacteria	Actinobacteria	Nitriliruptoria	Euzebyales	Euzebyaceae	Euzebya	90	122	79	93	50	307	6	10	12	34	8	4	3	11	13	5	31	25	35	65	14	105	110	71	75	29	135	110	0	65	0	36	1136	1077	560	161	98	0	1	0	1	4	3
Zotu191	Bacteria	Actinobacteria	Acidimicrobiia	Microtrichales	Unc	Unc	298	532	374	686	236	2	0	0	1	0	0	0	0	0	0	0	0	0	176	479	296	258	207	871	59	307	1	0	0	1	0	0	3	1	4	216	0	1	0	0	0	0	0
Zotu313	Bacteria	Actinobacteria	Actinobacteria	Propionibacteriales	Nocardioidaceae	Nocardioidaceae_Unc	37	2	0	14	1	4	11	171	178	604	182	220	194	66	194	344	3	2	274	178	62	197	256	179	378	208	5	117	240	1	371	1	0	0	0	4	23	253	199	123	647	128	327
Zotu126	Bacteria	Actinobacteria	Acidimicrobiia	Acidimicrobiia_Unc	Acidimicrobiia_Unc	Acidimicrobiia_Unc	408	859	396	1229	737	3	0	0	0	0	0	0	0	0	0	0	6	2	180	395	285	111	406	812	50	152	37	15	0	0	0	12	34	12	229	628	0	0	0	0	0	0	0
Zotu408	Bacteria	Actinobacteria	Thermoleophilia	Gaiellales	Gaiellaceae	Gaiella	1	2	0	1	298	1	2	0	0	0	0	1	0	0	0	0	0	0	353	408	125	251	442	157	583	812	0	0	29	0	0	0	0	0	0	0	0	0	0	0	0	0	0
Zotu622	Bacteria	Actinobacteria	Thermoleophilia	Gaiellales	Unc	Unc	0	0	0	0	0	0	1	0	0	0	0	0	0	0	0	0	1	0	182	547	33	301	216	11	1107	447	0	0	5	0	0	0	0	0	0	0	0	0	0	0	0	0	0
Zotu100	Bacteria	Actinobacteria	Nitriliruptoria	Nitriliruptorales	Nitriliruptoraceae	Nitriliruptoraceae	14	14	15	42	10	8	112	68	66	38	67	101	58	62	57	184	1	3	121	155	136	153	368	287	85	141	25	1	179	4	251	3	2	8	8	13	10	29	3	37	26	78	73
Zotu127	Bacteria	Actinobacteria	Nitriliruptoria	Nitriliruptorales	Nitriliruptoraceae	Nitriliruptoraceae	0	0	0	0	0	119	3	124	37	311	43	60	91	65	394	375	45	479	0	0	0	0	0	0	0	0	0	1	0	1141	81	5	0	1	1	0	666	49	47	14	307	204	95
Zotu232	Bacteria	Actinobacteria	Thermoleophilia	Solirubrobacterales	67-14	67-14	12	4	0	3	0	3	63	28	30	141	329	152	32	94	40	59	2	0	132	228	76	168	463	71	110	445	157	1	896	0	335	0	0	0	0	11	0	58	25	26	62	27	115
Zotu117	Bacteria	Actinobacteria	Acidimicrobiia	Unc	Unc	Unc	276	468	801	330	106	298	1	1	2	0	3	5	1	3	3	7	165	189	11	24	30	6	44	95	3	18	111	114	13	133	4	568	789	857	479	570	465	1	3	0	0	2	2
Zotu116	Bacteria	Actinobacteria	Actinobacteria	Frankiales	Sporichthyaceae	Unc	89	48	115	34	40	399	1	7	0	0	0	0	0	0	0	0	22	2	1	0	0	0	0	0	0	3	16	1	1	43	0	190	1129	1489	486	118	238	0	0	0	0	0	0
Zotu78	Bacteria	Actinobacteria	Actinobacteria	Frankiales	Unc	Unc	185	324	459	274	112	685	9	0	0	1	0	3	2	0	2	5	267	0	24	32	17	16	81	147	28	65	182	361	7	399	33	249	204	460	257	453	622	2	0	3	1	0	2
Zotu95	Bacteria	Actinobacteria	Actinobacteria	Propionibacteriales	Nocardioidaceae	Marmoricola	308	221	17	390	106	0	8	1	3	9	4	4	8	6	6	39	265	2	166	146	49	227	208	18	336	505	248	127	134	33	282	93	88	184	71	199	6	2	0	6	4	3	2
Zotu89	Bacteria	Actinobacteria	Acidimicrobiia	Microtrichales	Ilumatobacteraceae	Ilumatobacter	127	1550	1082	930	285	27	0	0	2	0	0	0	0	1	0	0	0	6	10	64	45	44	114	64	25	268	1	21	3	3	0	10	412	144	675	695	7	0	0	1	0	1	0
Zotu168	Bacteria	Actinobacteria	Thermoleophilia	Solirubrobacterales	67-14	67-14	39	69	9	91	0	36	23	24	29	92	104	65	41	20	50	157	62	172	199	152	44	114	176	181	293	147	118	488	199	22	130	76	59	76	10	26	375	52	34	12	148	30	66
Zotu110	Bacteria	Actinobacteria	Nitriliruptoria	Euzebyales	Euzebyaceae	Unc	313	189	22	130	0	1	0	0	0	1	0	2	7	0	0	44	274	454	12	38	8	59	141	1	66	21	163	543	0	133	498	189	0	0	0	66	916	4	0	0	0	0	1
Zotu394	Bacteria	Actinobacteria	Nitriliruptoria	Nitriliruptorales	Nitriliruptoraceae	Nitriliruptoraceae	0	2	0	0	0	1	185	119	223	512	520	247	211	137	167	174	5	118	0	0	0	0	0	0	0	0	0	0	0	12	121	1	0	1	0	0	20	297	214	356	611	308	196
Zotu223	Bacteria	Actinobacteria	Nitriliruptoria	Nitriliruptorales	Nitriliruptoraceae	Nitriliruptoraceae	0	2	0	6	5	3	44	243	145	482	307	300	223	235	358	852	18	140	0	0	0	0	4	0	1	0	17	201	0	118	157	80	21	29	0	3	214	157	68	57	466	424	276
Zotu104	Bacteria	Actinobacteria	Nitriliruptoria	Euzebyales	Euzebyaceae	Unc	105	39	7	37	190	4	14	13	6	88	16	32	16	14	11	23	579	0	8	1	9	2	13	7	0	6	33	302	27	219	39	151	350	266	54	232	314	13	4	5	23	42	33
Zotu63	Bacteria	Actinobacteria	Actinobacteria	Frankiales	Unc	Unc	208	149	319	427	5	610	0	0	0	0	0	1	0	0	0	0	353	2	17	6	6	9	7	82	3	3	29	339	1	321	52	494	332	670	281	345	649	0	0	5	0	0	1
Zotu212	Bacteria	Actinobacteria	Rubrobacteria	Rubrobacterales	Rubrobacteriaceae	Rubrobacter	649	113	204	88	348	10	1	0	0	0	0	0	0	0	2	0	21	3	29	49	34	60	107	323	1	27	7	0	0	19	0	535	1005	1325	774	551	8	0	1	0	0	0	0
Zotu506	Bacteria	Actinobacteria	Nitriliruptoria	Nitriliruptorales	Nitriliruptoraceae	Nitriliruptoraceae_Unc	6	12	10	16	2	4	362	217	228	115	218	179	199	48	199	199	4	4	3	2	0	0	5	2	0	1	2	1	0	8	240	1	3	6	6	4	3	312	162	199	279	56	162
Zotu293	Bacteria	Actinobacteria	Thermoleophilia	Solirubrobacterales	67-14	67-14	3	10	3	4	0	0	184	187	140	326	559	322	66	142	140	93	0	0	0	12	3	12	16	5	5	39	42	0	388	0	260	0	0	0	0	8	0	82	60	41	133	91	235
Zotu129	Bacteria	Actinobacteria	Acidimicrobiia	Actinomarinales	Unc	Unc	3	10	1	11	0	0	351	139	100	269	221	489	108	81	54	18	12	5	15	44	13	38	56	156	0	6	155	712	2	1	62	0	0	0	1	8	50	81	130	50	136	155	450
Zotu368	Bacteria	Actinobacteria	Rubrobacteria	Rubrobacterales	Rubrobacteriaceae	Rubrobacter	2	0	0	0	50	0	1	0	0	0	0	1	0	0	0	0	0	0	412	156	39	161	236	47	83	28	0	2	0	0	0	0	0	0	0	0	0	0	0	0	0	0	0
Zotu615	Bacteria	Actinobacteria	Acidimicrobiia	Actinomarinales	Unc	Unc	44	37	3	15	51	0	0	0	0	0	0	0	0	0	0	1	0	0	145	536	282	210	1003	135	343	310	1	0	140	0	0	0	0	0	0	14	0	0	0	0	0	0	0
Zotu623	Bacteria	Actinobacteria	Rubrobacteria	Rubrobacterales	Rubrobacteriaceae	Rubrobacter	37	29	110	31	44	279	0	3	0	0	2	0	0	0	1	35	69	75	1	10	10	17	22	10	3	9	13	81	5	285	12	68	380	416	221	60	262	1	2	0	6	0	2
Zotu97	Bacteria	Actinobacteria	Thermoleophilia	Solirubrobacterales	67-14	67-14	257	681	304	296	354	22	2	0	0	0	0	1	0	0	0	4	25	0	14	80	44	18	83	145	16	26	29	111	6	0	0	161	1178	1101	437	300	69	0	0	0	0	0	1
Zotu361	Bacteria	Actinobacteria	Actinobacteria	Propionibacteriales	Nocardioidaceae	Marmoricola	10	188	70	78	1484	0	0	0	0	0	0	1	3	0	4	9	5	2	129	217	72	93	176	103	156	135	8	5	69	1	2	2	2	15	21	27	0	0	0	1	5	3	2
Zotu143	Bacteria	Actinobacteria	Nitriliruptoria	Nitriliruptorales	Nitriliruptoraceae	Nitriliruptoraceae	328	186	137	145	4	169	0	0	0	0	0	0	0	0	0	0	78	142	6	8	12	11	3	6	14	32	463	30	0	61	0	99	59	24	15	40	1361	0	2	1	1	0	4
Zotu231	Bacteria	Actinobacteria	Acidimicrobiia	Actinomarinales	Unc	Unc	1	2	2	2	2	0	2	26	11	28	26	6	9	27	17	0	0	0	314	280	97	350	308	69	192	383	428	4	212	0	0	0	0	0	0	5	0	3	12	1	12	13	6
Zotu257	Bacteria	Actinobacteria	Actinobacteria	Frankiales	Unc	Unc	34	688	975	577	379	4	0	1	0	0	0	0	0	0	1	0	13	0	17	16	1	3	42	6	70	28	0	0	86	0	0	0	184	339	456	1503	3	0	0	0	0	0	0
Zotu630	Bacteria	Actinobacteria	Rubrobacteria	Rubrobacterales	Rubrobacteriaceae	Rubrobacter	231	18	29	15	423	7	0	0	0	0	0	0	0	0	0	0	0	0	229	183	124	146	338	676	49	118	1	7	20	4	0	20	69	122	82	67	3	0	0	0	0	0	1
Zotu94	Bacteria	Actinobacteria	Actinobacteria	Actinobacteria_Unc	Actinobacteria_Unc	Actinobacteria_Unc	413	434	371	237	241	6	0	0	1	0	0	0	0	0	0	0	2	0	100	205	150	89	286	583	4	103	2	1	1	0	0	12	124	146	272	595	1	0	0	0	0	0	1
Zotu503	Bacteria	Actinobacteria	Acidimicrobiia	Microtrichales	Unc	Unc	0	0	0	0	0	1	39	161	241	338	227	46	139	135	127	69	0	2	1	0	0	6	1	0	0	0	0	4	0	0	305	0	0	0	0	0	0	93	218	395	443	246	59
Zotu734	Bacteria	Actinobacteria	Acidimicrobiia	IMCC26256	IMCC26256	IMCC26256	0	0	0	0	0	0	0	0	0	0	0	0	0	0	0	0	0	0	75	494	146	185	189	3	531	148	0	0	3	0	0	0	0	0	0	0	0	0	0	0	0	0	0
Zotu172	Bacteria	Actinobacteria	Nitriliruptoria	Nitriliruptorales	Nitriliruptoraceae	Nitriliruptoraceae	215	209	267	224	88	44	0	2	8	18	8	1	6	0	12	24	9	71	133	187	91	138	290	442	106	195	62	38	0	26	11	20	50	58	97	81	71	1	4	3	7	8	0
Zotu287	Bacteria	Actinobacteria	Rubrobacteria	Rubrobacterales	Rubrobacteriaceae	Rubrobacter	422	171	554	20	293	0	0	0	0	0	0	0	1	0	0	0	3	0	2	12	4	5	12	52	0	4	0	0	0	0	0	180	927	1039	1270	535	6	0	0	0	0	0	0
Zotu812	Bacteria	Actinobacteria	0319-7L14	0319-7L14	0319-7L14	0319-7L14	0	6	0	2	18	0	0	0	0	0	0	0	0	0	0	1	0	0	133	267	181	70	379	153	40	63	0	0	28	0	0	0	0	0	0	5	0	0	0	0	0	0	0
Zotu205	Bacteria	Actinobacteria	Actinobacteria	Frankiales	Unc	Unc	116	449	959	459	166	134	6	0	3	0	0	5	0	1	3	3	39	0	23	31	22	14	40	191	3	50	58	35	2	44	11	74	100	369	279	783	117	3	2	2	0	0	4
Zotu217	Bacteria	Actinobacteria	Actinobacteria	Micrococcales	Intrasporangiaceae	Intrasporangiaceae_Unc	251	142	87	198	38	110	2	0	0	3	1	1	2	0	0	6	338	146	36	22	17	41	69	22	46	40	170	926	0	4	9	37	44	77	85	26	194	0	0	3	0	0	1
Zotu832	Bacteria	Actinobacteria	Actinobacteria	Propionibacteriales	Nocardioidaceae	Marmoricola	0	0	0	0	0	0	0	0	0	0	0	0	2	0	0	0	0	0	97	171	44	67	86	5	450	98	0	0	0	0	0	0	0	3	0	0	0	0	0	2	0	0	0
Zotu662	Bacteria	Actinobacteria	Nitriliruptoria	Nitriliruptorales	Nitriliruptoraceae	Nitriliruptoraceae_Unc	0	0	0	0	0	6	64	138	159	321	235	235	132	140	154	139	1	17	0	0	0	0	0	0	0	0	0	5	0	12	89	1	0	0	0	0	42	187	173	156	364	211	256
Zotu82	Bacteria	Actinobacteria	Actinobacteria	Actinobacteria_Unc	Actinobacteria_Unc	Actinobacteria_Unc	57	232	251	192	4	166	3	0	0	0	2	0	0	0	0	0	218	186	0	18	4	4	10	17	0	1	0	1	5	409	7	111	651	580	580	58	345	0	0	0	0	0	0
Zotu608	Bacteria	Actinobacteria	Thermoleophilia	Solirubrobacterales	67-14	67-14	2	0	1	2	0	0	202	154	108	149	248	110	92	46	71	215	1	0	8	10	18	15	20	16	9	18	1	0	90	0	59	2	0	0	1	1	0	111	87	73	215	46	119
Zotu886	Bacteria	Actinobacteria	Acidimicrobiia	Actinomarinales	Unc	Unc	0	0	0	0	0	0	68	245	140	527	272	287	13	446	424	1	0	0	1	1	0	0	1	0	0	3	6	0	13	0	0	1	0	0	0	0	0	168	20	11	123	133	285
Zotu541	Bacteria	Actinobacteria	Acidimicrobiia	Actinomarinales	Unc	Unc	204	4	0	0	424	0	0	0	0	0	0	0	0	0	0	3	0	0	19	10	3	6	25	4	8	4	282	0	2395	0	0	0	0	0	0	19	0	0	0	0	0	0	2
Zotu389	Bacteria	Actinobacteria	Thermoleophilia	Solirubrobacterales	Solirubrobacteraceae	Unc	8	13	27	171	1	0	0	0	0	0	0	0	0	0	0	2	0	0	225	200	133	165	236	540	97	385	1	0	22	0	0	0	0	2	0	0	0	0	0	0	0	0	0
Zotu8448	Bacteria	Actinobacteria	Acidimicrobiia	Actinomarinales	Unc	Unc	0	0	0	0	0	0	42	170	156	146	236	47	225	92	191	158	0	0	0	1	0	0	0	0	0	0	4	6	0	0	43	0	0	0	0	0	2	28	289	152	285	104	42
Zotu432	Bacteria	Actinobacteria	Actinobacteria	Propionibacteriales	Nocardioidaceae	Nocardioides	35	209	456	350	370	19	1	0	2	0	0	1	0	0	2	0	31	48	36	32	12	51	47	145	20	87	7	7	57	5	0	6	64	241	208	714	21	2	2	6	0	4	2
Zotu974	Bacteria	Actinobacteria	Nitriliruptoria	Nitriliruptorales	Nitriliruptoraceae	Egicoccus	0	0	0	0	0	0	119	100	186	178	138	129	265	71	140	25	0	1	0	0	0	0	0	0	0	0	0	0	0	0	4	0	0	0	0	0	3	208	212	279	237	280	112
Zotu337	Bacteria	Actinobacteria	Actinobacteria	Frankiales	Frankiaceae	Jatrophihabitans	27	130	107	126	1390	0	0	0	0	0	0	1	0	0	0	1	0	0	54	68	32	25	57	348	0	93	2	0	0	1	0	4	10	3	15	119	2	2	0	1	0	2	1
Zotu87	Bacteria	Actinobacteria	Rubrobacteria	Rubrobacterales	Rubrobacteriaceae	Rubrobacter	4	4	0	2	0	77	4	0	0	0	0	0	2	0	0	1	5	12	1	0	0	0	2	4	0	2	0	0	7	25	0	24	110	105	35	5	238	2	0	0	4	0	2
Zotu90	Bacteria	Actinobacteria	Thermoleophilia	Solirubrobacterales	67-14	67-14	191	163	174	168	0	250	0	0	0	1	0	0	0	0	0	1	337	45	12	31	15	14	59	72	44	3	53	347	0	17	2	201	241	178	134	123	171	0	0	0	0	0	2
Zotu504	Bacteria	Actinobacteria	Nitriliruptoria	Nitriliruptorales	Nitriliruptoraceae	Nitriliruptoraceae	21	3	0	7	0	0	423	123	263	86	330	115	171	55	100	69	0	2	60	45	10	47	87	21	46	2	2	3	3	0	20	0	0	0	0	1	0	187	86	185	83	168	72
Zotu322	Bacteria	Actinobacteria	Acidimicrobiia	Microtrichales	Ilumatobacteraceae	Ilumatobacter	3	27	18	34	4	11	34	23	61	28	23	71	182	143	137	47	0	1	11	50	35	96	99	10	62	19	1	2	184	5	49	4	1	9	27	5	6	6	42	27	30	226	37
Zotu881	Bacteria	Actinobacteria	Acidimicrobiia	IMCC26256	IMCC26256	IMCC26256	0	0	0	0	0	0	0	0	0	0	0	0	0	0	0	0	0	0	66	293	71	216	104	1	806	145	0	0	920	0	0	0	0	0	0	0	0	0	0	0	0	0	0
Zotu162	Bacteria	Actinobacteria	0319-7L14	0319-7L14	0319-7L14	0319-7L14	110	553	130	394	1	15	0	0	0	1	0	0	0	0	0	1	12	0	109	231	113	65	110	338	35	47	9	46	52	1	0	49	135	125	26	525	4	2	0	0	0	0	0
Zotu218	Bacteria	Actinobacteria	Actinobacteria	Micrococcales	Intrasporangiaceae	Intrasporangiaceae_Unc	302	240	168	344	70	13	2	0	1	0	0	2	1	1	1	4	96	9	33	64	21	34	115	68	55	66	79	1124	0	0	5	26	27	36	78	29	49	1	0	0	0	3	3
Zotu779	Bacteria	Actinobacteria	Acidimicrobiia	Actinomarinales	Unc	Unc	0	0	0	0	0	0	32	165	104	446	217	154	199	72	161	122	0	0	0	0	0	0	0	0	0	0	0	2	0	0	6	0	0	0	0	0	3	78	66	60	766	285	191
Zotu248	Bacteria	Actinobacteria	Nitriliruptoria	Euzebyales	Euzebyaceae	Euzebya	0	0	0	0	3	39	0	0	0	0	0	1	0	0	0	0	2	18	0	0	0	0	0	0	0	0	5	3	0	31	0	1	3	2	2	0	640	0	0	0	0	0	0
Zotu952	Bacteria	Actinobacteria	Acidimicrobiia	Microtrichales	Ilumatobacteraceae	Unc	0	0	3	0	6	0	1	0	1	0	0	0	0	0	0	0	0	0	37	143	54	95	151	8	52	302	0	0	10	0	0	0	0	0	0	0	0	0	0	0	0	0	0
Zotu1174	Bacteria	Actinobacteria	Thermoleophilia	Gaiellales	Gaiellaceae	Gaiella	0	0	0	0	0	0	0	0	0	0	0	0	0	0	0	0	0	0	157	208	27	78	96	4	593	135	0	0	12	0	0	0	0	0	0	0	0	0	0	0	0	0	0
Zotu346	Bacteria	Actinobacteria	Rubrobacteria	Rubrobacterales	Rubrobacteriaceae	Rubrobacter	1	0	6	2	1	7	1	2	0	1	1	3	0	1	0	0	2	0	0	0	0	1	0	0	3	0	2	0	0	9	0	123	966	921	389	6	45	5	0	0	4	0	0
Zotu427	Bacteria	Actinobacteria	Acidimicrobiia	Microtrichales	Ilumatobacteraceae	Ilumatobacter	0	7	4	9	0	13	41	53	87	25	164	18	78	91	71	84	0	2	1	3	26	7	12	2	2	0	0	2	42	1	24	1	0	2	0	5	5	28	39	73	321	104	21
Zotu1037	Bacteria	Actinobacteria	Thermoleophilia	Solirubrobacterales	67-14	67-14	3	44	6	106	137	0	0	0	0	0	0	0	0	0	0	0	0	0	157	177	53	158	207	32	465	160	6	0	186	0	0	0	0	0	0	2	0	0	0	0	0	0	0
Zotu304	Bacteria	Actinobacteria	Actinobacteria	Kineosporiales	Kineosporiaceae	Quadrisphaera	157	474	638	425	68	18	0	0	0	0	0	2	0	0	0	0	4	0	9	14	21	8	15	103	0	89	2	5	1	1	0	5	28	32	253	340	1	0	0	0	0	0	0
Zotu1083	Bacteria	Actinobacteria	Acidimicrobiia	Actinomarinales	Unc	Unc	0	0	0	0	0	0	31	295	114	553	99	325	70	103	15	25	1	0	0	0	0	0	0	0	0	0	0	0	0	0	0	0	0	0	0	2	0	108	69	26	228	59	337
Zotu148	Bacteria	Actinobacteria	Thermoleophilia	Solirubrobacterales	67-14	67-14	111	457	218	225	30	10	2	0	0	0	0	0	0	0	0	0	6	2	8	16	31	13	47	74	2	1	8	4	0	2	0	51	808	738	470	256	3	0	0	0	0	0	0
Zotu306	Bacteria	Actinobacteria	Acidimicrobiia	Microtrichales	Iamiaceae	Iamia	61	118	1	43	172	0	0	0	0	0	0	0	0	0	0	6	0	0	76	193	86	66	160	97	139	66	43	330	34	0	0	0	3	0	6	154	0	0	0	0	0	0	1
Zotu247	Bacteria	Actinobacteria	Nitriliruptoria	Euzebyales	Euzebyaceae	Unc	320	225	74	111	186	0	0	0	2	2	0	0	0	0	0	0	3	0	37	82	59	37	179	79	15	50	24	0	0	0	0	70	512	471	252	158	0	0	0	0	0	1	0
Zotu314	Bacteria	Actinobacteria	Acidimicrobiia	Microtrichales	Iamiaceae	Iamia	30	13	9	5	1	26	0	0	0	0	0	0	0	0	0	0	7	0	0	1	0	0	0	0	0	0	0	0	0	7	0	0	0	0	0	7	18	0	0	0	0	0	0
Zotu200	Bacteria	Actinobacteria	Actinobacteria	Micrococcales	Micrococcales_Unc	Micrococcales_Unc	36	462	233	133	176	4	0	0	0	0	0	0	2	0	1	0	0	2	43	130	70	86	152	496	6	246	0	7	2	0	0	1	1	10	274	39	3	0	0	0	0	0	0
Zotu13880	Bacteria	Actinobacteria	Acidimicrobiia	Actinomarinales	Unc	Unc	1	0	0	0	0	0	6	255	120	491	131	41	95	69	306	234	0	0	0	0	0	0	0	0	0	1	9	9	16	0	10	0	0	0	0	0	0	18	114	23	305	89	50
Zotu448	Bacteria	Actinobacteria	Nitriliruptoria	Euzebyales	Euzebyaceae	Euzebya	100	481	139	546	3	0	1	0	0	0	0	0	0	0	0	0	1	0	27	87	46	18	15	261	2	42	0	0	29	0	0	0	0	0	1	651	0	0	0	0	0	0	0
Zotu273	Bacteria	Actinobacteria	Actinobacteria	Micrococcales	Intrasporangiaceae	Ornithinicoccus	50	35	9	42	53	47	0	4	0	0	0	0	0	0	0	1	18	2	0	0	0	0	0	0	0	0	1	0	0	1	0	0	136	151	113	27	3	0	0	0	0	0	0
Zotu851	Bacteria	Actinobacteria	MB-A2-108	MB-A2-108	MB-A2-108	MB-A2-108	22	11	0	16	94	0	0	0	0	0	0	0	0	1	0	0	0	0	204	204	69	78	161	29	160	197	3	0	377	0	0	1	0	0	0	34	0	0	0	0	0	0	0
Zotu865	Bacteria	Actinobacteria	Acidimicrobiia	Actinomarinales	Unc	Unc	0	0	0	0	0	0	37	131	188	332	75	102	59	48	227	86	0	1	0	0	0	0	0	0	0	0	0	0	0	0	2	0	0	0	0	0	0	121	62	60	489	171	113
Zotu799	Bacteria	Actinobacteria	Acidimicrobiia	Microtrichales	Ilumatobacteraceae	Ilumatobacter	0	0	0	0	0	0	8	70	58	123	394	65	79	101	129	19	0	0	0	0	0	0	0	0	2	0	11	97	0	0	0	0	0	0	0	3	2	36	105	39	337	160	38
Zotu1162	Bacteria	Actinobacteria	MB-A2-108	MB-A2-108	MB-A2-108	MB-A2-108	0	0	0	0	0	0	0	0	0	0	0	0	0	0	0	0	0	0	40	93	47	35	48	2	237	322	0	0	1	0	0	0	0	0	0	0	0	0	0	0	0	0	0
Zotu264	Bacteria	Actinobacteria	Acidimicrobiia	Actinomarinales	Unc	Unc	4	2	0	5	0	207	2	0	2	0	3	2	0	0	0	0	0	4	0	6	4	21	2	4	0	0	419	182	0	12	0	0	0	0	3	2	461	0	0	0	0	0	1
Zotu482	Bacteria	Actinobacteria	Nitriliruptoria	Euzebyales	Euzebyaceae	Unc	7	21	8	7	829	1	0	0	0	0	2	0	0	0	1	0	0	0	118	182	78	53	205	60	27	22	0	0	0	0	0	0	0	0	8	3	0	0	0	0	0	0	0
Zotu833	Bacteria	Actinobacteria	Actinobacteria	Propionibacteriales	Nocardioidaceae	Nocardioidaceae_Unc	0	0	1	1	0	2	23	22	12	101	67	160	33	31	33	13	0	0	70	95	27	99	100	89	22	39	2	4	159	0	3	0	0	0	0	3	0	73	41	47	181	38	182
Zotu12096	Bacteria	Actinobacteria	Rubrobacteria	Rubrobacterales	Rubrobacteriaceae	Rubrobacter	12	11	26	7	13	134	1	0	0	1	0	1	0	0	0	0	12	29	1	0	4	0	0	0	0	2	0	28	0	119	2	59	164	223	81	23	117	1	0	0	2	1	0
Zotu256	Bacteria	Actinobacteria	0319-7L14	0319-7L14	0319-7L14	0319-7L14	84	439	3	50	150	0	0	0	0	0	0	1	0	0	0	0	1	0	29	47	41	14	57	84	0	12	6	47	0	3	0	78	518	597	38	162	0	0	0	1	0	0	0
Zotu884	Bacteria	Actinobacteria	Nitriliruptoria	Nitriliruptorales	Nitriliruptoraceae	Nitriliruptoraceae_Unc	0	0	0	0	0	0	12	83	62	308	69	159	132	61	252	196	0	24	0	0	0	0	0	0	0	0	0	0	0	11	10	0	0	0	0	0	49	72	99	28	393	230	150
Zotu602	Bacteria	Actinobacteria	Actinobacteria	Frankiales	Unc	Unc	68	65	73	110	61	25	39	2	3	39	23	27	24	15	11	133	4	0	18	15	16	6	25	63	12	8	9	3	32	1	190	17	35	74	75	150	6	30	5	17	11	1	14
Zotu725	Bacteria	Actinobacteria	Actinobacteria	Micrococcales	Intrasporangiaceae	Intrasporangiaceae_Unc	1	1	0	0	0	0	110	49	35	64	251	87	29	33	60	4	0	0	0	0	0	1	1	1	0	1	0	0	0	0	0	0	0	0	0	0	0	84	52	28	720	45	60
Zotu582	Bacteria	Actinobacteria	Thermoleophilia	Solirubrobacterales	Solirubrobacteraceae	Conexibacter	55	484	277	304	339	0	0	0	0	0	0	0	0	0	0	0	2	0	16	18	26	13	18	121	35	72	0	0	0	0	0	3	9	19	77	155	0	0	0	0	0	0	1
Zotu307	Bacteria	Actinobacteria	Thermoleophilia	Solirubrobacterales	Solirubrobacteraceae	Unc	238	16	3	22	2	0	0	0	0	0	0	0	0	0	0	0	0	0	45	44	38	45	170	122	19	2	46	403	4	0	0	106	63	46	9	96	0	0	0	0	0	0	0
Zotu657	Bacteria	Actinobacteria	Thermoleophilia	Gaiellales	Gaiellaceae	Gaiella	0	0	0	0	24	0	1	0	0	0	0	0	0	0	1	0	0	0	136	138	27	32	154	56	45	24	0	0	0	0	0	0	0	2	0	0	0	0	0	0	0	0	0
Zotu342	Bacteria	Actinobacteria	0319-7L14	0319-7L14	0319-7L14	0319-7L14	22	155	20	190	3	0	0	0	0	0	0	0	0	0	0	0	1	0	129	228	112	123	140	242	115	108	18	30	3	0	0	1	12	2	16	177	0	0	0	0	0	0	0
Zotu54	Bacteria	Actinobacteria	Thermoleophilia	Solirubrobacterales	Solirubrobacteraceae	Conexibacter	0	0	0	0	0	9	2	0	0	3	0	0	2	0	5	14	15	213	0	0	0	0	0	0	0	0	1	6	0	1729	3	61	2	1	0	0	68	1	1	0	1	0	0
Zotu1375	Bacteria	Actinobacteria	Thermoleophilia	Gaiellales	Unc	Unc	0	2	0	0	0	0	327	15	5	49	41	38	314	84	68	9	0	0	0	0	0	0	0	0	0	0	0	0	0	0	0	0	0	0	0	0	0	32	35	27	57	52	26
Zotu1371	Bacteria	Actinobacteria	Thermoleophilia	Gaiellales	Gaiellaceae	Gaiella	0	0	0	0	0	0	0	0	0	0	0	0	0	0	0	0	0	0	95	62	16	64	83	16	263	134	0	0	1	0	0	0	0	0	0	0	0	0	0	0	0	0	0
Zotu1069	Bacteria	Actinobacteria	Actinobacteria	Propionibacteriales	Nocardioidaceae	Nocardioides	0	4	2	8	0	2	6	0	0	0	1	0	4	2	2	4	0	0	2	0	0	0	6	16	10	83	0	0	676	0	0	0	0	0	0	7	0	0	0	1	0	0	0
Zotu499	Bacteria	Actinobacteria	Actinobacteria	Micrococcales	Intrasporangiaceae	Intrasporangiaceae_Unc	4	36	39	45	3	5	2	0	3	0	0	2	0	1	1	3	0	0	86	136	116	164	267	724	22	142	1	7	33	0	3	0	2	11	11	14	0	1	0	0	5	2	1
Zotu1173	Bacteria	Actinobacteria	Actinobacteria	Propionibacteriales	Nocardioidaceae	Marmoricola	0	0	2	1	0	1	0	0	0	0	0	1	1	0	2	0	0	0	1	1	0	3	3	3	2	5	1	0	779	0	0	0	0	0	0	0	0	0	1	0	0	0	0
Zotu632	Bacteria	Actinobacteria	Acidimicrobiia	Microtrichales	Ilumatobacteraceae	Unc	1	1	4	39	832	0	0	0	2	0	0	0	0	0	0	0	0	0	7	28	7	9	5	98	41	194	0	0	0	0	0	0	0	0	0	0	0	0	0	0	0	0	0
Zotu315	Bacteria	Actinobacteria	Actinobacteria	Micrococcales	Intrasporangiaceae	Intrasporangiaceae_Unc	3	3	8	11	3	104	3	2	0	0	0	0	0	0	0	0	20	19	0	1	0	0	0	0	0	0	0	0	0	14	0	3	111	223	116	5	48	0	0	0	0	0	0
Zotu514	Bacteria	Actinobacteria	Rubrobacteria	Rubrobacterales	Rubrobacteriaceae	Rubrobacter	0	0	0	0	0	0	0	10	1	6	22	16	16	9	9	2	58	5	0	0	0	0	0	1	0	0	20	1132	0	10	5	0	0	0	0	0	566	17	4	2	17	49	5
Zotu752	Bacteria	Actinobacteria	Thermoleophilia	Gaiellales	Gaiellaceae	Gaiella	49	65	11	11	222	0	1	0	0	0	0	0	0	0	1	0	0	0	81	160	83	53	68	283	16	141	0	0	7	0	0	0	0	0	0	8	0	0	0	0	0	0	0
Zotu163	Bacteria	Actinobacteria	Nitriliruptoria	Euzebyales	Euzebyaceae	Euzebya	34	87	95	127	8	278	3	0	0	0	0	0	0	0	0	0	25	22	0	0	0	0	0	4	0	0	5	52	1	80	0	4	57	53	56	38	161	0	0	0	0	0	0
Zotu1296	Bacteria	Actinobacteria	MB-A2-108	MB-A2-108	MB-A2-108	MB-A2-108	0	0	0	0	0	0	0	0	0	0	0	0	0	0	0	0	0	0	25	101	11	48	64	1	322	403	0	0	3	0	0	0	0	0	0	0	0	0	0	0	0	0	0
Zotu556	Bacteria	Actinobacteria	Nitriliruptoria	Nitriliruptorales	Nitriliruptoraceae	Nitriliruptoraceae_Unc	76	9	6	14	0	228	1	0	0	0	0	0	0	0	0	0	434	535	0	0	0	0	0	0	0	0	0	11	0	629	0	54	0	0	2	0	79	0	0	0	0	0	0
Zotu320	Bacteria	Actinobacteria	Acidimicrobiia	Unc	Unc	Unc	118	65	113	98	121	85	1	0	1	2	0	3	0	0	5	3	48	32	9	25	29	7	51	294	16	119	5	11	4	88	1	40	64	66	12	68	8	0	0	0	0	0	2
Zotu1169	Bacteria	Actinobacteria	Nitriliruptoria	Nitriliruptorales	Nitriliruptoraceae	Nitriliruptoraceae	1	5	1	2	1	1	0	0	0	0	0	0	0	0	0	0	0	0	118	65	44	61	218	35	572	117	0	0	23	0	0	0	0	0	0	8	0	0	0	0	0	0	0
Zotu1461	Bacteria	Actinobacteria	Thermoleophilia	Gaiellales	Gaiellaceae	Gaiella	0	0	0	0	0	0	0	0	0	0	0	0	0	0	0	1	0	0	46	101	25	32	72	2	273	13	0	0	4	0	0	0	0	0	0	0	0	0	0	0	0	2	0
Zotu669	Bacteria	Actinobacteria	Acidimicrobiia	Actinomarinales	Unc	Unc	0	0	0	0	0	0	0	0	0	1	0	0	2	0	1	2	0	0	15	2	2	2	23	0	50	11	88	8	1680	0	0	0	0	0	0	103	0	0	0	0	0	0	0
Zotu656	Bacteria	Actinobacteria	Actinobacteria	Micrococcales	Intrasporangiaceae	Aquipuribacter	10	45	65	89	24	6	15	2	4	0	1	3	3	0	4	1	1	5	63	46	23	47	69	121	42	118	37	16	243	3	10	5	9	71	38	66	1	0	0	2	0	0	4
Zotu236	Bacteria	Actinobacteria	Actinobacteria	Kineosporiales	Kineosporiaceae	Quadrisphaera	22	10	17	82	6	0	26	8	9	21	23	27	6	18	21	100	0	0	72	131	70	36	192	84	43	96	19	4	25	1	8	0	0	12	7	29	4	6	4	11	3	2	18
Zotu502	Bacteria	Actinobacteria	Nitriliruptoria	Euzebyales	Euzebyaceae	Unc	13	20	12	10	2	11	8	71	41	151	75	68	25	24	75	164	19	14	26	32	13	18	49	16	20	17	39	20	7	12	141	6	19	28	18	23	103	29	8	16	88	43	68
Zotu1467	Bacteria	Actinobacteria	Thermoleophilia	Solirubrobacterales	67-14	67-14	0	0	0	0	0	0	0	0	0	0	0	0	0	0	0	0	0	0	154	168	25	87	67	6	384	191	0	0	242	0	0	0	0	0	0	0	0	0	0	0	0	0	0
Zotu1397	Bacteria	Actinobacteria	Thermoleophilia	Solirubrobacterales	67-14	67-14	0	0	0	0	0	0	0	0	0	0	0	0	0	0	0	0	0	0	151	92	26	55	60	4	287	116	0	0	566	0	0	0	0	0	0	0	0	0	0	0	0	0	0
Zotu1385	Bacteria	Actinobacteria	Acidimicrobiia	Actinomarinales	Unc	Unc	0	0	0	0	0	0	49	41	44	168	44	78	62	93	213	2	0	0	0	0	0	0	0	0	0	0	0	0	0	0	0	0	0	0	0	0	0	129	77	61	274	102	66
Zotu749	Bacteria	Actinobacteria	Rubrobacteria	Rubrobacterales	Rubrobacteriaceae	Rubrobacter	0	0	0	0	0	33	2	28	19	88	28	75	43	24	111	396	104	121	0	0	0	0	0	0	1	0	3	17	0	33	102	0	0	0	0	1	54	101	20	7	316	85	92
Zotu1411	Bacteria	Actinobacteria	0319-7L14	0319-7L14	0319-7L14	0319-7L14	0	0	0	0	0	0	0	0	0	0	0	0	0	0	0	0	0	0	52	87	34	30	20	1	201	150	0	0	86	0	0	0	0	0	0	0	0	0	0	0	0	0	0
Zotu316	Bacteria	Actinobacteria	Rubrobacteria	Rubrobacterales	Rubrobacteriaceae	Rubrobacter	0	0	4	0	5	0	1	0	0	0	0	0	0	0	0	0	1	0	0	0	0	0	0	0	2	0	0	0	2	0	0	30	311	376	170	0	57	0	0	0	0	0	0
Zotu839	Bacteria	Actinobacteria	Actinobacteria	Frankiales	Sporichthyaceae	Unc	0	0	0	0	6	0	1	0	0	0	0	0	0	0	0	0	0	0	130	123	38	32	96	14	141	148	0	0	249	0	0	0	0	0	0	0	0	0	0	0	0	0	0
Zotu1455	Bacteria	Actinobacteria	Thermoleophilia	Solirubrobacterales	67-14	67-14	0	0	0	0	0	0	16	124	69	390	92	115	115	52	192	0	0	0	0	0	0	0	0	0	0	0	0	0	0	0	120	0	0	0	0	0	0	83	80	9	134	109	158
Zotu420	Bacteria	Actinobacteria	Rubrobacteria	Rubrobacterales	Rubrobacteriaceae	Rubrobacter	25	8	15	22	4	10	2	2	0	4	2	17	2	3	4	49	12	4	55	18	21	52	133	91	107	41	17	40	27	4	170	34	4	10	17	28	5	25	2	0	6	1	16
Zotu355	Bacteria	Actinobacteria	Acidimicrobiia	Microtrichales	Unc	Unc	1	0	0	4	0	13	4	42	15	71	62	10	27	38	27	136	33	80	0	0	0	0	1	0	0	0	10	94	0	83	80	17	39	60	0	7	85	8	14	18	120	57	18
Zotu429	Bacteria	Actinobacteria	Actinobacteria	Frankiales	Frankiales_Unc	Frankiales_Unc	136	193	165	300	33	6	0	0	0	0	0	0	1	0	0	0	10	0	9	35	22	9	35	177	1	37	17	0	0	0	0	59	99	63	75	228	6	1	0	0	0	0	0
Zotu1170	Bacteria	Actinobacteria	Acidimicrobiia	Microtrichales	Ilumatobacteraceae	Ilumatobacter	0	0	0	9	0	0	0	0	0	1	1	0	0	0	0	0	0	0	22	308	114	56	116	31	30	165	0	0	30	0	0	0	0	0	0	0	0	0	0	0	0	0	0
Zotu302	Bacteria	Actinobacteria	Actinobacteria	Micrococcales	Intrasporangiaceae	Intrasporangiaceae_Unc	197	134	85	168	28	12	2	0	0	1	0	0	3	0	0	1	30	3	24	33	24	34	84	57	34	55	51	380	0	1	1	26	45	15	56	18	7	0	0	0	0	1	0
Zotu405	Bacteria	Actinobacteria	Actinobacteria	Micrococcales	Micrococcaceae	Arthrobacter	3	1	1	0	0	22	0	0	0	0	0	0	0	0	0	0	341	224	0	0	0	0	0	0	0	0	0	1	1	912	0	27	0	0	0	135	166	0	0	0	0	0	0
Zotu296	Bacteria	Actinobacteria	Rubrobacteria	Rubrobacterales	Rubrobacteriaceae	Rubrobacter	38	1	5	5	3	17	2	0	0	1	2	1	0	5	0	1	1	5	0	0	0	0	0	1	0	0	31	4	0	7	0	15	220	258	218	107	69	2	0	1	6	0	1
Zotu1324	Bacteria	Actinobacteria	Actinobacteria	Propionibacteriales	Nocardioidaceae	Nocardioides	0	0	0	0	0	0	1	2	0	4	0	2	0	0	0	5	0	0	41	47	20	12	38	3	171	38	2	0	454	0	7	0	0	0	0	5	1	0	0	0	0	0	3
Zotu14842	Bacteria	Actinobacteria	Acidimicrobiia	Actinomarinales	Unc	Unc	0	0	0	0	0	0	3	196	64	317	59	21	102	33	182	153	0	0	0	0	0	0	0	0	0	0	1	0	7	0	0	0	0	0	0	1	0	7	67	15	194	58	18
Zotu147	Bacteria	Actinobacteria	Actinobacteria	Micrococcales	Intrasporangiaceae	Intrasporangiaceae_Unc	8	57	171	180	1	50	3	12	3	11	56	20	23	3	12	39	2	0	19	34	19	43	63	41	0	7	169	346	0	1	5	0	0	0	1	0	2	7	17	4	96	15	14
Zotu251	Bacteria	Actinobacteria	Thermoleophilia	Solirubrobacterales	67-14	67-14	1	10	6	83	0	2	0	0	4	0	2	1	0	0	0	4	67	0	0	0	0	0	0	0	0	0	7	755	2	9	0	88	187	119	4	38	24	0	0	0	0	0	0
Zotu714	Bacteria	Actinobacteria	Acidimicrobiia	Microtrichales	Unc	Unc	0	2	1	1	2	1	76	45	69	24	50	6	46	24	52	82	0	1	6	7	2	4	21	6	17	5	0	0	90	0	15	0	3	7	5	6	1	10	17	61	34	12	15
Zotu746	Bacteria	Actinobacteria	Acidimicrobiia	Microtrichales	Iamiaceae	Iamia	0	0	0	0	0	0	0	0	0	0	0	0	0	0	0	0	0	0	73	235	51	54	120	0	85	284	11	0	26	0	0	0	0	0	0	0	0	0	0	0	0	0	0
Zotu569	Bacteria	Actinobacteria	Actinobacteria	Frankiales	Unc	Unc	35	200	412	76	41	32	0	0	0	0	0	2	0	1	2	4	6	18	4	7	1	0	9	36	0	5	10	3	1	18	3	37	28	357	125	111	26	1	0	0	0	0	1
Zotu387	Bacteria	Actinobacteria	Thermoleophilia	Solirubrobacterales	67-14	67-14	26	27	5	13	289	0	0	0	0	0	0	0	0	0	0	0	0	0	55	51	31	48	97	213	16	72	6	2	3	0	0	0	0	2	7	8	0	0	0	0	0	0	0
Zotu882	Bacteria	Actinobacteria	Actinobacteria	Frankiales	Unc	Unc	15	67	90	76	53	9	4	0	0	0	0	5	6	4	0	4	0	0	20	20	11	13	43	130	11	127	16	34	23	0	0	4	5	32	31	89	1	0	1	1	0	4	8
Zotu301	Bacteria	Actinobacteria	Acidimicrobiia	Actinomarinales	Unc	Unc	0	0	0	0	0	87	0	2	0	0	0	0	0	0	0	9	48	87	0	0	0	0	0	0	0	0	0	239	0	116	0	0	3	0	0	2	340	0	0	0	0	0	0
Zotu450	Bacteria	Actinobacteria	Actinobacteria	Micrococcales	Microbacteriaceae	Marisediminicola	2	10	21	31	0	6	268	5	8	3	3	48	69	50	45	90	0	3	8	5	3	1	0	3	4	7	12	0	11	2	6	3	0	18	28	41	5	6	3	7	1	40	32
Zotu372	Bacteria	Actinobacteria	Rubrobacteria	Rubrobacterales	Rubrobacteriaceae	Rubrobacter	2	0	0	0	0	0	7	17	3	21	47	64	26	33	37	52	0	0	1	1	0	0	0	0	0	0	13	0	0	0	3	1	185	103	38	0	51	135	37	16	393	58	59
Zotu12447	Bacteria	Actinobacteria	Rubrobacteria	Rubrobacterales	Rubrobacteriaceae	Rubrobacter	25	15	38	7	20	15	0	0	0	0	0	0	1	0	0	6	3	4	3	6	10	10	21	8	7	5	9	39	0	14	0	13	63	128	84	36	50	0	0	0	1	0	0
Zotu261	Bacteria	Actinobacteria	Thermoleophilia	Solirubrobacterales	Solirubrobacteraceae	Unc	6	34	6	29	12	30	0	0	0	0	0	0	0	0	0	0	278	110	2	0	1	2	0	0	1	16	0	34	2	83	2	0	0	0	9	3	167	2	0	0	0	0	0
Zotu992	Bacteria	Actinobacteria	Thermoleophilia	Solirubrobacterales	Solirubrobacteraceae	Unc	40	92	0	44	302	2	0	0	0	0	0	0	0	0	0	0	0	0	34	46	53	11	113	276	57	70	0	0	13	0	0	0	0	0	0	10	0	0	0	0	0	0	0
Zotu208	Bacteria	Actinobacteria	Actinobacteria	Frankiales	Unc	Unc	58	26	36	39	36	163	3	0	1	0	0	0	0	0	0	0	251	5	1	4	0	1	3	7	0	1	0	15	114	57	0	53	92	69	41	47	7	0	0	2	0	0	1
Zotu604	Bacteria	Actinobacteria	Acidimicrobiia	Actinomarinales	Unc	Unc	23	11	3	9	0	0	0	0	0	0	0	0	0	0	0	0	0	0	84	134	60	120	210	405	9	82	104	0	0	0	0	0	0	0	0	0	0	0	0	0	0	0	0
Zotu831	Bacteria	Actinobacteria	Actinobacteria	Propionibacteriales	Nocardioidaceae	Nocardioides	29	167	281	232	175	5	1	0	0	0	0	0	0	0	0	0	11	18	0	0	0	1	6	27	0	3	0	8	0	1	0	2	35	116	79	563	10	0	0	0	0	1	0
Zotu1230	Bacteria	Actinobacteria	Acidimicrobiia	Microtrichales	Iamiaceae	Iamia	0	0	0	0	0	0	0	0	0	0	0	0	0	0	0	0	0	0	16	47	5	49	56	4	146	406	0	0	145	0	0	0	0	0	0	0	0	0	0	0	0	0	0
Zotu280	Bacteria	Actinobacteria	Rubrobacteria	Rubrobacterales	Rubrobacteriaceae	Rubrobacter	0	2	1	8	0	21	0	0	0	0	0	0	0	0	0	0	2	2	0	0	0	0	0	2	0	0	0	0	0	16	0	99	652	477	32	0	466	0	0	0	0	0	1
Zotu557	Bacteria	Actinobacteria	Acidimicrobiia	Microtrichales	Ilumatobacteraceae	Ilumatobacter	0	9	7	8	4	5	7	10	13	7	14	17	31	39	30	5	0	0	1	5	3	5	10	0	9	4	22	3	144	1	3	1	1	4	6	4	0	1	11	11	3	45	6
Zotu1243	Bacteria	Actinobacteria	Acidimicrobiia	Actinomarinales	Unc	Unc	0	0	0	0	0	0	41	60	26	287	37	250	110	79	99	4	0	0	0	0	0	0	0	0	0	0	0	30	1	0	0	0	0	0	0	0	0	54	23	12	64	76	205
Zotu1134	Bacteria	Actinobacteria	Nitriliruptoria	Nitriliruptorales	Nitriliruptoraceae	Nitriliruptoraceae	0	0	0	1	0	3	25	43	44	87	67	49	89	33	111	86	3	8	7	0	0	0	1	1	8	0	1	9	0	15	28	2	0	4	0	3	17	37	42	61	110	93	54
Zotu1323	Bacteria	Actinobacteria	Acidimicrobiia	Acidimicrobiia_Unc	Acidimicrobiia_Unc	Acidimicrobiia_Unc	1	2	2	2	220	0	0	0	0	0	0	1	0	0	0	0	0	0	0	0	0	3	1	59	0	250	0	3	0	0	0	0	0	0	0	37	0	0	0	0	0	0	0
Zotu801	Bacteria	Actinobacteria	Thermoleophilia	Solirubrobacterales	Solirubrobacterales_Unc	Solirubrobacterales_Unc	64	12	0	5	118	3	1	0	0	0	0	0	1	0	0	0	0	0	84	99	38	61	67	223	13	54	12	3	6	15	8	5	0	1	0	18	0	0	0	0	0	0	1
Zotu777	Bacteria	Actinobacteria	Acidimicrobiia	Microtrichales	Iamiaceae	Iamia	21	70	12	73	0	0	0	0	0	0	0	0	0	0	0	0	0	0	17	53	22	22	61	55	53	40	14	55	8	0	0	0	0	0	0	18	0	0	0	0	0	0	0
Zotu263	Bacteria	Actinobacteria	Thermoleophilia	Solirubrobacterales	67-14	67-14	12	298	513	51	2	8	0	0	0	0	0	0	0	0	0	0	3	0	2	47	12	2	33	128	0	1	0	0	0	3	0	0	61	37	569	21	3	1	0	0	0	0	0
Zotu1597	Bacteria	Actinobacteria	Actinobacteria	Micrococcales	Intrasporangiaceae	Intrasporangiaceae_Unc	2	0	3	19	0	1	31	8	0	1	10	7	4	8	10	8	0	0	57	47	39	24	126	66	48	91	0	0	106	0	0	0	0	0	3	3	0	4	2	5	8	12	1
Zotu8301	Bacteria	Actinobacteria	Actinobacteria_Unc	Actinobacteria_Unc	Actinobacteria_Unc	Actinobacteria_Unc	10	3	17	5	22	19	0	0	0	0	0	0	0	0	0	0	2	4	0	1	1	3	3	1	0	0	3	7	0	14	0	15	326	278	130	22	45	0	0	0	0	0	0
Zotu1691	Bacteria	Actinobacteria	MB-A2-108	MB-A2-108	MB-A2-108	MB-A2-108	0	0	0	0	0	0	0	0	0	0	0	0	0	0	0	0	0	0	5	17	7	11	40	1	8	43	0	0	0	0	0	0	0	0	0	0	0	0	0	0	0	0	0
Zotu555	Bacteria	Actinobacteria	Acidimicrobiia	Acidimicrobiia_Unc	Acidimicrobiia_Unc	Acidimicrobiia_Unc	38	202	3	42	4	0	1	0	0	0	0	0	0	0	0	0	0	0	64	128	60	20	51	102	2	0	13	42	5	0	0	0	7	11	13	110	0	0	0	0	0	0	0
Zotu1303	Bacteria	Actinobacteria	Actinobacteria	Propionibacteriales	Nocardioidaceae	Marmoricola	1	6	0	2	251	0	0	0	0	0	0	0	0	0	1	4	0	0	42	35	5	30	30	7	223	152	0	0	114	0	0	1	0	0	0	0	0	0	0	0	0	0	0
Zotu1042	Bacteria	Actinobacteria	Thermoleophilia	Solirubrobacterales	Solirubrobacteraceae	Unc	0	0	1	18	374	0	0	0	0	0	0	0	0	0	0	0	0	0	1	0	0	2	0	11	8	118	0	0	0	0	0	0	0	0	0	0	0	0	0	0	0	0	0
Zotu1495	Bacteria	Actinobacteria	Acidimicrobiia	Microtrichales	Ilumatobacteraceae	Ilumatobacter	3	334	179	226	441	0	0	0	0	0	0	0	0	0	0	0	0	0	0	2	0	5	2	2	0	44	0	0	0	0	0	0	0	1	26	268	0	0	0	0	0	0	0
Zotu1589	Bacteria	Actinobacteria	Thermoleophilia	Gaiellales	Gaiellaceae	Gaiella	0	0	0	0	0	0	1	0	0	0	0	0	0	0	0	0	0	0	9	6	2	5	18	1	5	10	0	0	0	0	0	0	0	0	0	0	0	0	0	0	0	0	0
Zotu559	Bacteria	Actinobacteria	Nitriliruptoria	Nitriliruptorales	Nitriliruptoraceae	Nitriliruptoraceae	0	0	0	0	0	0	3	42	62	139	149	176	49	23	86	125	0	0	0	0	0	0	0	0	0	0	0	37	0	0	6	0	0	0	0	0	0	44	33	0	87	107	187
Zotu822	Bacteria	Actinobacteria	Acidimicrobiia	Actinomarinales	Unc	Unc	0	0	0	0	0	0	0	0	0	0	0	0	0	0	0	0	0	0	26	82	34	28	42	30	5	375	0	0	0	0	0	0	0	0	0	0	0	0	0	0	0	0	0
Zotu722	Bacteria	Actinobacteria	Acidimicrobiia	Microtrichales	Unc	Unc	1	0	0	1	0	0	16	26	38	50	62	11	9	28	13	24	0	0	9	17	35	29	38	13	1	28	0	0	70	0	0	0	0	2	2	0	0	11	1	12	19	15	14
Zotu7470	Bacteria	Actinobacteria	Rubrobacteria	Rubrobacterales	Rubrobacteriaceae	Rubrobacter	14	9	64	10	27	39	1	0	0	0	3	2	3	0	0	17	1	9	0	0	0	1	1	1	0	1	2	25	0	12	2	10	44	102	125	16	24	1	0	3	0	0	0
Zotu12522	Bacteria	Actinobacteria	Rubrobacteria	Rubrobacterales	Rubrobacteriaceae	Rubrobacter	2	1	7	0	7	29	0	0	0	0	0	0	0	0	0	0	4	0	0	0	1	0	0	0	0	0	0	0	0	27	0	11	318	236	105	8	90	0	0	0	0	0	0
Zotu617	Bacteria	Actinobacteria	Nitriliruptoria	Euzebyales	Euzebyaceae	Euzebya	15	42	14	77	0	35	0	0	0	0	0	0	0	0	0	0	6	0	1	1	0	0	0	0	2	0	76	593	0	1	0	0	0	0	0	20	0	0	0	0	0	0	0
Zotu349	Bacteria	Actinobacteria	Nitriliruptoria	Nitriliruptorales	Nitriliruptoraceae	Nitriliruptoraceae_Unc	26	8	7	6	0	84	0	0	0	0	5	3	0	0	1	5	15	17	74	34	11	91	50	55	83	59	2	31	8	35	23	0	0	13	4	0	18	3	0	0	0	0	4
Zotu1029	Bacteria	Actinobacteria	Rubrobacteria	Rubrobacterales	Rubrobacteriaceae	Rubrobacter	0	0	0	2	0	1	0	0	0	0	0	0	0	0	1	0	1	2	0	0	0	0	0	0	0	0	0	0	0	19	0	0	0	0	0	0	3	0	0	0	2	0	0
Zotu642	Bacteria	Actinobacteria	Acidimicrobiia	Actinomarinales	Unc	Unc	27	9	2	17	14	3	24	46	38	79	25	21	41	12	40	50	0	0	3	12	8	8	11	8	2	10	1	6	29	0	2	2	7	15	6	50	1	5	43	12	95	17	11
Zotu495	Bacteria	Actinobacteria	Acidimicrobiia	IMCC26256	IMCC26256	IMCC26256	13	83	13	147	5	0	0	0	0	0	0	0	0	0	0	0	0	0	27	161	69	52	50	175	25	93	0	0	0	0	0	0	0	0	0	40	0	0	0	0	0	0	0
Zotu1492	Bacteria	Actinobacteria	Thermoleophilia	Solirubrobacterales	67-14	67-14	0	0	1	2	0	2	158	18	6	16	5	18	25	17	9	21	0	0	4	7	4	5	19	2	3	5	1	1	14	2	6	0	0	6	1	0	0	14	11	34	18	5	12
Zotu1147	Bacteria	Actinobacteria	Acidimicrobiia	Microtrichales	Ilumatobacteraceae	Unc	0	4	0	2	16	0	0	0	0	0	0	0	0	0	0	0	0	0	19	85	32	62	94	1	32	108	0	0	98	0	0	0	0	0	0	19	0	0	0	0	0	0	0
Zotu377	Bacteria	Actinobacteria	Nitriliruptoria	Euzebyales	Euzebyaceae	Unc	47	5	17	0	8	2	0	0	0	0	0	0	0	0	0	0	41	7	4	0	1	4	4	25	0	0	12	6	0	7	0	61	313	256	68	16	169	0	0	0	0	0	0
Zotu5439	Bacteria	Actinobacteria	Acidimicrobiia	Actinomarinales	Unc	Unc	0	0	0	0	0	0	11	26	43	31	60	6	68	46	74	9	1	0	0	0	0	0	0	0	0	0	0	0	0	0	6	0	0	0	0	0	0	6	64	49	81	63	1
Zotu1516	Bacteria	Actinobacteria	Acidimicrobiia	Actinomarinales	Unc	Unc	0	0	0	0	0	0	0	0	0	0	0	0	0	0	0	0	0	0	28	21	5	5	12	0	17	0	0	0	0	0	0	0	0	0	0	0	0	0	0	0	0	0	0
Zotu9231	Bacteria	Actinobacteria	Rubrobacteria	Rubrobacterales	Rubrobacteriaceae	Rubrobacter	3	19	44	38	2	99	0	0	0	0	0	0	0	0	0	0	23	10	0	0	1	0	1	1	0	2	4	40	0	153	0	20	59	93	52	11	36	0	0	0	0	0	0
Zotu423	Bacteria	Actinobacteria	Actinobacteria	Micrococcales	Intrasporangiaceae	Aquipuribacter	8	66	58	81	6	12	17	1	5	2	0	39	24	9	15	19	0	12	13	21	62	14	65	62	1	11	56	1	5	9	9	10	24	66	53	32	4	3	0	4	4	16	25
Zotu1974	Bacteria	Actinobacteria	MB-A2-108	MB-A2-108	MB-A2-108	MB-A2-108	0	0	0	0	0	0	0	0	0	0	0	0	0	0	0	0	0	0	20	15	1	0	24	5	14	16	0	0	0	0	0	0	0	0	0	0	0	0	0	0	0	0	0
Zotu1490	Bacteria	Actinobacteria	Acidimicrobiia	Microtrichales	Ilumatobacteraceae	Unc	0	0	0	0	10	0	0	0	0	0	0	0	0	0	0	0	0	0	22	39	10	69	70	0	27	114	0	0	9	0	0	0	0	0	0	0	0	0	0	0	0	0	0
Zotu1153	Bacteria	Actinobacteria	Acidimicrobiia	Unc	Unc	Unc	0	3	0	0	3	16	39	41	20	48	86	42	20	17	25	66	0	0	0	0	0	0	0	0	1	0	0	0	3	1	63	0	0	2	3	0	0	34	17	22	108	36	47
Zotu1667	Bacteria	Actinobacteria	Actinobacteria	Pseudonocardiales	Pseudonocardiaceae	Crossiella	0	0	1	1	2	0	0	1	0	2	0	0	0	1	0	1	0	0	4	139	72	71	41	37	2	57	0	0	1	0	0	0	0	0	0	0	0	0	0	0	0	0	0
Zotu519	Bacteria	Actinobacteria	Acidimicrobiia	Actinomarinales	Unc	Unc	22	6	10	5	0	0	0	0	0	0	0	0	0	0	0	0	0	0	64	202	52	133	183	363	9	11	38	2	0	0	0	0	0	0	0	0	0	0	0	0	0	0	0
Zotu12755	Bacteria	Actinobacteria	Nitriliruptoria	Euzebyales	Euzebyaceae	Unc	1	0	0	4	1	0	2	37	18	94	84	13	17	52	33	55	0	0	2	45	20	13	49	2	12	8	97	1	4	0	7	0	0	0	0	1	2	0	15	5	10	8	11
Zotu332	Bacteria	Actinobacteria	Nitriliruptoria	Euzebyales	Euzebyaceae	Unc	1	4	0	2	0	0	0	0	0	0	0	0	0	0	0	0	17	0	0	0	0	0	0	0	0	0	0	47	0	6	0	109	445	547	62	56	0	0	0	0	0	0	0
Zotu419	Bacteria	Actinobacteria	Actinobacteria	Frankiales	Unc	Unc	7	15	48	25	6	19	37	5	8	2	6	16	16	17	13	23	2	0	12	16	19	9	16	9	0	26	20	7	51	6	18	6	13	31	35	40	3	2	0	2	2	21	10
Zotu1933	Bacteria	Actinobacteria	Nitriliruptoria	Euzebyales	Euzebyaceae	Unc	0	0	0	9	0	1	67	41	36	24	48	40	65	27	41	4	0	0	0	0	0	0	0	0	0	0	0	0	0	0	0	0	0	0	0	0	0	27	17	44	79	0	56
Zotu13838	Bacteria	Actinobacteria	Nitriliruptoria	Euzebyales	Euzebyaceae	Unc	0	6	6	13	6	0	3	5	20	15	70	7	23	54	12	32	0	0	2	59	35	21	78	3	10	15	153	1	5	0	5	0	3	1	2	1	0	0	13	6	9	6	3
Zotu594	Bacteria	Actinobacteria	Thermoleophilia	Solirubrobacterales	67-14	67-14	34	16	7	5	56	3	0	0	0	0	0	0	0	0	0	0	5	2	2	1	0	6	1	11	0	1	0	0	0	3	0	31	293	443	215	94	1	0	0	1	0	0	0
Zotu1187	Bacteria	Actinobacteria	Acidimicrobiia	Microtrichales	Microtrichaceae	IMCC26207	0	1	0	0	0	1	105	14	14	6	17	25	46	27	32	28	1	0	0	1	0	0	2	0	0	6	0	0	41	0	2	0	0	6	6	0	0	11	11	11	15	27	19
Zotu431	Bacteria	Actinobacteria	Actinobacteria	Frankiales	Unc	Unc	46	74	185	75	6	53	0	0	0	0	0	1	0	1	1	7	13	24	8	8	7	1	10	41	4	8	13	64	0	48	15	40	15	55	46	27	26	2	0	0	4	2	3
Zotu1747	Bacteria	Actinobacteria	Acidimicrobiia	Actinomarinales	Unc	Unc	0	0	0	0	9	0	0	0	0	0	0	0	0	0	0	0	0	0	37	55	20	9	29	14	7	21	0	0	2	0	0	0	0	0	0	0	0	0	1	0	0	0	0
Zotu1982	Bacteria	Actinobacteria	Thermoleophilia	Gaiellales	Unc	Unc	0	0	1	0	0	1	43	0	0	50	27	3	87	36	21	2	0	0	0	0	0	0	4	0	1	0	0	0	0	0	0	0	0	0	0	0	0	9	13	24	39	38	7
Zotu1905	Bacteria	Actinobacteria	Actinobacteria	Propionibacteriales	Nocardioidaceae	Marmoricola	0	0	0	0	0	0	0	0	0	0	0	0	0	0	0	0	0	0	41	67	15	36	11	1	90	24	0	0	0	0	0	0	0	0	0	0	0	0	0	0	0	0	0
Zotu338	Bacteria	Actinobacteria	Acidimicrobiia	Microtrichales	Microtrichales_Unc	Microtrichales_Unc	1	1	4	0	1	3	5	6	0	4	40	29	48	10	7	51	0	2	0	0	0	0	0	0	0	0	0	0	0	18	29	0	5	8	9	0	2	52	11	8	55	3	22
Zotu711	Bacteria	Actinobacteria	Acidimicrobiia	Actinomarinales	Unc	Unc	0	0	0	0	0	0	0	0	0	0	0	0	0	0	0	2	0	0	0	2	0	0	7	0	4	1	31	13	600	0	0	0	0	0	0	126	0	0	0	0	0	0	0
Zotu13856	Bacteria	Actinobacteria	Thermoleophilia	Solirubrobacterales	Solirubrobacterales_Unc	Solirubrobacterales_Unc	0	3	9	0	4	38	0	0	0	0	0	0	0	0	0	0	5	1	0	0	2	0	0	0	0	0	1	14	0	29	0	6	198	154	22	5	99	0	0	0	0	0	0
Zotu603	Bacteria	Actinobacteria	Nitriliruptoria	Euzebyales	Euzebyaceae	Unc	129	152	68	42	376	0	0	0	2	0	0	0	0	0	0	0	0	0	11	7	14	4	10	95	0	21	0	2	0	1	1	0	4	1	38	96	0	0	0	0	0	0	1
Zotu1067	Bacteria	Actinobacteria	Actinobacteria	Frankiales	Unc	Unc	0	8	9	13	1138	0	0	0	0	0	0	1	0	0	0	0	0	0	1	0	0	0	0	1	0	0	0	0	0	0	0	0	3	6	4	20	0	0	0	0	0	0	0
Zotu1167	Bacteria	Actinobacteria	Acidimicrobiia	Actinomarinales	Unc	Unc	0	0	0	0	0	0	0	0	0	0	0	0	0	0	0	1	0	0	0	0	0	1	0	0	205	157	3	0	2	0	0	0	0	0	0	0	0	0	0	0	0	1	0
Zotu2120	Bacteria	Actinobacteria	Thermoleophilia	Solirubrobacterales	Solirubrobacterales_Unc	Solirubrobacterales_Unc	10	4	0	6	18	0	0	0	0	0	0	0	0	0	0	0	0	0	64	27	7	25	44	6	116	125	0	0	19	0	0	0	0	0	0	0	0	0	0	0	0	0	0
Zotu1965	Bacteria	Actinobacteria	Acidimicrobiia	Actinomarinales	Unc	Unc	0	0	0	0	0	0	0	0	0	0	0	0	0	0	0	0	0	0	3	6	0	0	11	1	5	1	0	0	0	0	0	0	0	0	0	0	0	0	0	0	0	0	0
Zotu565	Bacteria	Actinobacteria	Actinobacteria	Kineosporiales	Kineosporiaceae	Quadrisphaera	17	3	3	46	1	0	3	0	0	3	0	0	0	4	4	27	0	0	25	56	60	26	155	49	21	69	48	0	0	0	5	0	0	6	1	13	0	0	0	1	0	2	6
Zotu11249	Bacteria	Actinobacteria	Actinobacteria_Unc	Actinobacteria_Unc	Actinobacteria_Unc	Actinobacteria_Unc	7	15	22	20	0	71	0	0	0	0	0	0	0	0	0	0	20	10	0	1	0	0	2	1	0	1	0	36	1	139	0	12	63	82	35	6	24	0	0	0	0	0	0
Zotu271	Bacteria	Actinobacteria	Actinobacteria	Actinobacteria_Unc	Actinobacteria_Unc	Actinobacteria_Unc	23	67	109	83	0	36	0	0	0	0	0	0	0	0	0	6	7	29	0	0	1	0	2	16	0	0	0	0	0	141	0	21	41	34	146	18	16	0	0	0	0	0	0
Zotu344	Bacteria	Actinobacteria	Thermoleophilia	Solirubrobacterales	67-14	67-14	90	97	28	81	6	0	0	0	0	0	0	0	0	0	0	0	0	0	42	28	32	31	53	194	4	12	3	0	0	0	0	0	0	0	0	48	0	0	0	0	0	0	0
Zotu246	Bacteria	Actinobacteria	Thermoleophilia	Solirubrobacterales	67-14	67-14	50	25	13	3	447	0	0	0	0	0	0	0	0	0	0	0	1	0	10	19	8	2	12	80	2	10	2	0	0	0	0	0	0	0	37	26	0	0	0	0	0	0	0
Zotu915	Bacteria	Actinobacteria	Acidimicrobiia	Microtrichales	Ilumatobacteraceae	Ilumatobacter	0	2	0	4	0	0	11	19	37	24	70	5	33	20	28	21	0	3	0	0	8	2	2	0	2	0	0	1	13	0	13	0	0	0	0	2	0	6	28	27	171	46	8
Zotu848	Bacteria	Actinobacteria	Actinobacteria	Frankiales	Unc	Unc	6	32	31	35	2	13	47	7	6	9	1	35	15	23	11	26	0	0	0	6	7	0	14	3	4	2	0	0	8	6	38	5	18	44	31	26	3	3	1	8	3	10	24
Zotu699	Bacteria	Actinobacteria	Rubrobacteria	Rubrobacterales	Rubrobacteriaceae	Rubrobacter	124	24	36	0	164	0	0	0	0	0	0	0	0	0	0	0	0	0	0	2	1	1	0	10	0	1	0	0	0	0	0	13	82	77	203	55	28	0	2	0	0	0	4
Zotu390	Bacteria	Actinobacteria	Actinobacteria	Pseudonocardiales	Pseudonocardiaceae	Crossiella	10	85	8	88	0	3	1	0	0	0	0	0	0	0	0	0	8	0	0	0	1	0	2	11	0	3	12	43	1	0	0	5	4	0	0	219	0	0	0	0	0	0	0
Zotu1091	Bacteria	Actinobacteria	Acidimicrobiia	Microtrichales	Unc	Unc	5	16	5	55	13	1	0	0	0	0	0	0	0	0	0	0	0	0	17	32	27	27	73	13	72	88	1	6	53	0	0	0	0	0	3	14	1	0	0	0	0	0	0
Zotu2040	Bacteria	Actinobacteria	Acidimicrobiia	Microtrichales	Ilumatobacteraceae	Unc	0	0	0	0	0	0	0	0	0	0	0	0	0	0	0	0	0	0	5	8	1	2	31	1	24	3	0	0	0	0	0	0	0	0	0	0	0	0	0	0	0	0	0
Zotu13910	Bacteria	Actinobacteria	Rubrobacteria	Rubrobacterales	Rubrobacteriaceae	Rubrobacter	8	14	36	7	137	3	1	1	0	2	0	1	0	0	0	4	0	1	3	14	15	18	19	7	6	17	16	60	8	1	1	1	28	30	126	88	10	0	0	1	1	4	0
Zotu2060	Bacteria	Actinobacteria	Acidimicrobiia	IMCC26256	IMCC26256	IMCC26256	0	0	0	0	1	0	0	0	0	0	0	0	0	0	0	0	0	0	10	18	12	3	23	5	123	101	0	0	25	0	0	0	0	0	0	0	0	0	0	0	0	0	0
Zotu7690	Bacteria	Actinobacteria	Thermoleophilia	Solirubrobacterales	Solirubrobacteraceae	Solirubrobacteraceae_Unc	3	72	66	97	43	20	0	0	0	0	0	0	0	0	0	0	3	10	1	14	10	7	8	2	2	3	8	108	0	0	0	2	53	15	131	50	10	0	0	0	0	0	0
Zotu312	Bacteria	Actinobacteria	Rubrobacteria	Rubrobacterales	Rubrobacteriaceae	Rubrobacter	38	4	25	4	1	0	0	0	0	0	0	0	0	0	0	0	0	3	0	0	1	2	5	5	0	2	0	0	0	1	0	45	370	263	193	183	2	0	0	0	0	0	1
Zotu2271	Bacteria	Actinobacteria	MB-A2-108	MB-A2-108	MB-A2-108	MB-A2-108	0	0	0	0	0	0	0	0	0	0	0	0	0	0	0	0	0	0	39	88	15	14	36	0	132	21	0	0	9	0	0	0	0	0	0	0	0	0	0	0	0	0	0
Zotu1214	Bacteria	Actinobacteria	Actinobacteria	Streptomycetales	Streptomycetaceae	Streptomyces	0	8	73	9	24	3	0	9	2	14	3	0	11	3	9	14	0	5	17	42	12	15	38	13	15	44	0	4	15	2	8	0	19	35	7	6	2	0	3	3	8	6	0
Zotu1447	Bacteria	Actinobacteria	Nitriliruptoria	Nitriliruptorales	Nitriliruptoraceae	Nitriliruptoraceae	0	1	0	0	0	0	0	0	0	0	0	0	0	0	0	0	0	0	66	62	36	15	48	42	123	70	0	6	54	0	0	0	0	0	0	0	0	0	0	0	0	0	0
Zotu1221	Bacteria	Actinobacteria	Actinobacteria	Frankiales	Unc	Unc	34	119	256	137	4	16	0	0	0	0	0	0	0	0	0	0	1	0	1	0	0	0	0	5	0	3	0	0	0	8	0	13	8	82	119	107	12	0	0	0	0	0	3
Zotu1210	Bacteria	Actinobacteria	Acidimicrobiia	Acidimicrobiia_Unc	Acidimicrobiia_Unc	Acidimicrobiia_Unc	10	85	14	0	237	0	0	0	0	0	0	1	0	0	0	0	0	0	8	24	25	4	7	43	0	0	0	0	0	0	0	1	102	57	71	238	0	0	0	0	0	0	1
Zotu764	Bacteria	Actinobacteria	Thermoleophilia	Solirubrobacterales	67-14	67-14	31	7	0	4	195	0	0	0	1	0	0	0	0	2	0	0	0	0	38	25	15	4	54	27	17	84	0	0	38	7	0	2	11	25	2	32	0	0	0	0	0	0	0
Zotu12110	Bacteria	Actinobacteria	Thermoleophilia	Solirubrobacterales	Solirubrobacteraceae	Solirubrobacteraceae_Unc	3	14	5	18	0	64	0	0	0	0	0	0	0	0	0	0	25	36	0	1	1	0	0	0	0	0	2	87	0	228	0	9	31	5	2	14	28	0	0	0	0	0	0
Zotu2005	Bacteria	Actinobacteria	Acidimicrobiia	Acidimicrobiia_Unc	Acidimicrobiia_Unc	Acidimicrobiia_Unc	0	0	0	0	0	0	0	0	0	0	0	0	0	0	0	0	0	0	44	95	41	20	23	8	43	22	0	0	144	0	0	0	0	0	0	1	0	0	0	0	0	0	0
Zotu1773	Bacteria	Actinobacteria	Acidimicrobiia	Microtrichales	Microtrichaceae	Sva0996_marine_group	0	1	0	0	2	0	0	0	0	0	0	0	0	0	0	0	0	0	14	35	14	28	52	5	102	53	1	0	199	0	0	0	0	0	0	0	0	0	0	0	0	0	0
Zotu2172	Bacteria	Actinobacteria	Actinobacteria	Actinobacteria_Unc	Actinobacteria_Unc	Actinobacteria_Unc	0	0	0	0	0	0	0	0	0	0	0	0	0	0	0	0	0	0	16	69	52	10	46	44	11	68	0	0	0	0	0	0	0	0	0	0	0	0	0	0	0	0	0
Zotu2334	Bacteria	Actinobacteria	0319-7L14	0319-7L14	0319-7L14	0319-7L14	0	0	0	0	0	0	1	0	0	0	0	0	0	0	0	0	0	0	4	15	5	6	24	0	21	46	0	0	1	0	0	0	0	0	0	0	0	0	0	0	0	0	0
Zotu929	Bacteria	Actinobacteria	Rubrobacteria	Rubrobacterales	Rubrobacteriaceae	Rubrobacter	0	3	2	0	0	3	0	0	0	0	0	0	0	0	0	0	0	0	0	0	0	0	0	0	0	0	0	0	0	0	0	2	61	41	0	0	17	0	0	0	0	0	0
Zotu574	Bacteria	Actinobacteria	Actinobacteria	Micrococcales	Intrasporangiaceae	Intrasporangiaceae_Unc	2	10	14	14	6	6	1	0	0	0	0	1	0	0	0	0	0	3	9	7	2	20	17	22	5	58	28	0	48	0	0	2	2	13	10	21	5	0	0	1	0	0	1
Zotu806	Bacteria	Actinobacteria	Thermoleophilia	Solirubrobacterales	67-14	67-14	20	5	0	14	13	0	0	0	0	0	0	0	0	0	0	0	0	0	105	74	60	35	41	160	12	17	25	0	0	0	0	1	2	0	0	5	0	0	0	0	0	0	0
Zotu1638	Bacteria	Actinobacteria	Thermoleophilia	Gaiellales	Gaiellaceae	Gaiella	3	0	0	0	3	0	0	0	0	0	0	0	0	0	0	3	0	0	4	6	4	8	7	2	3	95	0	0	439	0	0	0	0	0	0	0	0	0	0	0	0	0	0
Zotu1622	Bacteria	Actinobacteria	Acidimicrobiia	Microtrichales	Ilumatobacteraceae	Ilumatobacter	0	1	1	16	0	0	0	0	0	0	0	0	0	0	0	0	0	0	2	1	0	5	9	0	34	25	0	0	267	0	0	0	0	0	1	0	0	0	0	0	0	0	0
Zotu2226	Bacteria	Actinobacteria	Acidimicrobiia	IMCC26256	IMCC26256	IMCC26256	0	0	0	0	2	0	0	0	0	0	0	0	0	0	0	0	0	0	11	10	6	9	13	2	43	64	0	0	12	0	0	0	0	0	0	0	0	0	0	0	0	0	0
Zotu726	Bacteria	Actinobacteria	Acidimicrobiia	Unc	Unc	Unc	16	3	0	24	0	17	2	4	0	9	4	0	1	2	3	4	40	36	4	8	0	4	12	0	25	0	6	36	0	30	25	29	19	20	6	16	32	4	3	2	19	1	1
Zotu730	Bacteria	Actinobacteria	Acidimicrobiia	Microtrichales	Ilumatobacteraceae	Unc	9	31	0	24	180	0	0	0	0	0	0	0	0	0	0	0	0	0	4	51	19	10	24	18	19	50	29	19	24	0	0	0	0	0	1	25	0	0	0	0	0	0	0
Zotu729	Bacteria	Actinobacteria	Actinobacteria	Micrococcales	Intrasporangiaceae	Intrasporangiaceae_Unc	0	0	0	0	0	0	58	5	3	18	14	21	9	32	20	2	0	0	0	0	0	0	1	0	0	0	0	0	0	0	0	0	0	0	0	0	0	24	5	4	13	4	26
Zotu1262	Bacteria	Actinobacteria	Acidimicrobiia	Microtrichales	Iamiaceae	Iamia	0	3	0	0	119	0	0	0	0	0	0	0	0	0	0	0	0	0	2	0	3	2	5	0	2	69	0	0	31	0	0	0	0	0	0	0	0	0	0	0	0	0	0
Zotu2393	Bacteria	Actinobacteria	Thermoleophilia	Gaiellales	Unc	Unc	0	0	0	0	0	0	45	4	0	6	0	0	16	23	0	1	0	0	0	0	0	0	0	0	0	0	0	0	0	0	2	0	0	0	0	0	0	2	0	3	3	0	0
Zotu13678	Bacteria	Actinobacteria	Acidimicrobiia	Actinomarinales	Actinomarinales_Unc	Actinomarinales_Unc	0	0	0	0	0	0	2	17	13	12	64	6	34	17	27	41	0	0	0	0	0	0	0	0	0	0	0	0	0	0	5	0	0	0	0	0	0	7	17	33	98	57	4
Zotu13762	Bacteria	Actinobacteria	Rubrobacteria	Rubrobacterales	Rubrobacteriaceae	Rubrobacter	9	21	49	21	7	47	0	1	0	1	3	0	2	0	0	25	5	14	1	5	7	1	9	0	0	1	14	37	0	30	17	2	23	27	28	16	10	0	0	0	1	1	1
Zotu2147	Bacteria	Actinobacteria	Acidimicrobiia	IMCC26256	IMCC26256	IMCC26256	0	0	0	0	0	0	0	0	0	0	0	0	0	0	0	0	0	0	13	74	28	46	10	0	207	87	0	0	0	0	0	0	0	0	0	0	0	0	0	0	0	0	0
Zotu863	Bacteria	Actinobacteria	Actinobacteria	Propionibacteriales	Nocardioidaceae	Marmoricola	4	34	7	10	518	0	0	0	0	0	0	0	0	0	0	0	0	0	13	10	1	0	4	1	0	2	0	0	0	0	0	0	8	39	120	2	0	0	0	0	0	0	0
Zotu1955	Bacteria	Actinobacteria	Thermoleophilia	Gaiellales	Gaiellaceae	Gaiella	0	0	0	0	0	0	0	0	0	0	0	0	0	0	0	0	0	0	41	43	24	10	27	10	6	10	0	0	0	0	0	0	0	0	0	0	0	0	0	0	0	0	0
Zotu1082	Bacteria	Actinobacteria	Acidimicrobiia	Unc	Unc	Unc	6	40	40	81	4	11	11	1	7	10	14	13	1	4	11	14	0	0	4	4	5	3	5	9	1	17	3	3	60	0	9	0	7	4	34	34	0	6	0	5	0	0	8
Zotu849	Bacteria	Actinobacteria	0319-7L14	0319-7L14	0319-7L14	0319-7L14	10	56	14	78	0	0	0	0	0	0	0	0	0	0	0	0	1	0	25	74	17	51	54	53	48	18	10	2	5	0	0	0	0	0	2	30	0	0	0	0	0	0	0
Zotu1253	Bacteria	Actinobacteria	Acidimicrobiia	IMCC26256	IMCC26256	IMCC26256	0	0	0	28	312	0	0	0	0	0	0	0	0	0	0	0	0	0	4	0	3	0	19	1	7	81	0	0	0	0	0	0	0	0	0	0	0	0	0	0	0	0	0
Zotu9427	Bacteria	Actinobacteria	Nitriliruptoria	Euzebyales	Euzebyaceae	Unc	12	24	16	16	5	1	2	8	10	41	56	5	20	41	12	29	2	0	2	27	21	10	50	4	5	10	43	9	1	0	13	0	6	10	7	10	4	0	10	0	2	5	2
Zotu13974	Bacteria	Actinobacteria	Acidimicrobiia	Actinomarinales	Unc	Unc	0	0	0	0	0	0	1	64	35	195	39	15	46	39	94	31	0	0	0	0	0	0	0	0	0	0	0	0	0	0	0	0	0	0	0	1	0	0	25	7	34	44	9
Zotu2131	Bacteria	Actinobacteria	Actinobacteria	Micrococcales	Intrasporangiaceae	Ornithinimicrobium	0	0	0	2	12	0	0	0	0	0	0	1	0	0	0	0	0	0	20	10	15	6	22	2	14	108	2	0	11	0	0	0	0	0	0	1	0	0	0	0	0	0	0
Zotu14493	Bacteria	Actinobacteria	Acidimicrobiia	Actinomarinales	Unc	Unc	0	0	0	0	1	0	0	0	0	0	0	0	0	0	0	2	0	0	8	125	19	67	81	7	2	49	0	0	0	0	0	0	0	0	0	0	0	0	0	0	0	0	0
Zotu1552	Bacteria	Actinobacteria	Actinobacteria	Actinobacteria_Unc	Actinobacteria_Unc	Actinobacteria_Unc	4	20	0	14	80	0	0	0	0	0	0	0	0	0	0	0	0	0	50	32	12	6	18	33	36	27	0	0	21	0	0	0	0	0	0	19	0	0	0	0	0	0	0
Zotu2155	Bacteria	Actinobacteria	Acidimicrobiia	Actinomarinales	Unc	Unc	0	0	0	0	0	0	11	10	14	43	23	11	20	10	35	36	3	0	0	0	0	0	0	0	0	0	0	1	6	0	25	0	0	0	0	3	3	7	11	16	77	25	2
Zotu793	Bacteria	Actinobacteria	Actinobacteria	Frankiales	Unc	Unc	4	157	168	133	24	3	0	0	0	0	0	0	0	0	0	0	7	1	0	0	0	0	1	0	0	3	0	0	1	0	0	0	34	54	109	102	0	0	0	0	0	0	0
Zotu548	Bacteria	Actinobacteria	Thermoleophilia	Solirubrobacterales	67-14	67-14	49	17	0	46	0	0	0	9	0	13	16	8	9	2	11	3	132	1	6	9	0	7	19	18	0	16	5	20	0	0	16	14	5	6	0	19	2	13	9	3	20	3	12
Zotu1368	Bacteria	Actinobacteria	Thermoleophilia	Solirubrobacterales	67-14	67-14	6	2	1	3	0	0	0	0	0	0	0	0	0	0	0	3	0	0	39	58	15	62	173	35	40	75	10	0	14	0	0	0	0	6	0	0	0	0	0	0	0	0	0
Zotu11720	Bacteria	Actinobacteria	Thermoleophilia	Solirubrobacterales	Solirubrobacteraceae	Solirubrobacteraceae_Unc	1	12	22	19	2	73	0	0	0	0	0	0	0	0	0	0	4	2	0	1	3	0	1	1	0	0	0	1	0	54	0	1	58	57	23	23	36	0	0	0	0	0	0
Zotu13041	Bacteria	Actinobacteria	Thermoleophilia	Solirubrobacterales	Solirubrobacteraceae	Solirubrobacteraceae_Unc	3	51	80	46	11	72	0	0	0	0	0	0	0	0	0	0	10	2	0	0	2	2	0	5	2	2	4	7	0	37	0	6	73	97	56	50	28	0	0	0	0	0	0
Zotu1471	Bacteria	Actinobacteria	Acidimicrobiia	IMCC26256	IMCC26256	IMCC26256	2	0	0	1	64	0	0	0	0	0	0	0	0	0	0	0	0	0	0	0	0	0	0	2	1	114	0	0	0	0	0	1	0	0	0	2	0	0	0	0	0	0	1
Zotu1322	Bacteria	Actinobacteria	Rubrobacteria	Rubrobacterales	Rubrobacteriaceae	Rubrobacter	10	148	172	73	173	1	0	0	0	0	0	0	0	0	0	0	0	0	0	0	0	5	0	3	2	4	0	0	1	0	0	0	0	2	29	100	0	0	0	0	0	0	1
Zotu1367	Bacteria	Actinobacteria	Acidimicrobiia	Microtrichales	Ilumatobacteraceae	Unc	0	0	0	0	95	0	0	0	0	0	0	0	0	0	0	0	0	0	17	86	31	35	77	9	19	42	2	0	7	0	0	0	0	0	0	0	0	0	0	0	0	0	0
Zotu928	Bacteria	Actinobacteria	Actinobacteria	Frankiales	Unc	Unc	5	0	0	2	0	0	1	0	0	0	0	0	0	0	0	0	0	0	10	20	2	6	25	53	66	10	0	0	141	0	0	0	2	0	1	3	0	0	0	0	0	0	0
Zotu1484	Bacteria	Actinobacteria	Nitriliruptoria	Euzebyales	Euzebyaceae	Unc	0	0	0	0	0	4	8	26	16	62	82	29	38	19	17	43	0	1	0	0	0	0	0	0	0	0	0	0	0	1	17	0	0	0	0	0	1	10	27	15	76	54	20
Zotu1300	Bacteria	Actinobacteria	Nitriliruptoria	Nitriliruptorales	Nitriliruptoraceae	Nitriliruptoraceae	0	0	0	0	0	0	0	0	0	0	0	0	0	0	0	0	0	0	0	0	0	0	0	0	0	0	0	0	0	2	0	0	0	2	0	2	0	0	0	0	0	0	0
Zotu601	Bacteria	Actinobacteria	Actinobacteria	Frankiales	Unc	Unc	40	39	43	15	13	34	0	0	0	0	0	0	0	0	0	0	13	0	8	4	0	0	12	15	34	3	0	0	1	0	0	0	0	5	20	58	44	0	0	0	0	0	0
Zotu2801	Bacteria	Actinobacteria	Thermoleophilia	Gaiellales	Gaiellaceae	Gaiella	0	0	0	0	0	0	0	0	0	0	0	0	0	0	0	0	0	0	32	20	2	16	41	0	59	7	0	0	14	0	0	0	0	0	0	0	0	0	0	0	0	0	0
Zotu1536	Bacteria	Actinobacteria	Acidimicrobiia	Microtrichales	Ilumatobacteraceae	Ilumatobacter	0	3	0	14	40	0	0	0	0	0	0	0	0	0	0	5	0	0	1	4	2	1	9	1	3	78	0	2	0	0	0	0	0	0	0	2	2	0	0	0	0	0	0
Zotu640	Bacteria	Actinobacteria	Acidimicrobiia	Unc	Unc	Unc	12	10	11	23	0	0	0	0	1	0	0	1	2	0	0	17	0	0	17	57	15	13	58	72	29	61	7	6	4	0	15	0	0	0	0	3	0	0	0	0	0	0	1
Zotu2395	Bacteria	Actinobacteria	Actinobacteria	Frankiales	Unc	Unc	10	22	15	27	13	5	7	3	0	7	11	13	21	0	7	42	3	0	1	2	1	0	4	2	2	1	0	0	0	2	43	8	6	22	18	14	19	9	0	4	4	3	5
Zotu1496	Bacteria	Actinobacteria	Acidimicrobiia	Unc	Unc	Unc	17	86	64	35	115	2	0	0	0	0	0	5	0	0	1	0	0	1	0	0	0	0	0	28	0	8	0	0	0	0	0	2	0	2	74	147	0	0	0	0	0	0	3
Zotu872	Bacteria	Actinobacteria	Nitriliruptoria	Euzebyales	Euzebyaceae	Unc	3	4	0	2	0	33	0	10	4	49	10	16	12	3	11	25	17	58	3	1	0	6	7	0	8	1	5	3	0	28	46	3	13	10	2	2	73	1	3	2	37	4	5
Zotu921	Bacteria	Actinobacteria	Acidimicrobiia	Microtrichales	Microtrichales_Unc	Microtrichales_Unc	4	30	0	14	103	0	0	0	0	0	0	0	0	0	0	0	0	0	8	22	10	2	18	33	13	39	0	0	5	0	0	0	0	0	0	13	0	0	0	0	0	0	0
Zotu854	Bacteria	Actinobacteria	Nitriliruptoria	Euzebyales	Euzebyaceae	Unc	5	5	8	15	11	17	0	9	7	22	5	6	13	1	10	28	0	5	0	3	0	0	0	1	0	2	1	9	0	0	5	21	186	178	32	9	48	2	14	6	5	5	2
Zotu536	Bacteria	Actinobacteria	Actinobacteria	Frankiales	Unc	Unc	6	7	23	17	0	86	0	0	0	0	0	0	0	0	0	0	6	0	1	1	0	2	5	11	0	2	0	0	0	7	0	25	23	45	38	32	13	0	0	0	0	0	0
Zotu2229	Bacteria	Actinobacteria	Actinobacteria	Propionibacteriales	Nocardioidaceae	Nocardioides	0	0	0	0	3	1	19	18	16	27	38	16	9	8	17	36	1	7	0	0	0	0	0	0	1	0	0	0	42	0	51	0	0	2	2	0	7	9	28	22	55	9	16
Zotu1108	Bacteria	Actinobacteria	Nitriliruptoria	Euzebyales	Euzebyaceae	Euzebya	1	2	0	0	0	0	1	0	0	0	0	0	1	0	1	0	0	0	30	48	18	76	44	8	8	62	0	0	16	0	8	0	0	4	2	0	3	0	0	0	0	0	0
Zotu8426	Bacteria	Actinobacteria	Acidimicrobiia	Actinomarinales	Unc	Unc	0	0	0	1	0	4	10	6	27	26	73	8	17	25	21	7	0	1	0	0	0	0	0	0	0	0	2	0	0	0	6	0	0	0	0	1	0	5	15	25	60	29	5
Zotu1896	Bacteria	Actinobacteria	MB-A2-108	MB-A2-108	MB-A2-108	MB-A2-108	0	0	0	0	18	0	0	0	0	0	0	0	0	0	0	0	0	0	6	0	0	0	2	3	57	112	0	0	14	0	0	0	0	0	0	0	0	0	0	0	0	0	0
Zotu633	Bacteria	Actinobacteria	Thermoleophilia	Solirubrobacterales	67-14	67-14	6	49	11	3	533	0	0	0	0	0	0	1	0	0	0	0	0	0	3	0	0	0	0	27	2	5	0	0	4	0	0	0	0	0	0	18	0	0	0	0	0	0	0
Zotu1164	Bacteria	Actinobacteria	MB-A2-108	MB-A2-108	MB-A2-108	MB-A2-108	0	0	0	0	5	0	1	0	0	0	0	0	0	0	0	0	0	0	22	32	2	11	13	7	65	111	12	1	121	2	0	0	0	0	0	0	0	0	0	0	0	0	0
Zotu1175	Bacteria	Actinobacteria	Acidimicrobiia	Unc	Unc	Unc	1	7	14	7	0	63	0	0	0	0	0	0	0	0	0	0	4	10	0	0	0	0	0	0	0	0	0	2	0	11	0	13	48	53	24	6	18	0	0	0	0	0	2
Zotu1816	Bacteria	Actinobacteria	Actinobacteria	Frankiales	Unc	Unc	2	16	26	41	140	1	2	0	0	0	0	0	0	0	0	0	0	0	2	0	0	0	0	13	3	25	0	0	0	0	0	0	0	0	0	79	0	0	0	0	0	0	0
Zotu2118	Bacteria	Actinobacteria	Acidimicrobiia	Microtrichales	Unc	Unc	0	1	6	2	0	2	8	10	11	14	17	7	15	13	31	36	0	0	0	0	0	0	0	0	0	0	0	0	0	0	3	0	0	1	2	0	1	5	15	20	34	19	4
Zotu682	Bacteria	Actinobacteria	Nitriliruptoria	Euzebyales	Euzebyaceae	Euzebya	76	14	0	19	0	6	0	0	0	0	0	0	0	0	0	0	0	0	15	32	21	20	53	37	51	19	5	62	3	0	3	0	0	0	0	2	0	0	0	0	0	0	0
Zotu698	Bacteria	Actinobacteria	Thermoleophilia	Solirubrobacterales	67-14	67-14	0	1	0	0	246	0	0	0	0	0	0	0	0	0	0	0	0	0	0	3	5	3	2	21	0	80	0	0	0	0	0	0	0	0	0	0	0	0	0	0	0	0	0
Zotu2249	Bacteria	Actinobacteria	Acidimicrobiia	Microtrichales	Ilumatobacteraceae	Ilumatobacter	0	0	0	0	0	0	83	18	30	15	12	3	41	28	31	20	0	0	0	0	0	0	0	0	0	0	0	0	0	0	0	0	0	0	0	0	0	2	4	10	23	16	4
Zotu1196	Bacteria	Actinobacteria	Rubrobacteria	Rubrobacterales	Rubrobacteriaceae	Rubrobacter	0	0	17	3	0	2	1	0	0	0	0	3	0	1	0	0	1	0	0	0	0	0	0	0	0	0	4	0	0	1	0	36	210	378	169	7	2	0	0	0	0	0	2
Zotu7625	Bacteria	Actinobacteria	Thermoleophilia	Solirubrobacterales	Solirubrobacteraceae	Conexibacter	1	53	54	48	17	14	0	0	0	0	0	0	0	0	0	0	1	4	0	3	7	0	6	1	0	0	11	61	0	3	0	0	57	18	165	52	12	0	0	0	0	0	0
Zotu15093	Bacteria	Actinobacteria	Acidimicrobiia	Microtrichales	Unc	Unc	0	0	0	0	0	0	4	15	28	21	48	3	21	9	22	26	0	0	0	1	0	0	0	1	1	0	1	1	2	0	13	0	0	0	0	0	0	0	22	34	26	25	1
Zotu14088	Bacteria	Actinobacteria	Nitriliruptoria	Euzebyales	Euzebyaceae	Euzebyaceae_Unc	0	21	19	20	2	0	0	2	0	0	0	0	1	0	0	3	0	0	1	72	24	24	103	0	11	23	87	6	3	0	0	0	1	3	3	6	1	0	0	0	0	1	1
Zotu1359	Bacteria	Actinobacteria	Thermoleophilia	Gaiellales	Unc	Unc	86	3	0	0	24	0	0	0	0	0	0	0	0	0	0	0	0	0	19	34	10	9	122	16	0	20	5	0	31	0	0	0	0	0	0	0	0	0	0	0	0	0	0
Zotu1126	Bacteria	Actinobacteria	Nitriliruptoria	Euzebyales	Euzebyaceae	Unc	1	25	3	25	5	4	5	6	3	28	20	11	5	4	3	23	6	4	9	24	7	21	32	12	6	5	14	13	5	14	5	4	22	19	11	29	26	3	0	0	18	8	3
Zotu3079	Bacteria	Actinobacteria	Rubrobacteria	Rubrobacterales	Rubrobacteriaceae	Rubrobacter	0	0	0	0	4	0	3	10	8	31	21	22	6	27	20	8	0	0	1	0	0	0	0	0	0	0	0	0	0	0	0	0	0	0	1	3	0	41	27	2	52	12	51
Zotu7681	Bacteria	Actinobacteria	Thermoleophilia	Solirubrobacterales	Solirubrobacteraceae	Conexibacter	1	1	9	10	4	30	0	0	0	0	0	0	0	0	0	0	9	9	0	0	0	0	0	0	0	2	0	0	0	7	0	2	161	82	32	0	42	0	0	0	0	0	0
Zotu2460	Bacteria	Actinobacteria	Acidimicrobiia	Microtrichales	Unc	Unc	0	0	0	1	2	0	12	33	38	25	34	14	2	13	6	0	0	0	0	0	0	1	0	0	0	0	0	0	2	0	1	0	0	0	2	0	0	0	3	9	21	26	14
Zotu2480	Bacteria	Actinobacteria	Acidimicrobiia	Microtrichales	Iamiaceae	Iamia	0	0	0	0	0	0	0	0	0	0	0	0	0	0	0	0	0	0	2	41	6	6	32	0	204	68	0	0	57	0	0	0	0	0	0	0	0	0	0	0	0	0	0
Zotu1017	Bacteria	Actinobacteria	Rubrobacteria	Rubrobacterales	Rubrobacteriaceae	Rubrobacter	0	0	0	0	0	40	0	0	0	0	0	0	0	0	0	0	26	69	0	0	0	0	0	0	0	0	0	0	0	97	0	1	0	0	0	1	15	0	0	0	0	0	0
Zotu14915	Bacteria	Actinobacteria	Rubrobacteria	Rubrobacterales	Rubrobacteriaceae	Rubrobacter	2	36	51	40	7	69	0	3	0	0	2	0	0	0	1	3	12	3	0	6	9	6	12	3	3	12	4	21	3	64	4	7	10	22	7	14	11	0	0	0	1	1	0
Zotu6965	Bacteria	Actinobacteria	Thermoleophilia	Solirubrobacterales	Solirubrobacteraceae	Conexibacter	2	29	29	18	0	9	0	0	0	0	0	0	0	0	0	0	11	8	0	0	2	0	0	1	0	2	3	8	0	53	2	3	75	67	39	27	38	0	0	0	0	0	0
Zotu14815	Bacteria	Actinobacteria	Acidimicrobiia	Actinomarinales	Unc	Unc	0	0	0	0	0	2	2	22	22	13	14	3	28	14	16	14	0	4	0	2	0	0	1	0	0	1	0	2	0	0	17	0	0	0	0	0	0	2	15	26	37	19	3
Zotu702	Bacteria	Actinobacteria	Thermoleophilia	Solirubrobacterales	Solirubrobacteraceae	JCM_18997	0	0	0	0	0	56	1	0	0	0	0	0	0	0	0	0	40	1	1	0	0	0	0	0	0	0	0	0	0	1	0	0	0	2	0	0	1	0	0	0	0	0	0
Zotu14060	Bacteria	Actinobacteria	Thermoleophilia	Solirubrobacterales	Solirubrobacterales_Unc	Solirubrobacterales_Unc	1	1	5	5	0	16	0	0	0	0	0	0	0	0	0	0	1	0	0	0	0	0	0	0	0	0	0	2	0	3	0	1	171	95	59	3	82	0	0	0	0	0	0
Zotu11914	Bacteria	Actinobacteria	Thermoleophilia	Solirubrobacterales	Solirubrobacteraceae	Solirubrobacteraceae_Unc	3	32	20	33	4	13	0	0	0	0	4	0	0	0	0	1	5	7	0	2	2	0	1	3	0	0	0	65	0	36	0	3	34	23	18	24	15	0	0	0	0	0	0
Zotu2722	Bacteria	Actinobacteria	Thermoleophilia	Solirubrobacterales	67-14	67-14	0	0	0	0	2	0	0	0	0	0	0	0	0	0	0	0	0	0	19	14	7	2	20	4	65	48	0	0	0	0	0	0	0	0	0	0	0	0	0	0	0	0	0
Zotu715	Bacteria	Actinobacteria	Actinobacteria	Frankiales	Unc	Unc	8	134	163	108	29	1	0	0	0	0	0	0	0	0	0	0	5	5	1	0	0	0	0	0	0	0	0	0	0	0	0	0	16	28	64	153	0	0	0	0	0	0	0
Zotu8991	Bacteria	Actinobacteria	Thermoleophilia	Solirubrobacterales	Solirubrobacteraceae	Conexibacter	2	10	6	7	4	34	0	0	0	0	0	0	0	0	0	0	6	4	0	0	0	1	0	2	0	0	1	15	0	48	0	7	39	76	25	6	31	0	0	0	0	0	0
Zotu11160	Bacteria	Actinobacteria	Actinobacteria_Unc	Actinobacteria_Unc	Actinobacteria_Unc	Actinobacteria_Unc	0	0	0	0	0	0	2	15	33	25	34	1	24	15	26	42	0	0	0	0	0	0	0	0	0	0	0	0	0	0	0	0	0	0	0	0	0	1	21	36	36	21	0
Zotu626	Bacteria	Actinobacteria	Nitriliruptoria	Euzebyales	Euzebyaceae	Unc	1	1	2	6	0	0	0	6	1	7	17	4	14	10	26	43	0	0	5	23	19	6	28	47	0	6	17	0	0	0	33	2	0	2	11	10	0	2	1	3	26	8	4
Zotu11180	Bacteria	Actinobacteria	Thermoleophilia	Solirubrobacterales	Solirubrobacteraceae	Solirubrobacteraceae_Unc	2	27	35	30	15	28	0	0	0	0	0	0	0	0	0	0	7	0	0	1	0	0	3	0	3	1	1	10	0	26	0	2	59	75	42	20	19	0	0	0	0	0	0
Zotu426	Bacteria	Actinobacteria	Acidimicrobiia	Unc	Unc	Unc	7	30	0	1	8	0	0	2	1	0	0	0	0	0	0	0	0	0	0	0	0	0	0	0	0	0	0	0	0	0	0	292	223	171	34	16	0	0	0	0	0	0	0
Zotu1767	Bacteria	Actinobacteria	Actinobacteria	Micrococcales	Cellulomonadaceae	Actinotalea	4	114	98	33	41	1	0	0	0	0	0	0	0	0	0	0	3	7	0	0	0	0	0	0	0	0	0	0	0	0	0	0	11	34	30	264	9	0	0	0	0	0	0
Zotu2923	Bacteria	Actinobacteria	Actinobacteria	Micrococcales	Intrasporangiaceae	Ornithinimicrobium	0	0	0	0	1	0	45	4	7	48	15	45	1	23	47	0	0	0	0	0	0	0	0	0	0	1	0	0	37	0	0	0	0	0	0	0	0	29	5	7	3	6	29
Zotu1064	Bacteria	Actinobacteria	Thermoleophilia	Solirubrobacterales	67-14	67-14	55	38	2	4	97	0	1	0	0	0	0	0	0	0	0	0	0	0	14	20	12	3	11	62	0	22	0	0	0	0	0	4	31	5	0	42	0	0	0	0	0	0	1
Zotu1404	Bacteria	Actinobacteria	Actinobacteria	Frankiales	Unc	Unc	4	68	102	37	66	1	0	0	0	0	0	0	0	0	0	0	0	1	1	5	0	5	9	0	4	8	0	1	2	0	0	1	16	54	41	137	3	0	0	0	0	0	0
Zotu14147	Bacteria	Actinobacteria	Nitriliruptoria	Euzebyales	Euzebyaceae	Unc	2	0	0	3	0	0	3	9	6	30	40	5	13	23	13	20	0	0	1	38	11	14	30	0	7	11	19	1	3	0	2	0	0	0	0	1	0	0	11	2	6	1	2
Zotu943	Bacteria	Actinobacteria	Acidimicrobiia	Unc	Unc	Unc	5	4	4	4	8	6	0	0	0	2	0	0	0	0	0	24	3	5	13	2	4	4	8	3	51	8	4	17	36	0	18	4	16	11	8	13	4	0	0	2	0	0	1
Zotu1415	Bacteria	Actinobacteria	Acidimicrobiia	Microtrichales	Microtrichales_Unc	Microtrichales_Unc	4	28	29	6	2	2	0	0	0	0	0	0	0	0	0	0	7	0	0	0	0	0	0	0	0	0	0	3	0	0	0	0	43	12	19	3	0	0	0	0	0	0	0
Zotu13797	Bacteria	Actinobacteria	Thermoleophilia	Solirubrobacterales	Solirubrobacteraceae	Conexibacter	1	0	10	13	2	24	0	0	0	0	0	0	0	0	0	0	2	3	0	0	2	1	3	0	0	0	0	16	0	28	0	2	79	52	24	5	42	0	0	0	0	0	0
Zotu3230	Bacteria	Actinobacteria	Thermoleophilia	Gaiellales	Unc	Unc	0	0	0	0	0	0	0	0	0	0	0	0	0	0	0	0	0	0	10	24	1	0	7	2	90	1	0	0	0	0	0	0	0	0	0	0	0	0	0	0	0	0	0
Zotu1565	Bacteria	Actinobacteria	Actinobacteria	Frankiales	Unc	Unc	1	5	4	3	73	5	3	0	0	0	0	2	0	0	2	6	0	0	4	2	3	3	1	2	2	7	0	0	40	0	7	4	3	5	8	186	2	0	0	2	0	1	0
Zotu787	Bacteria	Actinobacteria	Acidimicrobiia	Microtrichales	Unc	Unc	7	4	2	6	0	23	1	0	0	1	0	0	0	0	0	3	2	2	0	1	4	12	44	3	0	0	26	101	0	2	1	5	20	33	2	5	46	0	0	0	0	0	0
Zotu1078	Bacteria	Actinobacteria	Acidimicrobiia	IMCC26256	IMCC26256	IMCC26256	14	96	11	93	12	0	0	0	0	0	0	0	0	0	0	0	0	0	13	36	7	18	16	26	0	33	0	0	0	0	0	0	0	0	0	129	0	0	0	0	0	0	0
Zotu13061	Bacteria	Actinobacteria	Thermoleophilia	Solirubrobacterales	Solirubrobacteraceae	Conexibacter	1	19	17	34	3	16	0	0	0	0	0	0	0	0	0	0	5	2	0	3	0	0	0	0	1	0	3	3	0	141	0	3	43	39	14	8	10	0	0	0	0	0	0
Zotu1444	Bacteria	Actinobacteria	Actinobacteria	Frankiales	Unc	Unc	29	28	86	41	1	10	0	0	0	0	0	0	0	0	0	0	0	0	10	4	2	6	0	31	1	1	0	0	1	3	0	1	11	30	26	40	4	0	0	0	0	0	0
Zotu13869	Bacteria	Actinobacteria	Thermoleophilia	Solirubrobacterales	67-14	67-14	2	43	17	20	20	0	0	0	0	0	0	0	0	0	0	0	1	0	0	0	0	0	0	1	0	0	1	14	0	1	0	2	256	147	58	15	7	0	0	0	0	0	0
Zotu1458	Bacteria	Actinobacteria	Rubrobacteria	Rubrobacterales	Rubrobacteriaceae	Rubrobacter	0	0	2	0	0	0	0	0	0	0	0	0	0	0	0	0	0	2	0	0	0	0	0	2	0	0	76	2	0	1	0	0	12	27	9	3	467	0	0	0	0	0	0
Zotu1459	Bacteria	Actinobacteria	Actinobacteria	Actinobacteria_Unc	Actinobacteria_Unc	Actinobacteria_Unc	0	1	1	6	2	2	2	0	0	0	0	1	0	0	0	0	0	0	10	30	8	5	12	16	3	23	4	0	12	0	0	0	0	3	0	0	0	0	0	2	0	0	0
Zotu1002	Bacteria	Actinobacteria	Acidimicrobiia	Microtrichales	Iamiaceae	Iamia	7	48	17	6	66	0	0	0	0	0	0	0	0	0	0	0	0	0	3	22	15	1	22	28	0	27	0	0	0	0	0	0	0	0	0	26	0	0	0	0	0	0	0
Zotu3144	Bacteria	Actinobacteria	MB-A2-108	MB-A2-108	MB-A2-108	MB-A2-108	0	0	0	0	0	0	0	0	0	0	0	0	0	0	0	0	0	0	13	16	1	5	9	2	46	59	0	0	0	0	0	0	0	0	0	0	0	0	0	0	0	0	0
Zotu1988	Bacteria	Actinobacteria	Acidimicrobiia	Acidimicrobiia_Unc	Acidimicrobiia_Unc	Acidimicrobiia_Unc	0	7	0	2	195	0	0	0	0	0	0	0	0	0	0	0	0	0	0	0	1	0	0	0	0	11	0	0	2	2	0	0	0	0	0	4	0	0	0	0	0	0	0
Zotu422	Bacteria	Actinobacteria	Nitriliruptoria	Euzebyales	Euzebyaceae	Unc	0	0	1	0	0	26	1	0	0	0	0	1	0	0	0	0	0	15	0	0	0	0	0	0	0	0	0	0	0	21	0	0	0	0	1	0	53	0	0	0	0	0	0
Zotu578	Bacteria	Actinobacteria	Acidimicrobiia	Microtrichales	Iamiaceae	Iamia	32	82	127	110	0	15	0	0	0	0	0	0	0	0	0	0	0	0	0	0	0	0	0	4	0	0	63	0	0	0	0	0	2	2	0	23	3	0	0	0	0	0	0
Zotu1010	Bacteria	Actinobacteria	Nitriliruptoria	Nitriliruptorales	Nitriliruptoraceae	Nitriliruptoraceae_Unc	2	0	0	1	0	6	0	0	0	0	0	0	0	0	0	0	9	15	0	0	0	9	9	0	0	0	39	75	0	3	0	0	0	0	0	0	220	0	0	0	0	0	0
Zotu341	Bacteria	Actinobacteria	Actinobacteria	Micrococcales	Intrasporangiaceae	Intrasporangiaceae_Unc	1	24	138	95	2	12	0	0	0	2	0	0	0	0	0	0	2	9	0	7	1	3	5	5	0	0	33	51	0	2	0	0	0	0	1	0	0	0	0	0	0	0	0
Zotu4077	Bacteria	Actinobacteria	Acidimicrobiia	Actinomarinales	Unc	Unc	0	0	0	0	0	0	0	48	11	83	23	15	18	43	43	0	0	0	0	0	0	0	0	0	0	0	4	0	8	0	0	0	0	0	0	0	0	0	6	0	20	21	7
Zotu2799	Bacteria	Actinobacteria	Acidimicrobiia	Microtrichales	Ilumatobacteraceae	Unc	0	0	0	0	0	0	0	0	0	0	0	0	0	0	0	0	0	0	6	8	11	19	26	0	16	46	0	0	0	0	0	0	0	0	0	0	0	0	0	0	0	0	0
Zotu2618	Bacteria	Actinobacteria	Acidimicrobiia	Actinomarinales	Unc	Unc	0	0	0	0	0	0	0	0	0	0	0	0	0	0	0	0	0	0	31	21	14	5	16	0	37	16	0	0	0	0	0	0	0	0	0	0	0	0	0	0	0	0	0
Zotu2608	Bacteria	Actinobacteria	Actinobacteria	Propionibacteriales	Nocardioidaceae	Marmoricola	0	1	0	1	1	0	0	0	0	0	0	0	0	0	0	0	0	0	10	3	2	0	0	1	11	6	0	0	8	0	0	0	0	0	2	0	0	0	0	0	0	0	0
Zotu1507	Bacteria	Actinobacteria	Thermoleophilia	Unc	Unc	Unc	25	30	9	58	135	0	0	0	0	0	0	0	0	0	0	0	0	0	2	5	3	1	13	37	13	17	2	0	1	0	0	0	0	0	0	0	0	0	0	0	0	0	0
Zotu1719	Bacteria	Actinobacteria	Rubrobacteria	Rubrobacterales	Rubrobacteriaceae	Rubrobacter	2	1	5	5	4	1	1	0	0	3	0	1	0	0	0	0	0	0	0	0	0	1	0	2	0	1	88	4	0	1	0	2	30	28	34	16	10	0	0	0	1	0	1
Zotu867	Bacteria	Actinobacteria	Acidimicrobiia	Microtrichales	Microtrichaceae	Unc	0	0	0	0	1	20	1	0	0	1	4	0	0	0	0	6	0	4	0	3	0	11	9	0	0	0	28	139	0	4	0	0	0	0	0	0	16	0	0	0	0	1	2
Zotu2690	Bacteria	Actinobacteria	Acidimicrobiia	Microtrichales	Ilumatobacteraceae	Ilumatobacter	0	0	0	0	0	0	0	0	0	0	0	0	0	0	0	0	0	0	0	20	14	1	10	0	2	39	0	0	0	0	0	0	0	0	0	0	0	0	0	0	0	0	0
Zotu3012	Bacteria	Actinobacteria	Actinobacteria	Micrococcales	Intrasporangiaceae	Ornithinimicrobium	0	0	0	0	0	0	15	2	11	37	12	55	1	27	39	0	0	0	0	0	0	0	0	0	0	0	0	0	14	0	0	0	0	0	0	0	0	24	1	11	8	7	51
Zotu14212	Bacteria	Actinobacteria	0319-7L14	0319-7L14	0319-7L14	0319-7L14	0	0	0	0	0	0	0	0	0	0	0	0	0	0	0	0	0	0	0	32	3	26	43	1	2	34	0	0	6	0	0	0	0	0	0	0	0	0	0	0	0	0	0
Zotu579	Bacteria	Actinobacteria	Nitriliruptoria	Euzebyales	Euzebyaceae	Unc	0	3	1	6	0	85	1	0	0	0	0	0	0	0	1	0	5	1	0	0	2	0	0	0	0	0	9	0	0	7	0	7	8	38	6	5	15	0	0	0	3	0	0
Zotu1819	Bacteria	Actinobacteria	Acidimicrobiia	Microtrichales	Ilumatobacteraceae	Unc	1	0	10	63	93	0	0	0	0	0	0	0	0	0	0	0	0	0	2	0	0	0	2	16	0	42	0	0	0	0	0	0	0	0	0	1	0	0	0	0	0	0	0
Zotu1802	Bacteria	Actinobacteria	Actinobacteria	Propionibacteriales	Nocardioidaceae	Aeromicrobium	0	0	0	0	0	0	0	0	0	0	0	0	0	0	0	0	0	0	76	53	18	47	29	3	37	43	0	0	8	0	0	0	0	0	0	0	0	0	0	0	0	0	0
Zotu728	Bacteria	Actinobacteria	Actinobacteria	Micrococcales	Intrasporangiaceae	Intrasporangiaceae_Unc	0	0	0	0	0	1	35	1	3	0	0	3	1	6	0	3	0	0	0	3	0	9	4	8	0	0	0	0	4	0	23	0	0	1	5	0	0	1	0	0	4	0	2
Zotu3177	Bacteria	Actinobacteria	Acidimicrobiia	Microtrichales	Unc	Unc	0	0	0	0	0	0	17	15	12	17	16	5	20	13	26	29	0	0	0	0	0	0	0	0	0	0	0	0	0	0	0	0	0	0	0	0	0	14	44	25	41	32	5
Zotu2900	Bacteria	Actinobacteria	Actinobacteria	Micrococcales	Demequinaceae	Demequina	0	0	0	0	0	0	10	5	3	8	8	9	52	10	22	15	0	0	0	0	0	0	0	0	0	0	0	0	0	0	0	0	0	0	0	0	0	9	12	10	21	11	6
Zotu2970	Bacteria	Actinobacteria	Nitriliruptoria	Nitriliruptorales	Nitriliruptoraceae	Nitriliruptoraceae_Unc	0	0	0	0	0	0	38	16	30	13	7	20	12	4	15	4	0	0	0	0	0	2	0	0	2	0	0	0	0	0	1	0	0	0	0	0	0	23	21	32	17	7	9
Zotu1144	Bacteria	Actinobacteria	Nitriliruptoria	Euzebyales	Euzebyaceae	Euzebya	7	65	26	82	3	0	0	0	0	0	0	1	0	0	0	0	0	0	2	1	6	3	0	35	0	1	0	0	0	0	0	0	0	0	0	160	0	0	0	0	0	0	0
Zotu1015	Bacteria	Actinobacteria	Actinobacteria	Frankiales	Unc	Unc	2	3	3	3	0	96	0	0	0	0	0	0	0	0	0	0	1	0	0	0	0	0	0	0	0	0	0	0	12	0	0	3	49	65	68	2	79	0	0	0	0	0	0
Zotu14370	Bacteria	Actinobacteria	Actinobacteria	Frankiales	Sporichthyaceae	Unc	0	0	0	0	0	112	0	0	0	0	0	0	0	0	0	0	0	8	0	0	0	0	0	0	0	0	0	0	0	11	0	1	2	1	0	0	207	0	0	0	0	0	0
Zotu4687	Bacteria	Actinobacteria	Thermoleophilia	Solirubrobacterales	Solirubrobacteraceae	Solirubrobacteraceae_Unc	2	12	31	3	7	1	0	0	0	0	0	0	0	0	0	0	0	0	0	0	0	0	0	0	3	0	1	0	0	1	0	0	210	174	83	29	10	0	0	0	0	0	0
Zotu13051	Bacteria	Actinobacteria	Acidimicrobiia	Microtrichales	Ilumatobacteraceae	Ilumatobacter	0	67	64	48	15	9	0	0	1	0	1	0	1	0	2	2	0	1	1	3	3	1	6	1	3	10	0	5	11	0	2	0	8	5	21	48	4	0	1	0	3	0	0
Zotu2541	Bacteria	Actinobacteria	Acidimicrobiia	Microtrichales	Iamiaceae	Iamia	0	0	0	1	97	0	0	0	0	0	0	0	0	0	0	0	0	0	1	0	0	0	0	4	0	76	0	0	0	0	0	0	0	0	0	0	0	0	0	0	0	0	0
Zotu2623	Bacteria	Actinobacteria	Thermoleophilia	Solirubrobacterales	67-14	67-14	3	94	64	127	12	0	0	0	0	0	0	0	0	0	0	0	0	0	0	4	0	7	0	17	4	4	0	0	0	0	0	0	0	0	28	170	0	0	0	0	0	0	0
Zotu2700	Bacteria	Actinobacteria	Acidimicrobiia	Microtrichales	Ilumatobacteraceae	Ilumatobacter	0	0	0	0	0	0	3	1	4	16	6	1	29	8	17	8	0	0	0	0	0	0	0	0	0	0	0	0	4	0	2	0	0	0	1	0	0	0	4	6	10	23	5
Zotu14054	Bacteria	Actinobacteria	Nitriliruptoria	Euzebyales	Euzebyaceae	Unc	4	20	35	24	7	0	0	0	0	3	2	0	0	0	1	4	0	0	2	23	28	15	44	1	6	18	39	2	1	0	5	0	6	8	0	11	3	0	0	0	1	0	0
Zotu3113	Bacteria	Actinobacteria	Actinobacteria	Streptomycetales	Streptomycetaceae	Streptomyces	0	0	0	0	0	0	0	0	0	0	0	1	0	0	0	0	0	0	29	17	2	6	15	6	4	56	0	0	0	0	0	0	0	0	0	0	0	1	0	0	0	0	0
Zotu2824	Bacteria	Actinobacteria	Thermoleophilia	Gaiellales	Gaiellaceae	Gaiella	0	0	0	0	2	0	0	0	0	0	0	0	0	0	0	0	0	0	27	17	1	6	12	0	64	5	0	0	1	0	0	0	0	0	0	0	0	0	0	0	0	0	0
Zotu12587	Bacteria	Actinobacteria	Acidimicrobiia	Microtrichales	Ilumatobacteraceae	Ilumatobacter	0	0	0	0	0	0	0	0	13	4	44	1	11	15	8	4	0	0	0	5	2	10	3	0	1	3	10	0	11	0	2	0	0	0	0	0	0	0	5	8	16	14	0
Zotu12541	Bacteria	Actinobacteria	Rubrobacteria	Rubrobacterales	Rubrobacteriaceae	Rubrobacter	1	3	5	4	5	71	0	0	0	0	0	0	2	3	0	5	2	8	0	0	0	0	3	0	2	0	2	2	0	23	2	0	7	9	12	9	5	0	0	0	1	0	0
Zotu14940	Bacteria	Actinobacteria	Actinobacteria	Frankiales	Unc	Unc	3	48	70	62	84	9	0	0	0	0	0	0	0	0	0	0	0	3	0	12	8	4	6	3	3	4	0	0	3	0	0	0	1	5	32	82	0	0	0	0	0	0	0
Zotu12927	Bacteria	Actinobacteria	Acidimicrobiia	Microtrichales	Ilumatobacteraceae	Ilumatobacter	0	3	0	5	1	0	0	17	4	5	9	1	4	7	7	6	0	0	0	21	20	3	10	1	4	10	6	0	32	0	5	0	0	0	0	2	0	0	4	3	10	6	0
Zotu1048	Bacteria	Actinobacteria	Rubrobacteria	Rubrobacterales	Rubrobacteriaceae	Rubrobacter	2	0	3	2	1	11	0	0	0	0	0	0	0	0	0	0	2	6	0	0	0	0	0	4	0	0	0	0	0	19	0	0	0	4	4	0	15	0	0	0	0	0	0
Zotu1913	Bacteria	Actinobacteria	Actinobacteria	Kineosporiales	Kineosporiaceae	Quadrisphaera	1	0	0	0	0	34	0	0	0	0	0	0	0	0	2	29	39	20	0	0	0	0	0	0	0	0	0	0	0	85	19	12	0	0	0	0	19	0	0	0	0	0	1
Zotu12962	Bacteria	Actinobacteria	Acidimicrobiia	Acidimicrobiia_Unc	Acidimicrobiia_Unc	Acidimicrobiia_Unc	0	51	57	13	87	0	0	0	0	0	0	0	0	0	0	0	0	5	1	5	5	2	1	3	0	6	1	3	0	0	0	0	42	24	143	41	0	0	0	0	0	0	0
Zotu12201	Bacteria	Actinobacteria	Actinobacteria	Frankiales	Sporichthyaceae	Unc	0	4	1	0	0	32	0	3	0	0	0	0	0	0	0	0	0	0	0	0	2	0	0	0	0	0	1	0	0	17	0	0	30	17	9	2	63	0	0	0	0	0	0
Zotu1574	Bacteria	Actinobacteria	Actinobacteria	Frankiales	Frankiales_Unc	Frankiales_Unc	7	10	30	7	0	2	0	0	0	0	0	0	0	0	0	0	2	0	0	0	0	0	0	0	0	0	0	0	0	23	0	1	0	25	7	3	8	0	0	0	0	0	0
Zotu1401	Bacteria	Actinobacteria	Acidimicrobiia	Acidimicrobiia_Unc	Acidimicrobiia_Unc	Acidimicrobiia_Unc	1	4	0	2	1	0	1	15	13	16	3	0	0	2	9	14	0	0	1	18	8	10	22	2	23	22	2	16	32	0	6	0	0	0	0	11	4	0	0	0	1	3	1
Zotu490	Bacteria	Actinobacteria	Acidimicrobiia	Microtrichales	Unc	Unc	2	0	0	0	0	12	0	0	0	0	1	0	0	0	0	0	7	104	0	0	0	0	0	0	0	0	0	31	0	62	10	10	7	16	0	0	51	0	1	3	2	0	0
Zotu1970	Bacteria	Actinobacteria	Actinobacteria	Propionibacteriales	Propionibacteriaceae	Aestuariimicrobium	0	0	0	0	0	0	28	0	8	30	15	0	28	14	5	31	0	0	1	0	0	0	0	4	0	6	1	0	2	0	0	1	0	0	0	0	0	16	9	7	22	15	1
Zotu4658	Bacteria	Actinobacteria	Thermoleophilia	Solirubrobacterales	Solirubrobacteraceae	Solirubrobacteraceae_Unc	0	10	3	10	8	6	0	0	0	0	0	0	0	0	0	2	8	27	0	7	0	0	1	0	0	3	0	15	2	44	2	1	49	40	3	8	30	0	0	0	0	0	0
Zotu1287	Bacteria	Actinobacteria	Nitriliruptoria	Euzebyales	Euzebyaceae	Unc	3	0	3	1	0	0	1	16	13	68	34	19	11	7	35	3	1	0	0	1	4	2	1	4	0	6	26	0	0	0	0	0	0	4	1	0	0	5	17	9	17	23	13
Zotu2877	Bacteria	Actinobacteria	Actinobacteria	Propionibacteriales	Nocardioidaceae	Nocardioides	0	1	1	9	0	0	0	0	0	0	0	1	1	0	0	0	0	0	9	7	1	18	15	40	0	51	3	0	1	0	1	0	0	6	3	6	0	1	0	0	0	0	0
Zotu3715	Bacteria	Actinobacteria	Thermoleophilia	Solirubrobacterales	67-14	67-14	0	0	0	0	1	0	0	0	0	0	0	0	0	0	0	0	0	0	20	13	8	2	4	5	13	69	0	0	86	0	0	0	0	0	0	0	0	0	0	0	0	0	0
Zotu2803	Bacteria	Actinobacteria	Acidimicrobiia	IMCC26256	IMCC26256	IMCC26256	0	0	0	0	0	0	0	0	0	0	0	0	0	0	0	0	0	0	13	39	4	19	26	0	50	33	0	0	3	0	0	0	0	0	0	0	0	0	0	0	0	0	0
Zotu1621	Bacteria	Actinobacteria	Acidimicrobiia	Microtrichales	Microtrichales_Unc	Microtrichales_Unc	0	8	14	14	1	6	0	0	0	0	0	0	0	0	0	0	5	0	0	0	0	0	0	0	0	0	0	0	0	0	0	0	9	2	14	8	0	0	0	0	0	0	0
Zotu1315	Bacteria	Actinobacteria	Actinobacteria	Frankiales	Unc	Unc	6	53	52	4	80	0	0	0	0	0	0	0	0	0	0	0	0	0	0	0	0	0	0	0	0	0	0	0	0	0	0	1	13	13	58	27	0	0	0	0	0	0	0
Zotu5827	Bacteria	Actinobacteria	Nitriliruptoria	Euzebyales	Euzebyaceae	Euzebyaceae_Unc	1	4	4	1	1	0	0	0	0	0	1	0	0	2	0	0	0	0	1	85	30	32	105	5	0	13	12	2	0	0	0	0	0	0	0	0	0	0	0	0	0	0	0
Zotu1212	Bacteria	Actinobacteria	Thermoleophilia	Solirubrobacterales	Solirubrobacteraceae	Solirubrobacter	20	9	30	9	11	9	0	0	0	0	0	1	0	2	0	6	2	0	6	8	11	13	25	74	3	4	3	6	1	0	3	11	28	31	22	18	0	0	0	0	0	0	0
Zotu14581	Bacteria	Actinobacteria	Thermoleophilia	Solirubrobacterales	Solirubrobacteraceae	Conexibacter	0	7	13	14	2	21	0	0	0	0	0	0	0	0	0	0	2	1	0	0	0	0	0	0	0	0	0	8	0	16	0	0	36	36	27	9	32	0	0	0	0	0	0
Zotu14454	Bacteria	Actinobacteria	Nitriliruptoria	Euzebyales	Euzebyaceae	Unc	2	56	58	38	7	5	0	0	0	0	0	0	0	0	0	0	0	4	0	7	9	6	13	1	0	8	36	2	2	0	0	1	12	7	47	64	2	0	0	0	0	0	0
Zotu1689	Bacteria	Actinobacteria	Actinobacteria	Frankiales	Unc	Unc	3	59	71	54	18	5	0	0	0	0	0	0	0	0	0	0	0	0	0	0	0	0	0	0	0	0	0	2	0	0	0	0	18	98	63	78	4	0	0	0	0	0	0
Zotu11220	Bacteria	Actinobacteria	Thermoleophilia	Solirubrobacterales	Solirubrobacteraceae	Solirubrobacteraceae_Unc	1	12	14	12	3	29	0	0	0	0	0	0	0	0	0	0	0	3	0	1	1	0	0	0	0	0	0	9	0	17	0	0	79	66	35	7	13	0	0	0	0	0	0
Zotu802	Bacteria	Actinobacteria	Nitriliruptoria	Euzebyales	Euzebyaceae	Euzebya	1	0	5	36	0	1	0	0	0	0	0	0	0	0	0	0	0	0	9	18	3	5	4	38	0	31	0	0	3	0	0	0	0	10	7	25	0	0	0	2	0	0	0
Zotu13966	Bacteria	Actinobacteria	Rubrobacteria	Rubrobacterales	Rubrobacteriaceae	Rubrobacter	5	0	2	0	2	0	0	0	0	0	0	0	0	0	0	0	0	0	4	21	26	22	42	201	0	3	0	0	0	0	0	0	12	16	6	3	10	0	0	0	0	0	0
Zotu1263	Bacteria	Actinobacteria	Acidimicrobiia	Unc	Unc	Unc	21	16	24	28	46	2	0	0	0	0	0	1	0	0	0	0	1	1	4	0	1	0	3	0	3	1	4	23	0	0	1	1	28	30	32	61	1	0	0	0	0	0	1
Zotu1238	Bacteria	Actinobacteria	Acidimicrobiia	Acidimicrobiia_Unc	Acidimicrobiia_Unc	Acidimicrobiia_Unc	0	1	0	0	1	0	2	2	5	2	3	1	3	3	1	7	0	0	1	18	7	16	24	6	17	18	1	12	34	0	0	0	0	0	0	3	0	0	0	0	0	0	0
Zotu9569	Bacteria	Actinobacteria	Acidimicrobiia	Microtrichales	Ilumatobacteraceae	Ilumatobacteraceae_Unc	0	69	45	27	23	9	0	0	0	0	0	0	0	2	1	0	0	1	0	17	2	4	14	1	2	21	7	3	8	0	0	0	5	0	44	34	3	0	0	0	0	1	0
Zotu3085	Bacteria	Actinobacteria	Acidimicrobiia	Microtrichales	Iamiaceae	Iamia	0	0	0	0	0	0	0	0	0	0	0	0	0	0	0	0	0	0	0	0	0	0	0	0	0	0	0	0	33	0	0	0	0	0	0	0	0	0	0	0	0	0	0
Zotu1179	Bacteria	Actinobacteria	Actinobacteria	Micrococcales	Microbacteriaceae	Unc	0	2	3	0	0	1	13	13	13	14	5	14	9	6	6	0	1	5	0	0	0	0	0	0	0	0	0	0	0	46	0	1	0	1	0	0	1	5	2	3	6	4	3
Zotu1335	Bacteria	Actinobacteria	Acidimicrobiia	Microtrichales	Microtrichales_Unc	Microtrichales_Unc	1	23	5	15	13	0	0	2	2	6	3	0	0	4	0	0	1	0	5	10	1	7	19	5	5	11	3	0	46	0	2	1	2	4	10	15	2	0	0	0	3	7	1
Zotu14537	Bacteria	Actinobacteria	Rubrobacteria	Rubrobacterales	Rubrobacteriaceae	Rubrobacter	0	2	3	0	12	11	0	1	1	2	1	0	0	0	1	1	0	2	0	0	5	1	3	0	0	0	0	0	0	7	2	3	53	47	17	15	67	1	2	3	4	0	2
Zotu13671	Bacteria	Actinobacteria	Nitriliruptoria	Nitriliruptorales	Nitriliruptoraceae	Nitriliruptoraceae_Unc	0	1	10	7	2	24	0	0	0	0	0	0	0	0	0	0	7	7	0	1	0	0	1	1	0	2	2	28	0	15	0	2	1	5	8	0	30	0	0	0	0	0	0
Zotu12173	Bacteria	Actinobacteria	Thermoleophilia	Solirubrobacterales	Solirubrobacteraceae	Conexibacter	1	6	14	0	0	26	0	0	0	0	0	0	0	0	0	0	6	14	0	0	0	0	2	0	0	0	0	15	0	39	0	2	70	52	40	8	12	0	0	0	0	0	0
Zotu9976	Bacteria	Actinobacteria	Thermoleophilia	Solirubrobacterales	Solirubrobacteraceae	Solirubrobacteraceae_Unc	2	1	12	8	0	39	0	0	0	0	0	0	0	0	0	0	11	0	0	0	0	0	0	0	0	0	0	30	0	50	0	1	26	18	15	2	12	0	0	0	0	1	0
Zotu461	Bacteria	Actinobacteria	0319-7L14	0319-7L14	0319-7L14	0319-7L14	7	8	1	0	102	0	0	0	0	0	0	0	0	0	0	0	0	0	0	0	0	0	0	29	1	0	0	0	0	0	0	1	2	6	5	58	0	0	0	0	0	0	0
Zotu813	Bacteria	Actinobacteria	Acidimicrobiia	Acidimicrobiia_Unc	Acidimicrobiia_Unc	Acidimicrobiia_Unc	1	6	0	0	244	0	0	0	0	0	0	0	0	0	0	0	0	0	4	12	2	0	11	9	0	5	0	0	0	0	0	1	0	0	7	92	0	0	0	0	0	0	0
Zotu14066	Bacteria	Actinobacteria	Rubrobacteria	Rubrobacterales	Rubrobacteriaceae	Rubrobacter	4	0	5	0	24	9	1	0	0	0	0	1	0	0	0	0	0	0	0	1	0	0	1	2	0	0	0	0	0	0	0	3	62	65	70	20	16	0	0	0	0	0	0
Zotu3371	Bacteria	Actinobacteria	Acidimicrobiia	Microtrichales	Ilumatobacteraceae	Unc	0	0	0	0	1	0	0	0	0	0	0	0	0	0	0	0	0	0	9	24	8	17	10	0	23	80	0	0	0	0	0	0	0	0	0	0	0	0	0	0	0	0	0
Zotu2784	Bacteria	Actinobacteria	Acidimicrobiia	Microtrichales	Iamiaceae	Iamia	0	0	0	0	0	0	0	0	0	0	0	0	0	0	0	2	0	0	0	5	3	2	0	1	2	2	1	0	106	0	0	0	0	3	0	0	0	1	0	0	0	1	0
Zotu2265	Bacteria	Actinobacteria	Thermoleophilia	Solirubrobacterales	Solirubrobacteraceae	Solirubrobacter	10	0	0	2	2	0	3	2	2	9	17	7	3	26	4	15	0	1	8	9	2	6	20	2	11	14	2	1	4	0	3	7	0	4	1	11	1	0	2	0	17	0	12
Zotu15054	Bacteria	Actinobacteria	Acidimicrobiia	Actinomarinales	Unc	Unc	0	0	2	2	2	0	2	2	5	14	14	0	1	4	6	5	0	0	1	15	10	7	11	1	15	11	35	6	4	0	8	0	0	0	1	5	0	0	1	2	3	9	0
Zotu12944	Bacteria	Actinobacteria	Acidimicrobiia	Acidimicrobiia_Unc	Acidimicrobiia_Unc	Acidimicrobiia_Unc	0	0	0	0	0	0	4	5	3	26	7	3	18	0	6	3	0	3	0	0	0	0	0	0	0	0	0	0	0	0	3	0	0	0	0	0	1	2	29	10	16	9	2
Zotu668	Bacteria	Actinobacteria	0319-7L14	0319-7L14	0319-7L14	0319-7L14	1	0	0	1	28	0	0	0	0	0	0	0	0	0	0	0	1	0	8	18	6	1	63	4	3	2	0	0	23	0	0	0	0	0	0	0	0	0	0	0	0	0	0
Zotu515	Bacteria	Actinobacteria	Acidimicrobiia	Actinomarinales	Unc	Unc	0	0	0	33	0	0	0	2	0	5	0	1	0	0	0	0	41	0	2	0	0	0	0	0	0	0	0	0	1	0	0	95	0	0	0	187	0	0	0	0	0	0	2
Zotu1696	Bacteria	Actinobacteria	Acidimicrobiia	IMCC26256	IMCC26256	IMCC26256	0	0	0	0	243	0	0	0	0	0	0	0	0	0	0	0	0	0	0	7	1	1	0	0	51	38	0	0	0	0	0	0	0	0	0	1	0	0	0	0	0	0	0
Zotu581	Bacteria	Actinobacteria	Actinobacteria	Frankiales	Unc	Unc	8	35	25	3	32	0	0	0	0	0	0	0	0	0	0	0	8	0	0	0	0	0	0	0	1	3	0	0	0	0	0	2	24	44	65	67	0	0	0	0	0	0	0
Zotu2511	Bacteria	Actinobacteria	Actinobacteria	Propionibacteriales	Nocardioidaceae	Nocardioides	2	25	52	14	30	4	1	0	0	0	0	0	0	0	0	0	0	11	0	0	2	0	1	0	1	1	5	0	0	6	0	2	9	97	22	53	9	1	0	0	0	0	0
Zotu3139	Bacteria	Actinobacteria	Acidimicrobiia	Microtrichales	Ilumatobacteraceae	Ilumatobacter	0	0	2	1	0	0	0	18	12	5	20	0	38	0	2	0	0	0	0	0	0	0	0	0	0	0	0	0	0	0	0	1	0	0	0	0	0	5	5	14	22	10	0
Zotu3294	Bacteria	Actinobacteria	0319-7L14	0319-7L14	0319-7L14	0319-7L14	0	0	0	0	0	0	0	0	0	0	0	0	0	0	0	0	0	0	4	29	1	1	7	0	35	11	0	0	0	0	0	0	0	0	0	0	0	0	0	0	0	0	0
Zotu901	Bacteria	Actinobacteria	Nitriliruptoria	Nitriliruptorales	Nitriliruptoraceae	Nitriliruptoraceae	77	18	1	15	0	1	0	0	0	0	0	0	0	0	0	0	0	0	15	22	13	6	86	92	1	0	8	0	0	2	0	0	0	0	0	3	0	0	0	0	0	0	0
Zotu13400	Bacteria	Actinobacteria	0319-7L14	0319-7L14	0319-7L14	0319-7L14	0	0	0	0	0	0	0	0	0	0	0	0	0	0	0	0	0	0	1	19	1	12	7	0	5	11	0	0	0	0	0	0	0	0	0	0	0	0	0	0	0	0	0
Zotu747	Bacteria	Actinobacteria	Thermoleophilia	Solirubrobacterales	Solirubrobacteraceae	Solirubrobacter	8	0	2	4	1	42	1	0	0	0	1	1	0	0	0	1	8	3	0	0	0	0	1	5	0	0	28	8	0	2	0	16	44	32	9	2	44	0	0	0	1	0	1
Zotu12198	Bacteria	Actinobacteria	Nitriliruptoria	Nitriliruptorales	Nitriliruptoraceae	Nitriliruptoraceae_Unc	0	4	4	13	0	23	0	0	0	0	0	0	0	0	0	0	1	36	0	3	0	4	5	2	3	1	17	23	0	10	0	0	0	0	0	0	173	0	0	0	0	0	0
Zotu3232	Bacteria	Actinobacteria	Acidimicrobiia	Actinomarinales	Unc	Unc	0	0	0	0	0	0	0	0	0	0	0	0	0	0	0	0	0	0	13	15	7	3	11	1	124	45	0	0	29	0	0	0	0	0	0	0	0	0	0	0	0	0	0
Zotu11942	Bacteria	Actinobacteria	Acidimicrobiia	Acidimicrobiia_Unc	Acidimicrobiia_Unc	Acidimicrobiia_Unc	0	36	74	23	72	1	0	0	0	0	0	0	0	0	0	0	0	0	0	10	10	2	1	1	1	4	4	0	0	0	0	0	5	6	58	104	0	0	0	0	0	0	0
Zotu14601	Bacteria	Actinobacteria	Nitriliruptoria	Euzebyales	Euzebyaceae	Unc	1	37	44	31	7	2	0	3	0	1	4	0	0	1	0	1	0	0	1	12	15	4	13	3	3	16	20	0	1	0	0	1	9	15	18	36	4	0	0	0	0	0	0
Zotu1154	Bacteria	Actinobacteria	Thermoleophilia	Solirubrobacterales	Solirubrobacteraceae	Unc	2	3	5	28	3	2	0	0	0	0	0	0	0	0	0	0	6	3	0	8	3	3	11	2	3	12	2	36	0	7	0	0	26	16	20	2	10	0	0	0	0	0	0
Zotu7309	Bacteria	Actinobacteria	Acidimicrobiia	Actinomarinales	Unc	Unc	0	0	0	0	0	0	1	13	18	32	27	5	26	7	13	25	0	0	0	0	0	0	0	0	0	0	0	0	0	0	0	0	0	0	0	0	0	1	14	10	45	32	3
Zotu2747	Bacteria	Actinobacteria	Acidimicrobiia	Microtrichales	Ilumatobacteraceae	Unc	0	0	0	0	6	0	0	0	0	0	0	0	0	0	0	0	0	0	4	24	7	5	9	12	3	7	0	0	0	0	0	0	0	0	0	0	0	0	0	0	0	0	0
Zotu937	Bacteria	Actinobacteria	Thermoleophilia	Solirubrobacterales	Solirubrobacteraceae	Conexibacter	1	15	33	4	48	2	0	0	0	0	0	0	0	0	0	0	1	0	1	0	0	0	0	1	0	0	1	0	0	0	3	3	80	70	71	8	0	0	0	0	0	0	0
Zotu3838	Bacteria	Actinobacteria	Thermoleophilia	Gaiellales	Gaiellaceae	Gaiella	0	0	0	0	0	0	0	0	0	0	0	0	0	0	0	0	0	0	1	0	0	0	3	0	0	0	0	0	0	0	0	0	0	0	0	0	0	0	0	0	0	0	0
Zotu14763	Bacteria	Actinobacteria	Nitriliruptoria	Nitriliruptorales	Nitriliruptoraceae	Nitriliruptoraceae_Unc	2	4	1	12	0	59	0	0	0	0	0	0	0	0	0	0	5	62	0	2	0	2	5	0	0	0	7	29	0	12	0	0	0	0	0	0	97	0	0	0	0	0	0
Zotu9168	Bacteria	Actinobacteria	Thermoleophilia	Thermoleophilia_Unc	Thermoleophilia_Unc	Thermoleophilia_Unc	1	5	10	0	0	17	0	0	0	0	0	0	0	0	0	0	0	0	0	0	0	0	0	0	0	0	1	2	0	8	0	1	24	14	17	3	38	0	0	0	0	0	0
Zotu1803	Bacteria	Actinobacteria	Actinobacteria	Micrococcales	Microbacteriaceae	Microbacteriaceae_Unc	0	0	0	0	18	0	0	0	0	0	0	0	0	0	0	0	0	0	0	0	0	0	0	0	0	0	0	0	0	0	0	0	0	0	0	444	0	0	0	0	0	0	0
Zotu3748	Bacteria	Actinobacteria	MB-A2-108	MB-A2-108	MB-A2-108	MB-A2-108	0	0	0	0	0	0	0	0	0	0	0	0	0	0	0	0	0	0	0	0	0	0	2	2	0	3	0	0	0	0	0	0	0	0	0	0	0	0	0	0	0	0	0
Zotu13980	Bacteria	Actinobacteria	Nitriliruptoria	Euzebyales	Euzebyaceae	Unc	0	0	0	1	1	0	0	0	0	0	0	0	0	0	0	0	0	0	4	59	14	12	54	1	11	21	0	0	0	0	0	0	0	0	0	0	0	0	0	0	0	0	0
Zotu14919	Bacteria	Actinobacteria	Rubrobacteria	Rubrobacterales	Rubrobacteriaceae	Rubrobacter	3	6	3	3	0	10	0	2	0	0	0	0	0	0	0	0	2	1	0	0	0	0	1	0	0	0	0	0	0	12	0	2	163	87	29	11	35	0	0	0	0	0	0
Zotu1610	Bacteria	Actinobacteria	Acidimicrobiia	Unc	Unc	Unc	2	41	19	51	21	1	1	0	0	0	0	0	0	0	0	0	0	1	0	0	0	2	0	1	2	7	0	0	0	0	0	0	4	23	52	123	1	0	0	0	0	0	1
Zotu2683	Bacteria	Actinobacteria	Thermoleophilia	Gaiellales	Gaiellaceae	Gaiella	0	0	0	0	25	0	0	0	0	0	0	0	0	0	0	0	0	0	12	10	4	0	4	4	12	11	0	0	1	1	0	0	0	0	0	0	0	0	0	0	0	0	0
Zotu11667	Bacteria	Actinobacteria	Thermoleophilia	Solirubrobacterales	Solirubrobacterales_Unc	Solirubrobacterales_Unc	2	24	22	15	5	0	0	0	0	0	0	0	0	0	0	0	4	0	0	0	0	1	3	0	0	0	0	33	0	3	0	4	143	94	50	15	0	0	0	0	0	0	0
Zotu2592	Bacteria	Actinobacteria	Actinobacteria	Micrococcales	Micrococcaceae	Arthrobacter	0	0	10	0	0	0	0	0	0	0	0	0	0	0	0	0	0	0	0	0	0	0	0	0	0	0	0	0	0	0	0	0	0	0	0	439	0	0	0	0	0	0	0
Zotu1877	Bacteria	Actinobacteria	Thermoleophilia	Gaiellales	Gaiellaceae	Gaiella	41	3	0	16	69	0	0	0	0	0	0	0	0	0	0	0	20	0	0	2	0	1	1	2	1	26	7	0	92	5	0	14	3	5	0	52	0	0	0	0	0	0	3
Zotu1612	Bacteria	Actinobacteria	Actinobacteria	Frankiales	Unc	Unc	11	8	15	23	69	1	0	0	0	0	0	2	0	0	0	0	0	0	0	0	0	0	0	1	0	10	0	0	1	0	0	0	0	1	9	46	0	0	2	0	0	0	0
Zotu3557	Bacteria	Actinobacteria	Acidimicrobiia	Actinomarinales	Unc	Unc	0	0	0	0	0	0	0	0	0	0	0	0	0	0	0	0	0	0	17	27	13	10	27	2	16	8	0	0	0	0	0	0	0	0	0	0	0	0	0	0	0	0	0
Zotu11229	Bacteria	Actinobacteria	Rubrobacteria	Rubrobacterales	Rubrobacteriaceae	Rubrobacter	0	3	0	1	0	28	0	0	0	0	0	0	0	0	0	0	2	9	0	1	0	3	0	0	0	0	0	0	0	20	0	2	40	38	24	2	14	0	0	0	0	0	0
Zotu2697	Bacteria	Actinobacteria	Acidimicrobiia	Microtrichales	Ilumatobacteraceae	Unc	0	0	3	0	6	0	0	0	0	0	0	0	0	0	0	0	1	0	0	0	0	0	0	1	0	60	0	0	0	0	0	0	0	0	0	0	0	0	0	0	0	0	0
Zotu721	Bacteria	Actinobacteria	Nitriliruptoria	Euzebyales	Euzebyaceae	Unc	11	61	22	11	27	0	0	0	0	0	0	0	0	0	0	0	0	0	0	0	0	0	0	14	0	0	0	0	0	0	0	0	1	3	96	126	0	0	0	0	0	0	0
Zotu2246	Bacteria	Actinobacteria	Acidimicrobiia	Microtrichales	Unc	Unc	4	0	0	0	20	0	0	0	0	0	0	0	0	0	0	0	0	0	14	18	12	6	42	2	5	27	0	0	0	0	0	0	0	0	0	0	0	0	0	0	0	0	0
Zotu1152	Bacteria	Actinobacteria	Actinobacteria	Frankiales	Unc	Unc	4	15	20	12	0	2	1	0	0	1	0	8	6	1	0	10	0	0	4	4	3	9	13	7	0	3	45	0	4	1	6	3	2	16	10	11	1	0	1	0	0	3	4
Zotu1329	Bacteria	Actinobacteria	Thermoleophilia	Solirubrobacterales	Solirubrobacteraceae	Unc	0	0	0	1	0	0	0	0	0	0	0	0	0	0	0	0	0	0	0	0	0	0	0	1	0	0	0	0	0	0	0	0	70	69	254	16	0	0	0	0	0	0	0
Zotu3011	Bacteria	Actinobacteria	Acidimicrobiia	Unc	Unc	Unc	0	0	0	0	0	0	1	0	0	0	0	0	0	0	0	0	0	0	38	21	6	11	39	49	3	7	1	0	0	0	0	0	0	0	0	0	0	0	0	0	0	0	0
Zotu13748	Bacteria	Actinobacteria	Nitriliruptoria	Nitriliruptorales	Nitriliruptoraceae	Nitriliruptoraceae	0	3	0	4	0	100	0	0	0	0	0	0	0	0	0	0	1	28	0	4	0	2	9	0	0	2	1	0	0	12	0	0	0	0	0	0	136	0	0	0	0	0	0
Zotu13216	Bacteria	Actinobacteria	Actinobacteria_Unc	Actinobacteria_Unc	Actinobacteria_Unc	Actinobacteria_Unc	0	0	0	0	0	0	2	12	18	23	58	2	9	7	29	12	0	2	0	0	0	0	0	0	0	0	2	2	0	0	7	0	0	0	0	0	0	5	12	4	38	18	5
Zotu3779	Bacteria	Actinobacteria	Actinobacteria	Frankiales	Unc	Unc	2	3	0	0	0	0	0	0	0	0	0	0	0	0	0	0	0	0	6	6	0	11	20	1	74	7	0	0	34	0	0	0	0	0	0	0	0	0	0	0	0	0	0
Zotu2540	Bacteria	Actinobacteria	Thermoleophilia	Solirubrobacterales	67-14	67-14	0	0	0	11	0	0	0	0	0	0	0	0	0	0	0	0	0	0	10	19	5	7	5	44	1	28	0	0	7	0	0	0	0	0	0	0	0	0	0	0	0	0	0
Zotu7260	Bacteria	Actinobacteria	Thermoleophilia	Solirubrobacterales	Solirubrobacteraceae	Conexibacter	1	4	2	5	0	34	0	0	0	0	0	0	0	0	0	0	3	16	0	0	0	5	2	0	0	1	1	24	0	22	0	0	0	1	0	0	115	0	0	0	0	0	0
Zotu2421	Bacteria	Actinobacteria	Thermoleophilia	Solirubrobacterales	Solirubrobacteraceae	Solirubrobacter	8	28	68	20	40	3	0	0	2	0	0	0	0	0	0	0	1	2	1	0	0	2	2	11	0	0	0	0	0	0	0	0	1	23	56	49	0	0	0	0	0	0	0
Zotu12768	Bacteria	Actinobacteria	Acidimicrobiia	Actinomarinales	Unc	Unc	0	0	0	0	0	0	6	9	14	13	17	0	13	16	11	5	0	0	0	0	0	0	0	0	0	0	0	0	0	0	1	0	0	0	0	0	0	1	10	12	10	10	3
Zotu1294	Bacteria	Actinobacteria	Actinobacteria	Frankiales	Unc	Unc	6	32	78	23	16	3	0	0	0	0	0	0	0	0	0	0	2	0	0	0	0	0	0	0	0	0	0	0	0	0	0	1	7	45	40	65	5	0	0	0	0	0	0
Zotu2835	Bacteria	Actinobacteria	Actinobacteria	Micrococcales	Microbacteriaceae	Cryobacterium	0	0	0	3	0	0	94	0	4	0	0	14	12	2	5	27	0	0	0	0	0	1	0	0	1	4	0	0	0	2	0	2	2	3	3	4	0	2	1	1	3	0	2
Zotu3757	Bacteria	Actinobacteria	Nitriliruptoria	Nitriliruptorales	Nitriliruptoraceae	Nitriliruptoraceae_Unc	0	0	0	0	0	0	33	15	21	11	7	9	9	2	12	4	0	0	0	0	0	0	0	0	0	0	0	0	0	0	1	0	0	0	0	0	0	18	22	36	17	5	12
Zotu1451	Bacteria	Actinobacteria	Actinobacteria	Actinobacteria_Unc	Actinobacteria_Unc	Actinobacteria_Unc	1	20	4	0	90	0	0	0	0	0	0	0	0	0	0	0	0	0	1	4	3	0	3	1	0	1	0	0	0	0	0	1	8	16	7	124	0	0	0	0	0	0	0
Zotu791	Bacteria	Actinobacteria	Thermoleophilia	Solirubrobacterales	67-14	67-14	7	15	0	0	11	0	0	0	0	0	0	0	0	0	0	0	0	0	0	0	0	0	0	0	0	0	0	0	0	0	0	0	0	0	2	33	0	0	0	0	0	0	0
Zotu4353	Bacteria	Actinobacteria	Actinobacteria	Propionibacteriales	Nocardioidaceae	Marmoricola	0	3	0	0	3	0	0	0	0	0	0	0	0	0	0	0	0	0	8	9	6	6	9	11	9	13	0	0	4	0	0	0	0	1	0	1	0	0	0	0	0	0	0
Zotu2169	Bacteria	Actinobacteria	Thermoleophilia	Solirubrobacterales	Solirubrobacteraceae	Conexibacter	5	76	33	55	23	0	0	0	0	0	0	0	0	0	0	0	1	0	5	2	0	4	6	23	0	11	0	1	0	0	0	0	3	3	0	10	0	0	0	0	0	0	0
Zotu3707	Bacteria	Actinobacteria	Acidimicrobiia	Unc	Unc	Unc	0	0	0	0	0	0	0	0	0	0	0	0	0	0	0	0	0	0	18	9	1	9	23	1	3	25	0	0	16	0	0	0	0	0	0	0	0	0	0	0	0	0	0
Zotu930	Bacteria	Actinobacteria	Acidimicrobiia	Microtrichales	Ilumatobacteraceae	Ilumatobacter	1	0	2	0	1	0	0	0	5	2	0	2	12	6	10	2	0	0	0	0	2	0	3	1	0	3	3	5	10	0	0	0	0	0	3	0	0	0	0	1	2	21	3
Zotu2141	Bacteria	Actinobacteria	Nitriliruptoria	Nitriliruptorales	Nitriliruptoraceae	Nitriliruptoraceae	0	3	5	7	0	23	0	0	0	0	0	0	0	0	0	0	2	38	0	0	0	0	4	1	0	0	2	1	0	3	0	1	4	12	38	0	15	0	0	0	0	0	0
Zotu13150	Bacteria	Actinobacteria	Rubrobacteria	Rubrobacterales	Rubrobacteriaceae	Rubrobacter	4	1	9	0	10	5	0	0	0	1	2	0	0	1	0	0	0	1	0	0	2	0	0	2	0	0	2	0	0	4	0	0	60	35	25	10	21	0	0	0	0	0	0
Zotu501	Bacteria	Actinobacteria	Rubrobacteria	Rubrobacterales	Rubrobacteriaceae	Rubrobacter	22	2	6	0	0	5	0	0	0	0	0	0	0	0	1	0	0	0	0	0	0	0	1	0	0	0	3	0	0	4	0	5	24	32	19	0	17	2	0	0	0	0	0
Zotu1581	Bacteria	Actinobacteria	0319-7L14	0319-7L14	0319-7L14	0319-7L14	5	14	0	17	1	0	0	0	0	0	0	0	0	0	0	0	0	0	6	17	9	6	25	1	0	5	0	0	20	0	0	2	0	0	0	37	0	0	0	0	0	0	0
Zotu1251	Bacteria	Actinobacteria	Actinobacteria	Micrococcales	Micrococcales_Unc	Micrococcales_Unc	0	0	0	0	0	0	2	0	0	0	0	0	1	0	2	0	0	0	3	2	0	0	4	2	3	9	3	0	0	0	0	0	0	0	0	0	0	0	0	0	0	0	0
Zotu2736	Bacteria	Actinobacteria	Nitriliruptoria	Nitriliruptorales	Nitriliruptoraceae	Nitriliruptor	0	0	0	0	0	0	0	0	0	0	0	1	0	0	0	0	0	0	45	57	6	27	40	8	41	8	0	0	0	0	0	0	0	0	0	0	0	0	0	0	0	0	0
Zotu1434	Bacteria	Actinobacteria	Actinobacteria_Unc	Actinobacteria_Unc	Actinobacteria_Unc	Actinobacteria_Unc	5	36	22	47	20	0	0	0	0	0	0	0	0	0	0	0	0	0	0	1	0	0	1	10	0	1	0	0	0	0	0	0	0	0	42	56	0	0	0	0	0	0	0
Zotu3901	Bacteria	Actinobacteria	Thermoleophilia	Solirubrobacterales	67-14	67-14	0	0	0	0	0	1	0	0	0	0	0	0	0	0	4	2	1	0	11	13	3	14	24	0	22	6	0	1	16	1	0	0	0	0	0	0	2	0	0	0	2	0	1
Zotu12504	Bacteria	Actinobacteria	Actinobacteria	Frankiales	Sporichthyaceae	Unc	0	0	2	2	0	28	0	0	0	0	0	0	0	0	0	0	1	1	0	0	0	0	0	0	0	0	0	0	0	15	0	0	28	14	9	0	42	0	0	0	0	0	0
Zotu1306	Bacteria	Actinobacteria	Rubrobacteria	Rubrobacterales	Rubrobacteriaceae	Rubrobacter	4	10	30	15	149	0	0	0	0	0	0	1	0	0	0	0	1	0	2	2	0	2	2	8	0	0	0	0	0	0	0	0	0	2	36	49	0	0	0	0	0	0	0
Zotu4196	Bacteria	Actinobacteria	MB-A2-108	MB-A2-108	MB-A2-108	MB-A2-108	0	0	0	0	0	0	0	0	0	0	0	0	0	0	0	0	0	0	16	7	0	3	10	0	15	0	0	0	0	0	0	0	0	0	0	0	0	0	0	0	0	0	0
Zotu1399	Bacteria	Actinobacteria	Actinobacteria_Unc	Actinobacteria_Unc	Actinobacteria_Unc	Actinobacteria_Unc	9	3	2	7	0	0	0	0	0	0	0	0	0	0	0	0	0	0	36	21	16	11	16	16	5	0	5	20	0	0	0	0	0	0	0	8	0	0	0	0	0	0	0
Zotu1256	Bacteria	Actinobacteria	Actinobacteria	Actinobacteria_Unc	Actinobacteria_Unc	Actinobacteria_Unc	1	62	20	121	0	0	0	0	0	0	0	0	0	0	0	0	0	4	0	9	0	0	2	10	2	5	0	0	16	0	0	0	7	0	10	23	0	0	0	0	0	0	0
Zotu3595	Bacteria	Actinobacteria	Actinobacteria	Propionibacteriales	Nocardioidaceae	Marmoricola	0	0	0	0	0	0	0	0	0	0	0	0	0	0	0	0	0	0	9	13	3	5	16	8	12	9	0	0	0	0	0	0	0	0	0	0	0	0	0	0	0	0	0
Zotu1752	Bacteria	Actinobacteria	Actinobacteria	Frankiales	Unc	Unc	1	51	92	33	35	2	0	0	0	0	0	0	0	0	0	0	0	0	0	0	0	0	4	0	0	0	0	0	2	0	0	0	2	20	4	61	4	0	0	0	0	0	0
Zotu8071	Bacteria	Actinobacteria	Acidimicrobiia	Microtrichales	Ilumatobacteraceae	Ilumatobacter	0	34	8	8	6	0	0	5	7	0	6	0	2	0	0	0	0	10	0	8	1	2	10	1	11	8	0	5	18	0	0	0	2	1	3	12	2	0	0	3	9	0	0
Zotu2126	Bacteria	Actinobacteria	Acidimicrobiia	Microtrichales	Iamiaceae	Iamia	1	2	0	3	21	0	0	0	0	0	0	0	0	0	0	0	0	0	3	9	4	1	4	57	0	32	0	0	0	0	0	0	0	0	0	0	0	0	0	0	0	0	0
Zotu2794	Bacteria	Actinobacteria	Thermoleophilia	Gaiellales	Unc	Unc	1	1	0	0	11	0	0	0	0	0	0	0	0	0	0	0	0	0	22	11	3	9	28	5	10	18	4	0	49	0	0	1	2	0	0	0	0	0	0	0	0	0	0
Zotu2148	Bacteria	Actinobacteria	Actinobacteria	Frankiales	Unc	Unc	7	31	64	30	20	4	0	0	0	0	0	0	0	0	0	0	1	0	1	0	0	0	0	0	0	1	0	0	0	0	0	0	5	35	12	48	0	0	0	0	0	0	0
Zotu1308	Bacteria	Actinobacteria	Actinobacteria	Pseudonocardiales	Pseudonocardiaceae	Crossiella	5	47	8	12	5	0	0	0	0	0	0	0	0	0	0	0	0	0	3	2	5	0	3	5	1	15	0	0	0	0	0	0	0	0	4	12	0	0	0	0	0	0	0
Zotu2279	Bacteria	Actinobacteria	Actinobacteria	Frankiales	Unc	Unc	1	8	6	8	8	4	0	1	0	0	1	5	1	1	1	0	1	0	10	14	10	12	29	32	1	3	0	4	6	1	14	1	4	6	3	2	2	4	0	2	0	1	4
Zotu9801	Bacteria	Actinobacteria	Nitriliruptoria	Nitriliruptorales	Nitriliruptoraceae	Nitriliruptoraceae_Unc	3	0	1	1	0	19	0	0	0	0	0	0	0	0	0	0	1	30	0	0	1	2	6	0	0	0	9	23	0	3	0	0	0	0	0	0	96	0	0	0	0	0	0
Zotu374	Bacteria	Actinobacteria	Nitriliruptoria	Nitriliruptorales	Nitriliruptoraceae	Nitriliruptor	25	4	0	7	0	5	0	0	0	2	0	0	0	0	0	0	52	17	0	0	0	3	1	0	0	0	0	0	0	18	1	12	4	6	0	0	36	0	0	0	0	0	0
Zotu1333	Bacteria	Actinobacteria	Actinobacteria	Propionibacteriales	Nocardioidaceae	Nocardioides	0	9	2	9	117	0	0	0	1	0	0	0	0	0	1	1	0	0	2	6	3	3	2	4	0	8	0	0	0	0	0	0	0	0	2	7	1	0	0	0	0	0	0
Zotu4121	Bacteria	Actinobacteria	Thermoleophilia	Solirubrobacterales	67-14	67-14	0	0	0	0	0	0	0	0	0	0	0	0	0	0	1	0	0	0	11	3	0	7	4	0	82	6	0	0	0	0	0	0	0	0	0	0	0	0	0	0	0	0	0
Zotu14026	Bacteria	Actinobacteria	Rubrobacteria	Rubrobacterales	Rubrobacteriaceae	Rubrobacter	3	4	1	4	26	0	0	0	0	0	0	0	0	0	0	0	0	0	2	18	8	22	19	6	0	8	0	0	0	0	0	0	1	2	6	16	0	0	0	0	0	0	0
Zotu4145	Bacteria	Actinobacteria	Thermoleophilia	Unc	Unc	Unc	0	0	0	0	0	0	0	7	0	3	0	0	0	0	0	2	0	0	27	13	3	5	5	2	51	9	0	0	17	0	0	0	0	0	0	0	0	1	4	0	8	1	0
Zotu3714	Bacteria	Actinobacteria	Acidimicrobiia	Microtrichales	Unc	Unc	0	0	0	0	4	0	0	0	0	0	0	0	0	0	0	0	0	0	2	2	0	1	10	0	21	35	0	0	27	0	0	0	0	0	0	1	0	0	0	0	0	0	0
Zotu4630	Bacteria	Actinobacteria	Acidimicrobiia	Microtrichales	Ilumatobacteraceae	Unc	0	0	0	0	0	0	0	0	0	0	0	0	0	0	0	0	0	0	3	10	0	4	7	0	3	9	0	0	0	0	0	0	0	0	0	0	0	0	0	0	0	0	0
Zotu3756	Bacteria	Actinobacteria	Acidimicrobiia	Microtrichales	Ilumatobacteraceae	Ilumatobacter	0	0	0	2	4	0	0	0	0	0	0	0	0	0	0	0	0	0	2	2	4	6	9	0	32	25	0	0	52	0	0	0	0	0	0	0	0	0	0	0	0	0	0
Zotu14331	Bacteria	Actinobacteria	Thermoleophilia	Solirubrobacterales	Solirubrobacterales_Unc	Solirubrobacterales_Unc	1	23	14	16	7	11	0	0	0	0	0	0	0	0	0	0	3	5	0	1	0	0	0	1	0	2	0	8	0	20	0	6	45	38	19	16	11	0	0	0	0	0	0
Zotu1912	Bacteria	Actinobacteria	Nitriliruptoria	Euzebyales	Euzebyaceae	Euzebya	0	0	0	0	0	0	5	7	7	20	10	6	7	1	5	8	1	3	0	0	0	0	0	0	0	0	0	0	0	2	27	0	0	0	0	0	0	6	5	16	19	10	9
Zotu1203	Bacteria	Actinobacteria	Actinobacteria	Micrococcales	Intrasporangiaceae	Intrasporangiaceae_Unc	0	0	0	3	0	0	150	5	7	11	11	8	3	5	11	1	0	0	0	0	0	0	0	0	0	0	0	0	0	0	0	0	0	0	1	0	0	2	6	12	4	3	2
Zotu4048	Bacteria	Actinobacteria	Nitriliruptoria	Nitriliruptorales	Nitriliruptoraceae	Nitriliruptoraceae_Unc	0	0	1	2	0	46	0	0	0	0	0	0	0	0	0	0	6	92	0	0	2	3	4	1	0	0	1	5	0	10	0	0	0	0	0	0	78	0	0	0	0	0	0
Zotu11761	Bacteria	Actinobacteria	Thermoleophilia	Solirubrobacterales	Solirubrobacterales_Unc	Solirubrobacterales_Unc	0	13	6	6	0	17	0	0	0	0	0	0	0	0	0	0	3	2	0	2	0	0	0	0	1	0	1	7	0	8	0	2	51	56	17	3	21	0	0	0	0	0	0
Zotu3869	Bacteria	Actinobacteria	MB-A2-108	MB-A2-108	MB-A2-108	MB-A2-108	0	0	0	0	0	0	0	0	0	0	0	0	0	0	0	0	0	0	3	0	1	0	1	0	2	3	0	0	0	0	0	0	0	0	0	0	0	0	0	0	0	0	0
Zotu4586	Bacteria	Actinobacteria	Acidimicrobiia	Actinomarinales	Unc	Unc	0	0	0	0	0	0	0	24	2	101	8	18	21	13	31	2	0	0	0	0	0	0	0	0	0	0	0	3	0	0	0	0	0	0	0	0	0	1	5	2	17	8	10
Zotu3760	Bacteria	Actinobacteria	Actinobacteria	Propionibacteriales	Nocardioidaceae	Marmoricola	3	0	0	0	1	0	0	0	0	0	0	0	0	0	0	0	0	0	0	0	0	0	0	0	0	0	0	0	0	0	0	0	0	0	0	1	0	0	0	0	0	0	0
Zotu3880	Bacteria	Actinobacteria	Acidimicrobiia	Actinomarinales	Unc	Unc	0	0	0	0	0	0	0	0	0	0	0	0	0	0	0	0	0	0	9	12	5	1	2	1	2	2	0	0	0	0	0	0	0	0	0	0	0	0	0	0	0	0	0
Zotu4033	Bacteria	Actinobacteria	Acidimicrobiia	Microtrichales	Microtrichaceae	IMCC26207	0	0	0	0	0	0	50	0	0	0	0	0	0	0	3	0	0	0	0	0	0	0	0	0	0	0	0	0	0	0	0	0	0	0	0	0	0	1	0	1	1	0	0
Zotu1261	Bacteria	Actinobacteria	Acidimicrobiia	Unc	Unc	Unc	2	1	0	0	0	0	0	0	0	0	0	0	0	0	0	0	0	0	4	18	40	3	57	15	2	0	8	26	0	0	0	0	0	0	0	4	0	0	0	0	0	0	0
Zotu4492	Bacteria	Actinobacteria	Thermoleophilia	Gaiellales	Unc	Unc	0	0	0	0	0	0	0	0	0	0	0	0	0	0	0	0	0	0	0	3	0	0	1	0	0	3	0	0	0	0	0	0	0	0	0	0	0	0	0	0	0	0	0
Zotu3501	Bacteria	Actinobacteria	Nitriliruptoria	Nitriliruptorales	Nitriliruptoraceae	Egicoccus	0	0	0	0	0	0	1	17	15	14	11	8	13	9	14	17	0	2	0	0	0	0	0	0	0	0	0	1	0	0	1	0	0	1	0	0	1	6	9	4	31	25	9
Zotu1514	Bacteria	Actinobacteria	0319-7L14	0319-7L14	0319-7L14	0319-7L14	4	53	3	22	36	0	0	0	0	0	0	0	0	0	0	0	0	0	0	0	0	0	0	3	0	0	0	0	0	0	0	0	0	0	43	43	0	0	0	0	0	0	0
Zotu2302	Bacteria	Actinobacteria	Nitriliruptoria	Euzebyales	Euzebyaceae	Egibacter	7	0	0	0	106	0	0	0	0	0	0	0	0	0	0	0	0	0	1	0	2	0	2	1	0	3	0	0	0	3	0	2	14	31	103	14	0	0	0	0	0	0	0
Zotu1778	Bacteria	Actinobacteria	Acidimicrobiia	Microtrichales	Unc	Unc	1	19	43	39	0	13	0	0	0	0	0	0	0	0	0	0	0	14	0	0	0	0	0	1	0	1	0	2	0	6	0	1	1	41	32	10	3	0	0	0	0	0	0
Zotu1634	Bacteria	Actinobacteria	Acidimicrobiia	Actinomarinales	Unc	Unc	6	0	2	1	0	0	0	0	0	0	0	0	0	0	0	0	0	0	10	24	21	24	17	115	0	6	18	0	0	0	0	0	0	0	0	0	0	0	0	0	0	0	0
Zotu2631	Bacteria	Actinobacteria	Thermoleophilia	Gaiellales	Gaiellaceae	Gaiella	0	0	0	0	0	0	0	0	0	0	0	0	0	0	0	0	0	0	11	3	2	5	10	1	8	71	0	0	0	0	0	0	0	0	0	0	0	0	0	0	0	0	0
Zotu4066	Bacteria	Actinobacteria	Thermoleophilia	Gaiellales	Gaiellaceae	Gaiella	0	0	0	0	0	0	0	0	0	0	0	0	0	0	0	0	0	0	7	3	0	2	1	0	1	1	0	0	0	0	0	0	0	0	0	0	0	0	0	0	0	0	0
Zotu6375	Bacteria	Actinobacteria	Thermoleophilia	Solirubrobacterales	Solirubrobacteraceae	Solirubrobacteraceae_Unc	1	9	12	5	3	4	0	0	0	0	0	0	0	0	0	0	3	0	0	2	7	3	4	0	0	0	2	6	0	2	0	0	74	36	8	18	18	0	0	0	0	0	0
Zotu11293	Bacteria	Actinobacteria	Nitriliruptoria	Nitriliruptorales	Nitriliruptoraceae	Nitriliruptoraceae_Unc	1	3	2	3	0	17	0	0	0	0	0	0	0	0	0	0	2	35	0	3	0	2	2	0	0	0	4	13	0	6	0	0	0	0	0	0	111	0	0	0	0	0	0
Zotu1705	Bacteria	Actinobacteria	Acidimicrobiia	Unc	Unc	Unc	1	10	0	5	3	0	0	0	0	0	0	0	0	0	0	0	0	0	5	9	13	11	8	1	7	9	0	2	0	0	0	0	0	2	2	12	0	0	0	0	0	0	0
Zotu12019	Bacteria	Actinobacteria	Acidimicrobiia	Microtrichales	Ilumatobacteraceae	Ilumatobacter	0	18	12	25	2	9	0	0	0	2	3	0	0	0	0	2	0	0	0	14	6	5	11	0	2	8	10	5	15	1	0	0	1	1	6	8	7	0	0	0	3	0	0
Zotu1895	Bacteria	Actinobacteria	Acidimicrobiia	Microtrichales	Microtrichales_Unc	Microtrichales_Unc	2	3	1	0	5	2	2	0	0	0	0	0	0	0	0	0	0	0	7	18	7	9	21	16	0	25	4	0	3	0	0	0	0	0	0	0	0	0	0	0	0	1	0
Zotu3917	Bacteria	Actinobacteria	Acidimicrobiia	Microtrichales	Ilumatobacteraceae	Ilumatobacter	0	0	0	0	0	0	0	29	2	9	2	3	10	2	11	3	0	0	0	0	0	0	0	0	0	0	0	0	0	0	1	0	0	0	0	0	1	2	20	5	38	0	2
Zotu399	Bacteria	Actinobacteria	Actinobacteria	Frankiales	Unc	Unc	0	1	2	2	0	21	0	0	0	0	0	0	0	0	0	0	11	0	0	0	0	0	0	0	0	0	0	6	0	18	0	19	50	45	7	0	14	0	0	0	0	0	0
Zotu14612	Bacteria	Actinobacteria	Nitriliruptoria	Nitriliruptorales	Nitriliruptoraceae	Nitriliruptoraceae_Unc	1	0	0	0	0	11	0	0	0	0	0	0	0	0	0	0	2	49	0	0	0	0	1	0	0	0	14	17	0	0	0	0	0	0	0	0	86	0	0	0	0	0	0
Zotu2874	Bacteria	Actinobacteria	Actinobacteria	Frankiales	Unc	Unc	1	23	56	32	16	2	0	0	0	0	0	0	0	0	0	0	0	0	0	0	0	0	0	0	0	0	0	0	0	0	0	0	7	41	42	49	2	0	0	0	0	0	0
Zotu951	Bacteria	Actinobacteria	Actinobacteria	Kineosporiales	Kineosporiaceae	Quadrisphaera	0	0	0	0	0	8	0	0	0	0	0	0	0	0	0	0	10	2	0	0	0	0	0	0	0	0	0	0	0	7	0	0	0	0	0	0	14	0	0	0	0	0	0
Zotu9794	Bacteria	Actinobacteria	Thermoleophilia	Solirubrobacterales	Solirubrobacteraceae	Conexibacter	1	2	2	8	0	15	0	0	0	0	0	0	0	0	0	0	10	10	0	0	0	1	3	0	0	0	0	13	0	69	0	3	3	1	0	6	19	0	0	0	0	0	0
Zotu13986	Bacteria	Actinobacteria	Acidimicrobiia	Microtrichales	Ilumatobacteraceae	Ilumatobacter	0	2	1	4	2	2	0	0	0	0	0	0	0	0	0	0	0	0	1	18	6	23	21	1	1	25	3	1	0	0	0	0	0	0	1	3	0	0	0	0	0	0	0
Zotu1414	Bacteria	Actinobacteria	Nitriliruptoria	Euzebyales	Euzebyaceae	Euzebya	6	82	51	47	0	16	0	0	0	0	0	0	0	0	0	0	2	18	0	0	0	2	0	0	0	0	3	1	0	1	0	0	0	0	2	0	1	0	0	0	0	0	0
Zotu2439	Bacteria	Actinobacteria	Acidimicrobiia	Microtrichales	Unc	Unc	0	0	0	0	0	0	0	0	0	0	0	0	0	0	0	0	0	0	5	5	4	25	25	2	22	24	0	0	7	0	0	0	0	0	2	0	2	0	0	0	0	0	0
Zotu3186	Bacteria	Actinobacteria	Acidimicrobiia	IMCC26256	IMCC26256	IMCC26256	0	0	0	10	18	0	0	0	0	0	0	0	0	0	0	0	0	0	0	0	0	0	0	0	0	67	0	0	0	0	0	0	0	0	0	0	0	0	0	0	0	0	0
Zotu4250	Bacteria	Actinobacteria	Acidimicrobiia	Actinomarinales	Unc	Unc	0	0	0	0	0	0	0	0	0	0	0	0	0	0	0	0	0	0	8	9	2	0	8	1	2	0	0	0	0	0	0	0	0	0	0	0	0	0	0	0	0	0	0
Zotu1890	Bacteria	Actinobacteria	Actinobacteria	Propionibacteriales	Propionibacteriaceae	Propionibacteriaceae_Unc	0	0	2	2	0	0	18	4	2	2	4	1	10	6	4	9	0	0	2	0	0	0	4	1	1	7	0	3	4	0	0	0	0	0	0	0	0	4	6	9	14	4	1
Zotu4304	Bacteria	Actinobacteria	Nitriliruptoria	Nitriliruptorales	Nitriliruptoraceae	Nitriliruptoraceae	0	0	0	0	0	0	5	13	5	15	4	8	8	6	11	10	0	0	0	0	0	0	0	0	0	0	0	0	0	0	1	0	0	0	0	0	2	6	10	4	41	5	3
Zotu4132	Bacteria	Actinobacteria	Actinobacteria	Micrococcales	Intrasporangiaceae	Ornithinimicrobium	0	0	0	0	0	0	0	0	0	0	0	0	0	0	0	0	0	0	0	0	0	0	0	0	0	0	0	0	5	0	0	0	0	0	0	0	0	0	0	0	0	0	0
Zotu234	Bacteria	Actinobacteria	Nitriliruptoria	Euzebyales	Euzebyaceae	Unc	5	20	3	61	8	2	2	1	0	0	2	0	0	0	0	2	0	0	0	1	0	0	2	12	0	10	1	25	3	1	1	3	0	0	3	5	0	0	0	3	0	1	0
Zotu2073	Bacteria	Actinobacteria	Actinobacteria	Frankiales	Unc	Unc	0	0	0	0	0	3	0	0	0	0	0	0	0	0	0	0	0	0	0	0	0	0	0	1	0	0	0	0	0	0	0	0	0	0	0	2	0	0	0	0	0	0	0
Zotu3875	Bacteria	Actinobacteria	Acidimicrobiia	Actinomarinales	Unc	Unc	0	0	0	0	0	0	0	0	0	0	0	0	0	0	0	0	0	0	7	11	3	1	5	3	5	5	0	0	0	0	0	0	0	0	0	0	0	0	0	0	0	0	1
Zotu1463	Bacteria	Actinobacteria	Acidimicrobiia	Microtrichales	Unc	Unc	1	9	0	1	0	0	0	0	0	0	0	0	0	0	0	0	0	0	0	0	1	0	0	13	0	3	0	0	0	0	0	0	0	0	0	0	0	0	0	0	0	0	0
Zotu1923	Bacteria	Actinobacteria	Acidimicrobiia	Unc	Unc	Unc	4	15	21	9	30	6	0	0	0	0	0	0	0	0	0	0	0	0	0	4	4	0	5	5	1	5	0	0	0	0	0	2	15	27	28	26	2	0	0	0	0	0	0
Zotu10391	Bacteria	Actinobacteria	Thermoleophilia	Solirubrobacterales	Solirubrobacteraceae	Conexibacter	2	5	20	12	13	14	0	0	0	0	0	0	0	0	0	0	9	4	0	0	3	2	1	0	0	0	0	12	0	1	0	5	35	22	23	2	6	0	0	0	0	0	0
Zotu14927	Bacteria	Actinobacteria	Thermoleophilia	Solirubrobacterales	Solirubrobacterales_Unc	Solirubrobacterales_Unc	1	7	9	0	0	4	0	0	0	0	0	0	0	0	0	0	5	1	0	1	0	0	0	0	0	1	0	4	0	7	0	3	48	37	13	0	25	0	0	0	0	0	0
Zotu1953	Bacteria	Actinobacteria	Nitriliruptoria	Euzebyales	Euzebyaceae	Unc	24	5	2	5	26	0	0	0	0	0	0	0	0	0	0	0	0	0	1	0	1	0	0	7	0	0	0	0	0	0	0	0	10	23	48	40	0	0	0	0	0	0	0
Zotu1288	Bacteria	Actinobacteria	Acidimicrobiia	Actinomarinales	Unc	Unc	0	0	0	0	0	3	103	3	4	0	5	3	10	1	3	1	0	0	0	0	0	0	3	0	0	0	0	0	0	0	0	0	0	0	1	0	0	1	0	3	11	3	1
Zotu13635	Bacteria	Actinobacteria	Nitriliruptoria	Nitriliruptorales	Nitriliruptoraceae	Nitriliruptoraceae_Unc	0	0	0	0	0	23	0	0	0	0	0	0	0	0	0	0	3	28	0	1	0	0	4	0	0	0	5	26	0	3	3	0	0	0	0	0	57	0	0	0	0	0	0
Zotu3259	Bacteria	Actinobacteria	Nitriliruptoria	Nitriliruptorales	Nitriliruptoraceae	Nitriliruptoraceae_Unc	0	0	0	0	0	3	5	8	5	17	7	10	2	1	8	21	0	2	0	0	0	0	1	0	0	0	0	0	0	2	5	0	0	0	0	0	6	5	5	2	29	5	9
Zotu1558	Bacteria	Actinobacteria	Thermoleophilia	Solirubrobacterales	67-14	67-14	0	0	0	0	11	0	0	0	0	0	0	0	0	0	0	0	0	0	1	0	5	1	10	11	6	29	0	0	0	0	0	0	0	0	0	0	0	0	0	0	0	0	0
Zotu3466	Bacteria	Actinobacteria	Rubrobacteria	Rubrobacterales	Rubrobacteriaceae	Rubrobacter	0	12	8	2	100	0	0	0	0	0	0	0	0	0	0	0	0	0	2	2	0	1	0	4	0	0	0	0	0	0	0	0	0	0	1	6	0	0	0	0	0	0	0
Zotu1115	Bacteria	Actinobacteria	Actinobacteria	Propionibacteriales	Nocardioidaceae	Nocardioides	2	0	0	0	0	0	0	0	0	0	0	0	0	0	0	0	0	3	2	0	0	1	1	3	2	16	0	0	35	0	0	0	0	0	1	1	0	0	1	0	0	0	0
Zotu3719	Bacteria	Actinobacteria	Actinobacteria	Frankiales	Unc	Unc	1	15	11	10	52	0	0	0	0	0	0	0	0	0	0	0	0	0	0	0	0	0	0	0	0	0	0	0	0	0	0	3	52	32	57	19	0	0	0	0	0	0	0
Zotu4291	Bacteria	Actinobacteria	Acidimicrobiia	Microtrichales	Iamiaceae	Iamia	0	0	0	0	0	0	2	0	0	4	0	0	0	0	0	0	0	0	10	8	0	11	9	1	26	20	0	0	12	0	0	0	0	0	0	0	0	0	0	0	0	0	0
Zotu1103	Bacteria	Actinobacteria	Actinobacteria	Actinobacteria_Unc	Actinobacteria_Unc	Actinobacteria_Unc	15	9	7	6	64	0	0	0	0	0	0	0	0	0	0	0	1	0	4	13	6	3	9	11	0	5	0	0	0	0	0	0	1	3	3	5	0	0	0	0	0	0	0
Zotu1439	Bacteria	Actinobacteria	Actinobacteria	Frankiales	Unc	Unc	4	6	7	11	1	5	0	0	0	0	0	0	5	0	0	0	0	0	1	0	0	1	1	2	3	8	46	2	5	1	0	0	3	6	18	5	2	0	0	2	0	0	1
Zotu4481	Bacteria	Actinobacteria	Actinobacteria	Pseudonocardiales	Pseudonocardiaceae	Pseudonocardia	0	0	0	0	0	0	0	0	0	0	0	0	0	0	0	0	0	0	0	0	0	0	0	0	0	0	0	0	0	0	0	0	0	0	0	0	0	0	0	0	0	0	0
Zotu1822	Bacteria	Actinobacteria	Nitriliruptoria	Nitriliruptorales	Nitriliruptoraceae	Nitriliruptoraceae	85	4	1	5	0	3	0	0	0	0	0	0	0	0	0	0	0	1	3	2	4	5	23	36	0	1	3	1	0	0	0	0	0	0	0	0	2	0	0	0	0	0	0
Zotu4391	Bacteria	Actinobacteria	Actinobacteria	Frankiales	Sporichthyaceae	Unc	0	0	0	0	0	0	0	0	0	0	0	0	0	0	0	0	0	0	2	13	2	5	1	0	31	15	0	0	0	0	0	0	0	0	0	0	0	0	0	0	0	0	0
Zotu1653	Bacteria	Actinobacteria	Acidimicrobiia	Unc	Unc	Unc	25	0	0	3	16	0	0	0	0	0	0	0	0	0	0	0	0	0	8	16	2	2	28	0	10	5	14	3	4	0	0	2	1	1	0	9	0	0	0	0	0	0	0
Zotu2485	Bacteria	Actinobacteria	Acidimicrobiia	Microtrichales	Microtrichaceae	Sva0996_marine_group	0	0	0	0	0	0	29	3	5	2	4	6	18	3	5	14	0	0	0	0	0	2	0	0	0	0	0	0	6	0	0	0	0	0	0	0	0	2	2	7	6	5	7
Zotu2295	Bacteria	Actinobacteria	Thermoleophilia	Gaiellales	Gaiellaceae	Gaiella	2	11	5	29	14	0	0	0	0	0	0	0	0	0	0	0	0	0	2	6	8	5	2	11	1	8	0	0	2	0	0	0	0	0	3	4	0	0	0	0	0	0	0
Zotu4736	Bacteria	Actinobacteria	Thermoleophilia	Solirubrobacterales	67-14	67-14	0	0	0	0	0	0	0	0	0	0	0	0	0	0	0	0	0	0	14	4	3	4	2	1	13	6	0	0	10	0	0	0	0	0	0	0	0	0	0	0	0	0	0
Zotu1149	Bacteria	Actinobacteria	Actinobacteria	Frankiales	Unc	Unc	9	14	3	15	7	0	0	0	0	0	0	0	0	0	0	0	0	0	6	14	5	0	7	19	0	1	2	1	0	0	0	0	9	7	7	13	0	0	0	0	0	0	0
Zotu13817	Bacteria	Actinobacteria	Nitriliruptoria	Euzebyales	Euzebyaceae	Unc	2	8	7	9	2	0	0	0	0	0	2	1	0	0	0	0	3	0	0	13	12	2	8	2	0	10	13	4	1	2	0	0	30	8	6	4	2	0	0	0	0	0	0
Zotu14790	Bacteria	Actinobacteria	Nitriliruptoria	Nitriliruptorales	Nitriliruptoraceae	Nitriliruptoraceae_Unc	1	9	7	9	0	35	0	0	0	0	0	0	0	0	0	0	2	30	0	6	2	3	3	0	1	2	2	3	0	6	2	0	0	0	0	0	72	0	0	0	0	0	0
Zotu1086	Bacteria	Actinobacteria	Actinobacteria	Kineosporiales	Kineosporiaceae	Quadrisphaera	1	0	0	0	0	1	1	0	0	0	0	1	0	0	0	1	0	0	13	14	11	12	29	8	3	10	16	0	0	0	0	0	0	0	1	2	0	2	0	0	0	0	0
Zotu2335	Bacteria	Actinobacteria	Acidimicrobiia	Unc	Unc	Unc	0	1	2	0	0	0	0	0	0	0	0	0	0	0	0	0	0	0	0	5	1	6	0	1	0	3	0	0	29	0	0	0	0	0	0	0	0	0	0	0	0	0	0
Zotu2638	Bacteria	Actinobacteria	Thermoleophilia	Gaiellales	Gaiellaceae	Gaiella	2	33	12	50	25	0	0	0	0	0	0	0	0	0	0	0	0	0	6	2	2	1	4	1	1	9	0	0	3	0	0	0	0	0	0	1	0	0	0	0	0	0	0
Zotu1616	Bacteria	Actinobacteria	Nitriliruptoria	Euzebyales	Euzebyaceae	Unc	0	6	0	1	0	3	1	2	5	6	1	0	2	0	2	6	7	12	1	0	2	0	3	0	0	0	3	0	0	13	6	7	19	19	2	7	12	0	1	0	3	0	1
Zotu11287	Bacteria	Actinobacteria	Acidimicrobiia	Microtrichales	Ilumatobacteraceae	Ilumatobacter	1	8	15	7	18	4	0	0	0	0	1	0	0	0	0	0	0	0	0	5	0	5	6	0	0	0	2	3	3	2	0	0	29	11	16	17	4	0	0	0	4	3	0
Zotu4151	Bacteria	Actinobacteria	Acidimicrobiia	Microtrichales	Ilumatobacteraceae	Ilumatobacter	0	50	20	29	67	0	0	0	0	0	0	0	0	0	0	0	0	0	0	2	0	1	0	1	1	19	0	0	1	0	0	0	0	0	3	2	0	0	0	0	0	0	0
Zotu4102	Bacteria	Actinobacteria	Acidimicrobiia	IMCC26256	IMCC26256	IMCC26256	0	0	0	0	0	0	0	0	0	0	0	0	0	0	0	0	0	0	4	0	0	0	2	0	0	4	0	0	7	0	0	0	0	0	0	0	0	0	0	0	0	0	0
Zotu4523	Bacteria	Actinobacteria	Acidimicrobiia	Microtrichales	Ilumatobacteraceae	Unc	0	0	0	0	0	0	1	0	0	0	0	0	0	0	0	0	0	0	2	14	1	8	5	0	25	1	0	0	0	0	0	0	0	0	0	0	0	0	0	0	0	0	0
Zotu14804	Bacteria	Actinobacteria	Actinobacteria	Actinobacteria_Unc	Actinobacteria_Unc	Actinobacteria_Unc	0	0	1	0	0	79	0	0	0	0	0	0	0	0	0	0	0	6	0	0	0	0	0	0	0	0	0	0	0	25	0	0	5	1	0	0	13	0	0	0	0	0	0
Zotu3829	Bacteria	Actinobacteria	Actinobacteria	Frankiales	Unc	Unc	0	3	4	7	1	0	0	0	0	0	0	0	0	0	0	0	0	0	6	7	2	2	1	3	22	6	0	0	7	0	0	0	5	3	2	4	0	0	0	0	0	0	0
Zotu4639	Bacteria	Actinobacteria	Acidimicrobiia	Microtrichales	Iamiaceae	Iamia	0	0	0	0	0	0	0	0	0	0	0	0	0	0	0	0	0	0	0	3	0	2	4	1	12	27	0	0	15	0	0	0	0	0	0	0	0	0	0	0	0	0	0
Zotu4532	Bacteria	Actinobacteria	Acidimicrobiia	IMCC26256	IMCC26256	IMCC26256	0	0	0	0	0	0	0	0	0	0	0	0	0	0	0	0	0	0	0	3	0	0	0	0	2	6	0	0	0	0	0	0	0	0	0	0	0	0	0	0	0	0	0
Zotu4907	Bacteria	Actinobacteria	Thermoleophilia	Solirubrobacterales	Solirubrobacteraceae	Solirubrobacteraceae_Unc	0	0	0	0	19	0	0	0	0	0	0	0	0	0	0	0	0	0	0	0	0	0	0	0	0	0	0	0	0	0	0	1	44	121	67	5	0	0	0	0	0	0	0
Zotu6115	Bacteria	Actinobacteria	Actinobacteria	Micrococcales	Intrasporangiaceae	Aquipuribacter	0	5	7	16	5	0	1	0	0	0	0	0	0	0	0	0	0	2	0	0	3	1	2	0	3	2	107	3	17	0	5	0	0	7	6	8	0	0	0	0	0	0	0
Zotu1825	Bacteria	Actinobacteria	Rubrobacteria	Rubrobacterales	Rubrobacteriaceae	Rubrobacter	0	0	0	0	0	0	0	0	0	0	0	0	0	0	0	0	0	1	0	0	0	0	0	1	0	0	0	0	0	0	0	1	15	7	7	0	31	0	0	0	0	0	0
Zotu4918	Bacteria	Actinobacteria	Thermoleophilia	Gaiellales	Unc	Unc	0	0	0	0	0	0	0	0	0	0	0	0	0	0	0	1	0	0	7	7	4	3	2	0	22	11	0	0	39	0	0	0	0	0	0	0	0	0	0	0	0	0	0
Zotu9551	Bacteria	Actinobacteria	Thermoleophilia	Solirubrobacterales	Solirubrobacteraceae	Solirubrobacteraceae_Unc	4	15	2	4	0	9	0	0	0	0	0	0	0	0	0	0	4	3	0	0	6	0	0	0	1	2	0	47	0	1	0	0	8	15	7	1	13	0	0	0	0	0	0
Zotu3179	Bacteria	Actinobacteria	Thermoleophilia	Solirubrobacterales	67-14	67-14	0	0	1	0	0	0	42	0	6	2	5	3	2	4	1	1	0	0	0	0	0	0	0	0	0	0	0	0	0	0	2	0	0	0	0	0	0	1	0	3	4	0	4
Zotu14353	Bacteria	Actinobacteria	Actinobacteria_Unc	Actinobacteria_Unc	Actinobacteria_Unc	Actinobacteria_Unc	0	0	2	5	0	14	0	0	0	0	0	0	0	0	0	0	0	10	0	0	0	0	2	0	0	0	2	10	0	16	0	0	0	0	0	0	87	0	0	0	0	0	0
Zotu13232	Bacteria	Actinobacteria	Thermoleophilia	Solirubrobacterales	Solirubrobacteraceae	Conexibacter	0	0	0	0	0	3	0	0	0	0	0	0	0	0	0	0	9	6	0	0	0	2	0	0	0	0	0	5	0	119	0	0	2	0	0	0	13	0	0	0	0	0	0
Zotu2231	Bacteria	Actinobacteria	Acidimicrobiia	Microtrichales	Unc	Unc	0	0	0	3	5	2	0	0	0	0	0	0	0	0	0	5	0	0	1	10	2	0	3	2	2	0	0	0	15	0	0	0	0	0	0	1	0	0	0	0	1	1	1
Zotu2502	Bacteria	Actinobacteria	Acidimicrobiia	Unc	Unc	Unc	1	3	0	1	0	0	0	0	0	0	0	0	0	0	0	0	0	0	8	18	4	7	15	10	7	0	6	1	0	0	0	0	0	0	0	0	0	0	0	0	0	0	0
Zotu1677	Bacteria	Actinobacteria	Actinobacteria	Micrococcales	Intrasporangiaceae	Aquipuribacter	4	3	0	0	0	1	0	0	0	0	0	1	0	0	0	0	0	0	2	19	40	18	44	56	2	2	0	1	0	0	0	0	1	6	1	1	0	0	0	1	0	0	0
Zotu14516	Bacteria	Actinobacteria	Thermoleophilia	Solirubrobacterales	Solirubrobacteraceae	Conexibacter	0	5	14	23	1	4	0	0	0	0	0	0	0	0	0	0	1	0	0	1	1	2	0	1	0	0	1	2	0	3	0	0	39	32	20	9	8	0	0	0	0	0	0
Zotu2791	Bacteria	Actinobacteria	0319-7L14	0319-7L14	0319-7L14	0319-7L14	0	0	0	0	0	1	0	0	0	0	0	0	1	0	0	0	0	0	0	1	0	4	1	0	1	1	0	0	0	0	0	0	0	0	0	0	0	0	0	0	0	0	0
Zotu4297	Bacteria	Actinobacteria	Actinobacteria	Actinobacteria_Unc	Actinobacteria_Unc	Actinobacteria_Unc	0	0	0	0	5	0	0	0	0	0	0	0	0	0	0	0	0	0	2	16	9	17	11	0	25	5	0	0	12	0	0	0	0	0	0	0	0	0	0	0	0	0	0
Zotu10708	Bacteria	Actinobacteria	Thermoleophilia	Solirubrobacterales	Solirubrobacteraceae	Conexibacter	0	12	9	18	2	19	0	0	0	0	0	0	0	0	0	0	6	0	0	0	0	0	0	0	0	0	0	3	0	15	1	0	21	37	16	8	10	0	0	0	0	0	0
Zotu2020	Bacteria	Actinobacteria	Nitriliruptoria	Nitriliruptorales	Nitriliruptoraceae	Nitriliruptoraceae	0	0	0	0	0	0	0	10	5	32	8	12	2	18	27	1	0	0	0	0	3	1	0	0	0	0	10	1	0	0	0	0	0	0	0	0	0	6	0	0	7	6	6
Zotu732	Bacteria	Actinobacteria	Actinobacteria	Propionibacteriales	Propionibacteriaceae	Propionibacteriaceae_Unc	0	0	0	0	0	0	0	0	0	0	0	0	0	0	0	0	0	0	0	3	2	0	7	0	6	56	0	0	43	0	0	0	0	0	0	0	0	0	0	0	0	0	0
Zotu14909	Bacteria	Actinobacteria	Thermoleophilia	Solirubrobacterales	Solirubrobacteraceae	Conexibacter	1	7	11	8	2	0	0	0	0	0	0	0	0	0	0	0	1	0	0	0	0	1	0	0	0	0	0	16	0	0	0	4	86	52	11	6	2	0	0	0	0	0	0
Zotu4529	Bacteria	Actinobacteria	Actinobacteria	Micrococcales	Intrasporangiaceae	Tetrasphaera	0	0	0	0	0	0	27	0	0	10	0	0	1	3	6	6	0	0	0	0	2	0	0	0	0	3	0	0	0	0	1	0	0	0	0	0	0	1	0	3	3	2	0
Zotu1125	Bacteria	Actinobacteria	Acidimicrobiia	Microtrichales	Iamiaceae	Iamia	0	0	0	0	0	0	0	0	0	0	0	0	0	0	0	0	0	0	0	0	0	0	0	0	0	0	0	0	0	0	0	0	0	0	1	0	0	0	0	0	0	0	0
Zotu1462	Bacteria	Actinobacteria	Actinobacteria	Frankiales	Unc	Unc	23	16	3	50	0	0	1	0	0	0	0	0	2	0	0	0	12	0	1	0	0	0	2	4	0	6	0	8	2	0	0	11	11	14	2	5	0	0	0	0	0	0	0
Zotu2409	Bacteria	Actinobacteria	Acidimicrobiia	Actinomarinales	Unc	Unc	0	0	0	0	0	0	0	0	0	0	0	0	0	0	0	0	0	0	3	9	6	2	6	1	2	0	0	0	7	0	0	0	0	0	0	0	0	0	0	0	0	0	0
Zotu5146	Bacteria	Actinobacteria	Thermoleophilia	Solirubrobacterales	67-14	67-14	0	0	0	0	0	0	0	0	0	0	0	0	0	0	0	0	0	0	5	14	3	2	1	0	18	3	0	0	0	0	0	0	0	0	0	0	0	0	0	0	0	0	0
Zotu4094	Bacteria	Actinobacteria	Acidimicrobiia	Microtrichales	Microtrichaceae	IMCC26207	0	2	1	0	1	0	7	7	1	3	0	3	8	0	4	3	0	0	0	0	0	0	3	1	0	0	0	2	4	0	0	0	0	1	0	0	0	1	1	1	0	0	4
Zotu6901	Bacteria	Actinobacteria	Nitriliruptoria	Nitriliruptorales	Nitriliruptoraceae	Nitriliruptoraceae	0	0	0	0	0	21	0	0	0	0	0	0	0	0	0	0	2	17	0	0	2	3	0	0	0	1	7	12	0	2	0	0	0	0	0	0	62	0	0	0	0	0	0
Zotu9418	Bacteria	Actinobacteria	Actinobacteria	Frankiales	Frankiales_Unc	Frankiales_Unc	0	0	1	6	3	0	0	0	0	0	0	0	0	0	0	0	0	0	1	42	22	8	28	7	0	7	1	0	0	0	0	0	0	0	0	2	0	0	0	0	0	0	0
Zotu4201	Bacteria	Actinobacteria	Actinobacteria	Streptomycetales	Streptomycetaceae	Streptomyces	0	2	3	4	14	4	0	5	6	3	5	0	3	0	9	2	0	1	5	1	0	2	3	0	2	1	0	0	7	4	7	0	5	12	3	8	3	0	0	1	9	0	0
Zotu4703	Bacteria	Actinobacteria	Acidimicrobiia	Microtrichales	Ilumatobacteraceae	Unc	0	0	0	0	0	0	0	0	0	0	0	0	0	0	0	0	0	0	0	4	0	0	3	0	0	23	0	0	0	0	0	0	0	0	0	0	0	0	0	0	0	0	0
Zotu3243	Bacteria	Actinobacteria	Actinobacteria	Kineosporiales	Kineosporiaceae	Quadrisphaera	0	22	49	39	16	0	0	0	0	0	0	0	0	0	0	0	0	0	0	0	0	0	2	0	0	0	4	0	0	0	0	0	0	4	1	96	0	0	0	0	0	0	0
Zotu2181	Bacteria	Actinobacteria	Acidimicrobiia	Unc	Unc	Unc	0	0	0	2	79	0	0	0	0	0	0	0	0	0	0	0	0	0	8	9	1	2	3	7	0	5	0	0	0	0	0	0	0	0	0	0	0	0	0	0	0	0	1
Zotu13093	Bacteria	Actinobacteria	Thermoleophilia	Solirubrobacterales	Solirubrobacteraceae	Solirubrobacteraceae_Unc	3	15	9	7	6	4	0	0	0	0	0	0	0	0	0	0	1	2	0	0	1	0	0	1	0	1	0	1	0	22	0	0	33	15	13	6	3	0	0	0	0	0	0
Zotu4699	Bacteria	Actinobacteria	Acidimicrobiia	Microtrichales	Ilumatobacteraceae	Unc	0	0	0	0	0	0	0	0	0	0	0	0	0	0	0	0	0	0	0	7	3	5	6	0	2	2	0	0	0	0	0	0	0	0	0	0	0	0	0	0	0	0	0
Zotu2655	Bacteria	Actinobacteria	Acidimicrobiia	Microtrichales	Ilumatobacteraceae	Unc	0	2	0	0	5	0	1	6	6	9	1	4	0	0	3	18	0	3	1	5	1	0	6	1	0	3	8	1	20	1	3	0	0	1	1	4	1	4	5	1	3	2	2
Zotu3196	Bacteria	Actinobacteria	Nitriliruptoria	Nitriliruptorales	Nitriliruptoraceae	Nitriliruptoraceae	0	0	0	0	0	0	0	3	0	0	2	1	0	0	2	0	4	3	0	0	0	0	0	0	0	0	0	0	0	4	0	197	8	9	0	0	1	0	0	0	0	1	0
Zotu14154	Bacteria	Actinobacteria	Thermoleophilia	Solirubrobacterales	Solirubrobacteraceae	Solirubrobacteraceae_Unc	1	5	0	2	8	20	0	0	0	0	0	0	0	0	0	0	6	7	0	2	0	0	4	0	0	0	0	0	0	12	0	1	27	25	21	11	7	0	0	0	0	0	0
Zotu2099	Bacteria	Actinobacteria	Acidimicrobiia	Unc	Unc	Unc	4	11	18	19	2	4	1	0	0	5	0	2	3	4	0	0	0	7	1	0	0	0	0	11	0	0	0	0	0	0	0	0	0	19	6	9	0	0	0	0	4	0	2
Zotu2629	Bacteria	Actinobacteria	Thermoleophilia	Solirubrobacterales	67-14	67-14	1	0	0	0	0	0	0	0	0	0	0	0	0	0	0	0	0	0	6	17	5	9	4	6	12	7	15	0	15	0	0	0	0	0	0	0	0	0	0	0	0	0	0
Zotu2748	Bacteria	Actinobacteria	Acidimicrobiia	Actinomarinales	Unc	Unc	0	0	0	0	0	0	0	0	0	0	0	0	0	0	0	0	0	0	0	0	0	0	1	0	0	0	0	0	0	0	0	0	0	0	0	0	0	0	0	0	0	0	0
Zotu7230	Bacteria	Actinobacteria	Thermoleophilia	Thermoleophilia_Unc	Thermoleophilia_Unc	Thermoleophilia_Unc	1	1	1	2	3	2	0	0	0	0	0	0	0	0	0	0	2	15	0	0	0	2	2	0	0	0	0	16	0	18	0	0	12	5	3	11	19	0	0	0	0	0	0
Zotu3885	Bacteria	Actinobacteria	Actinobacteria	Frankiales	Unc	Unc	0	2	22	6	13	0	0	0	0	0	0	0	0	0	0	0	1	0	2	1	0	1	5	0	32	4	0	1	5	0	0	0	0	8	2	26	0	0	0	0	0	0	0
Zotu4799	Bacteria	Actinobacteria	Thermoleophilia	Solirubrobacterales	Solirubrobacteraceae	Solirubrobacter	0	0	0	0	1	0	1	0	2	8	2	1	2	0	0	5	0	0	4	3	3	0	16	2	18	17	0	0	0	0	1	0	0	0	0	0	0	0	0	0	0	3	6
Zotu4952	Bacteria	Actinobacteria	Acidimicrobiia	Microtrichales	Unc	Unc	0	0	0	0	0	0	2	0	3	3	0	3	0	2	5	3	0	0	0	0	0	0	0	0	0	0	0	0	0	0	4	0	0	0	0	0	0	1	3	3	14	3	2
Zotu12249	Bacteria	Actinobacteria	Nitriliruptoria	Euzebyales	Euzebyaceae	Unc	0	0	0	0	2	0	0	0	0	0	0	0	0	0	0	0	0	0	0	11	4	12	40	0	3	9	1	0	7	0	0	0	0	1	0	1	0	0	0	0	0	0	0
Zotu14170	Bacteria	Actinobacteria	Actinobacteria_Unc	Actinobacteria_Unc	Actinobacteria_Unc	Actinobacteria_Unc	5	5	0	0	0	19	0	0	0	0	0	0	0	0	0	0	4	0	0	0	0	0	2	0	0	0	0	6	0	22	0	5	8	12	8	1	3	0	0	0	0	0	0
Zotu8250	Bacteria	Actinobacteria	Acidimicrobiia	Microtrichales	Microtrichales_Unc	Microtrichales_Unc	1	23	3	37	6	0	0	0	0	0	0	0	0	0	0	0	0	1	0	12	2	2	15	1	2	7	2	12	6	0	0	0	2	0	1	2	1	0	0	0	0	0	0
Zotu2125	Bacteria	Actinobacteria	Acidimicrobiia	Microtrichales	Ilumatobacteraceae	Unc	0	0	0	0	117	0	0	0	0	0	0	0	0	0	0	0	0	0	0	0	0	0	0	0	0	8	0	0	0	0	0	0	0	0	0	0	0	0	0	0	0	0	0
Zotu5011	Bacteria	Actinobacteria	Actinobacteria	Propionibacteriales	Nocardioidaceae	Marmoricola	0	0	0	0	0	6	2	0	0	0	0	0	0	0	0	0	0	0	0	0	0	4	2	0	39	18	0	0	0	0	0	0	0	0	0	0	0	0	0	0	0	0	0
Zotu995	Bacteria	Actinobacteria	Thermoleophilia	Solirubrobacterales	67-14	67-14	5	0	0	0	0	0	6	3	5	8	2	15	5	5	3	0	1	0	0	2	0	0	1	0	0	0	0	3	0	0	2	0	0	0	0	0	0	7	7	2	14	4	16
Zotu8684	Bacteria	Actinobacteria	Actinobacteria	Pseudonocardiales	Pseudonocardiaceae	Crossiella	0	0	0	0	0	0	0	0	0	0	0	0	0	0	0	0	0	0	1	25	5	16	6	4	0	2	0	0	0	0	0	0	0	0	0	0	0	0	0	0	0	0	0
Zotu1844	Bacteria	Actinobacteria	Acidimicrobiia	Microtrichales	Microtrichales_Unc	Microtrichales_Unc	1	21	3	4	0	0	0	0	0	0	0	0	0	0	0	0	0	0	2	9	9	2	4	31	1	4	0	0	0	0	0	0	0	0	0	0	0	0	0	0	0	0	0
Zotu4670	Bacteria	Actinobacteria	Actinobacteria	Frankiales	Frankiaceae	Jatrophihabitans	0	0	0	2	0	0	0	0	0	0	0	0	0	0	0	0	0	0	4	10	2	3	3	0	5	8	0	0	16	0	0	0	0	0	0	2	0	0	0	0	0	0	0
Zotu8537	Bacteria	Actinobacteria	Thermoleophilia	Solirubrobacterales	Solirubrobacteraceae	Conexibacter	1	4	7	15	0	2	0	0	0	0	0	0	0	0	0	0	0	0	0	6	3	13	8	1	0	3	2	6	0	0	0	0	9	4	4	8	2	0	0	0	0	0	0
Zotu9735	Bacteria	Actinobacteria	Thermoleophilia	Solirubrobacterales	Solirubrobacteraceae	Conexibacter	2	4	0	3	0	1	0	0	0	0	0	0	0	0	0	0	5	4	0	0	0	0	1	0	0	0	1	17	0	11	0	3	4	11	0	0	27	0	0	0	0	0	0
Zotu1598	Bacteria	Actinobacteria	Thermoleophilia	Solirubrobacterales	Solirubrobacteraceae	Unc	0	0	0	0	0	0	0	0	0	0	0	0	0	0	0	0	0	0	2	1	0	0	5	7	9	9	0	0	0	0	0	0	0	0	0	0	0	0	0	0	0	0	0
Zotu14869	Bacteria	Actinobacteria	Rubrobacteria	Rubrobacterales	Rubrobacteriaceae	Rubrobacter	2	8	9	8	6	4	0	0	0	0	0	0	0	0	0	0	3	5	0	0	0	0	2	1	0	1	0	21	2	1	0	1	21	10	14	2	2	0	0	0	0	0	0
Zotu14442	Bacteria	Actinobacteria	Nitriliruptoria	Euzebyales	Euzebyaceae	Euzebyaceae_Unc	0	0	0	0	0	0	0	0	0	0	0	0	0	0	0	0	0	0	0	22	7	2	22	0	6	8	14	0	0	0	0	0	0	0	0	0	0	0	0	0	0	0	0
Zotu5005	Bacteria	Actinobacteria	Thermoleophilia	Solirubrobacterales	Solirubrobacteraceae	Solirubrobacteraceae_Unc	1	5	3	0	5	7	0	0	0	0	0	0	0	0	0	0	0	1	0	4	0	0	0	0	0	0	6	13	0	2	0	0	1	2	2	23	7	0	0	0	0	0	0
Zotu3910	Bacteria	Actinobacteria	Actinobacteria	Frankiales	Unc	Unc	1	2	4	8	2	1	0	0	0	0	0	0	1	0	0	1	0	0	3	2	2	2	3	38	0	1	4	0	4	3	0	0	1	4	6	7	1	0	0	2	0	0	1
Zotu1241	Bacteria	Actinobacteria	Thermoleophilia	Solirubrobacterales	67-14	67-14	3	17	11	11	2	0	0	0	0	0	0	0	0	0	0	0	0	0	7	6	2	2	21	62	1	3	0	0	0	0	0	0	0	0	8	2	0	0	0	0	0	0	0
Zotu2410	Bacteria	Actinobacteria	Actinobacteria	Micrococcales	Intrasporangiaceae	Aquipuribacter	0	5	6	3	0	7	0	0	2	0	0	0	0	0	2	0	0	1	0	1	0	2	17	4	0	6	105	3	0	0	0	1	0	11	8	4	0	0	1	0	0	0	0
Zotu4358	Bacteria	Actinobacteria	Actinobacteria	Micrococcales	Intrasporangiaceae	Intrasporangiaceae_Unc	0	0	0	0	0	0	0	0	0	0	0	0	0	0	0	0	0	0	0	1	13	0	0	3	0	0	8	0	5	0	0	0	0	0	0	1	0	0	0	0	0	0	0
Zotu11869	Bacteria	Actinobacteria	Acidimicrobiia	Acidimicrobiia_Unc	Acidimicrobiia_Unc	Acidimicrobiia_Unc	0	29	12	20	9	0	0	0	0	0	0	0	0	0	0	0	0	1	0	4	1	2	3	0	1	3	1	0	1	1	0	0	2	0	2	12	2	0	0	0	0	0	0
Zotu12561	Bacteria	Actinobacteria	Nitriliruptoria	Nitriliruptoria_Unc	Nitriliruptoria_Unc	Nitriliruptoria_Unc	0	0	0	2	0	0	0	0	0	0	0	0	0	0	0	0	0	0	1	7	0	1	3	0	0	3	55	5	0	0	0	0	0	0	0	0	0	0	0	0	0	0	0
Zotu13915	Bacteria	Actinobacteria	Rubrobacteria	Rubrobacterales	Rubrobacteriaceae	Rubrobacter	0	3	2	1	0	2	1	0	0	0	0	1	0	0	0	0	0	0	0	0	0	0	0	0	0	0	0	0	0	0	0	0	22	31	16	4	14	0	0	0	2	0	0
Zotu14611	Bacteria	Actinobacteria	Actinobacteria	Actinobacteria_Unc	Actinobacteria_Unc	Actinobacteria_Unc	0	0	0	0	0	15	0	1	0	2	2	1	2	1	3	8	2	11	0	0	0	0	0	0	0	0	0	11	0	30	15	0	0	0	0	0	11	0	0	0	4	2	0
Zotu5190	Bacteria	Actinobacteria	Thermoleophilia	Solirubrobacterales	67-14	67-14	0	0	0	0	0	0	0	0	0	0	0	0	0	0	0	0	1	0	12	3	0	2	2	0	8	7	0	0	0	0	0	0	0	0	0	0	0	0	0	0	0	0	0
Zotu1295	Bacteria	Actinobacteria	Thermoleophilia	Solirubrobacterales	Solirubrobacteraceae	Unc	0	43	79	7	2	0	0	0	0	0	0	0	0	0	0	0	0	0	0	0	0	1	0	0	0	7	0	0	0	0	0	0	0	0	1	28	0	0	0	0	0	0	0
Zotu3244	Bacteria	Actinobacteria	Actinobacteria	Propionibacteriales	Nocardioidaceae	Marmoricola	4	75	81	31	4	0	0	0	0	0	0	0	0	0	0	0	0	0	0	0	1	1	3	8	0	0	0	0	0	0	0	0	0	0	1	5	0	0	0	0	0	0	0
Zotu14802	Bacteria	Actinobacteria	Acidimicrobiia	Microtrichales	Ilumatobacteraceae	Ilumatobacter	0	41	30	19	7	0	0	0	0	0	0	0	0	1	0	1	0	0	0	1	0	3	2	0	0	0	0	0	0	0	0	0	3	3	15	27	1	0	0	0	3	0	0
Zotu5242	Bacteria	Actinobacteria	Actinobacteria	Micrococcales	Intrasporangiaceae	Ornithinimicrobium	0	0	0	0	0	0	0	0	0	0	0	0	0	0	0	0	0	0	0	0	0	0	1	0	0	0	0	0	62	0	0	0	0	0	0	0	0	0	0	0	0	0	0
Zotu11194	Bacteria	Actinobacteria	Actinobacteria	Frankiales	Frankiales_Unc	Frankiales_Unc	2	19	36	20	6	0	0	0	0	0	0	0	0	0	0	0	0	0	0	16	11	0	5	1	0	1	0	0	0	0	0	0	3	3	13	25	0	0	0	0	0	0	0
Zotu2288	Bacteria	Actinobacteria	Acidimicrobiia	Microtrichales	Ilumatobacteraceae	Ilumatobacter	0	0	0	0	0	0	0	0	0	0	0	0	0	0	0	0	0	0	0	0	0	0	0	0	0	0	0	50	0	0	0	0	0	0	0	0	0	0	0	0	0	0	0
Zotu4558	Bacteria	Actinobacteria	Actinobacteria	Micrococcales	Microbacteriaceae	Salinibacterium	0	0	4	1	0	2	9	0	2	0	1	8	2	6	10	3	0	0	1	0	0	0	0	0	0	0	0	2	0	0	0	1	0	0	0	1	0	5	0	1	0	9	3
Zotu10859	Bacteria	Actinobacteria	Acidimicrobiia	Actinomarinales	Unc	Unc	0	0	0	0	0	0	0	9	9	3	3	0	7	2	8	8	0	0	0	0	0	0	0	0	0	0	0	0	0	0	3	0	0	0	0	0	0	0	8	9	11	5	0
Zotu1843	Bacteria	Actinobacteria	0319-7L14	0319-7L14	0319-7L14	0319-7L14	0	11	1	5	154	0	0	0	0	0	0	0	0	0	0	0	0	0	0	0	0	0	0	2	0	0	0	0	0	0	0	0	0	0	10	5	0	0	0	0	0	0	0
Zotu2122	Bacteria	Actinobacteria	Acidimicrobiia	Microtrichales	Unc	Unc	0	0	0	0	0	0	3	15	11	4	7	1	6	0	5	6	1	0	0	0	0	0	0	0	0	0	0	0	0	0	3	0	0	0	0	0	2	1	13	1	15	3	2
Zotu5315	Bacteria	Actinobacteria	Thermoleophilia	Unc	Unc	Unc	0	0	0	0	0	0	0	0	0	0	0	0	0	0	0	0	0	0	4	3	0	11	2	0	25	21	0	0	24	0	0	0	0	0	0	0	0	0	0	0	0	0	0
Zotu2030	Bacteria	Actinobacteria	Nitriliruptoria	Euzebyales	Euzebyaceae	Unc	11	3	2	2	2	0	0	0	0	0	0	0	0	0	0	2	0	0	3	33	8	9	12	20	0	3	15	0	0	0	0	0	1	8	7	1	0	0	0	0	0	0	0
Zotu14685	Bacteria	Actinobacteria	Acidimicrobiia	Microtrichales	Ilumatobacteraceae	Ilumatobacter	0	2	3	5	5	0	1	0	1	3	5	0	0	2	3	1	0	0	0	3	0	4	1	0	3	6	16	1	3	0	0	0	1	1	7	4	0	0	0	0	1	2	0
Zotu4937	Bacteria	Actinobacteria	Actinobacteria	Micrococcales	Intrasporangiaceae	Aquipuribacter	0	6	8	11	0	0	4	3	3	3	0	0	4	2	2	2	0	0	0	0	0	2	4	0	0	0	0	0	0	3	3	0	1	13	14	10	0	0	0	0	1	1	0
Zotu11599	Bacteria	Actinobacteria	Actinobacteria	Frankiales	Sporichthyaceae	Unc	0	0	1	0	0	63	0	0	0	0	0	0	0	0	0	1	0	0	0	0	0	0	0	0	0	0	0	0	0	9	0	0	6	15	5	2	30	0	0	0	0	0	0
Zotu14029	Bacteria	Actinobacteria	Rubrobacteria	Rubrobacterales	Rubrobacteriaceae	Rubrobacter	1	3	7	0	14	0	0	0	0	0	0	0	0	0	0	0	0	1	0	0	0	0	0	0	0	0	0	0	0	0	0	0	31	37	72	24	0	0	0	0	0	0	0
Zotu2719	Bacteria	Actinobacteria	Actinobacteria	Frankiales	Unc	Unc	2	24	21	10	36	2	0	0	0	0	0	0	0	0	0	0	0	0	0	0	0	0	0	0	0	0	0	0	0	0	0	1	0	16	6	34	0	0	0	0	0	0	0
Zotu14605	Bacteria	Actinobacteria	Acidimicrobiia	Actinomarinales	Unc	Unc	0	0	0	0	0	0	3	0	2	8	5	2	9	5	3	0	0	3	0	0	0	0	0	0	0	0	0	0	0	0	5	0	0	0	0	0	0	0	1	10	3	0	0
Zotu2843	Bacteria	Actinobacteria	Nitriliruptoria	Euzebyales	Euzebyaceae	Unc	0	0	5	0	2	7	0	0	0	0	0	0	0	0	0	0	0	8	0	0	0	0	0	0	0	0	0	0	0	1	0	1	29	24	17	1	14	1	0	0	0	0	0
Zotu11995	Bacteria	Actinobacteria	Nitriliruptoria	Euzebyales	Euzebyaceae	Euzebya	0	17	8	14	1	3	0	0	0	0	0	0	0	0	0	0	0	1	0	0	0	0	0	0	0	0	1	36	0	0	0	0	5	5	9	8	1	0	0	0	0	0	0
Zotu14865	Bacteria	Actinobacteria	Acidimicrobiia	Microtrichales	Ilumatobacteraceae	Ilumatobacter	0	21	7	18	1	1	0	0	0	0	0	0	0	0	0	0	0	0	0	3	1	2	4	1	0	0	0	6	1	2	0	0	0	0	7	24	3	0	0	2	0	0	0
Zotu1833	Bacteria	Actinobacteria	Nitriliruptoria	Euzebyales	Euzebyaceae	Euzebya	14	17	9	6	10	0	2	0	0	0	0	0	0	0	0	0	0	0	0	1	0	0	0	7	0	7	0	0	0	0	0	0	0	0	1	21	0	0	0	0	0	0	0
Zotu3516	Bacteria	Actinobacteria	Acidimicrobiia	Unc	Unc	Unc	0	13	11	5	166	0	0	0	0	0	0	0	0	0	0	0	0	0	0	0	0	0	0	0	0	0	0	1	0	0	0	0	0	0	0	4	0	0	0	0	0	0	0
Zotu1132	Bacteria	Actinobacteria	Acidimicrobiia	Microtrichales	Ilumatobacteraceae	Ilumatobacter	0	0	0	0	0	0	0	0	1	0	0	0	0	0	8	0	0	0	0	0	5	1	7	0	0	0	3	0	10	0	0	0	0	0	0	0	0	0	0	0	0	0	0
Zotu5508	Bacteria	Actinobacteria	Actinobacteria	Kineosporiales	Kineosporiaceae	Quadrisphaera	0	10	8	7	0	0	0	0	0	0	0	0	0	0	0	0	0	0	7	13	7	0	19	2	4	2	0	0	0	0	0	0	0	0	4	2	0	0	0	0	0	0	0
Zotu5785	Bacteria	Actinobacteria	Thermoleophilia	Gaiellales	Unc	Unc	0	0	0	0	0	0	0	0	0	0	0	0	0	0	0	0	0	0	3	7	0	4	4	0	13	1	0	0	0	0	0	0	0	0	0	0	0	0	0	0	0	0	0
Zotu4253	Bacteria	Actinobacteria	Acidimicrobiia	Microtrichales	Ilumatobacteraceae	Ilumatobacter	0	0	0	0	0	0	0	0	0	0	0	0	0	0	0	0	0	0	0	0	0	0	0	0	0	0	0	0	8	0	2	0	0	0	0	0	0	0	0	0	0	0	0
Zotu1828	Bacteria	Actinobacteria	Actinobacteria	Frankiales	Sporichthyaceae	Unc	0	2	0	6	4	3	0	0	0	0	0	0	0	0	0	0	1	7	0	0	0	0	0	0	0	0	0	0	0	0	0	0	16	32	8	1	5	0	0	0	0	0	0
Zotu2088	Bacteria	Actinobacteria	Nitriliruptoria	Nitriliruptorales	Nitriliruptoraceae	Nitriliruptoraceae_Unc	3	0	0	2	0	0	1	0	0	0	0	0	0	0	0	1	0	0	5	4	0	20	1	0	0	0	8	0	27	0	0	0	0	0	0	0	0	0	0	0	0	0	0
Zotu6045	Bacteria	Actinobacteria	Acidimicrobiia	Microtrichales	Ilumatobacteraceae	Unc	0	0	0	0	0	0	0	0	0	0	0	0	0	0	0	1	0	0	3	9	3	10	6	0	9	19	0	0	0	0	0	0	0	0	0	0	0	0	0	0	0	0	0
Zotu2215	Bacteria	Actinobacteria	Nitriliruptoria	Euzebyales	Euzebyaceae	Euzebya	0	0	0	0	0	0	0	0	2	8	3	2	1	0	2	12	1	8	0	0	27	1	1	0	0	0	0	0	0	2	22	0	0	2	6	3	3	1	0	0	2	0	4
Zotu10474	Bacteria	Actinobacteria	Rubrobacteria	Rubrobacterales	Rubrobacteriaceae	Rubrobacter	0	12	20	7	0	17	0	0	0	0	0	0	0	0	0	4	2	1	0	2	0	0	0	1	0	0	1	5	0	1	1	2	0	5	14	10	2	0	0	0	0	0	0
Zotu10689	Bacteria	Actinobacteria	Thermoleophilia	Solirubrobacterales	Solirubrobacteraceae	Conexibacter	2	19	3	7	7	8	0	0	0	0	0	0	0	0	0	0	3	0	0	3	0	4	1	2	0	0	0	4	0	2	0	0	8	5	18	6	4	0	0	0	0	0	0
Zotu2519	Bacteria	Actinobacteria	Thermoleophilia	Gaiellales	Gaiellaceae	Gaiella	1	8	1	6	16	0	0	0	0	0	0	0	0	0	0	0	0	0	0	4	1	4	2	12	0	9	0	0	0	0	0	0	0	0	0	8	0	0	0	0	2	0	0
Zotu11122	Bacteria	Actinobacteria	Thermoleophilia	Solirubrobacterales	Solirubrobacterales_Unc	Solirubrobacterales_Unc	1	10	10	8	2	0	0	0	0	0	0	0	0	0	0	0	0	2	0	2	2	1	4	2	0	1	3	2	0	5	0	2	11	6	1	6	1	0	0	0	0	0	0
Zotu424	Bacteria	Actinobacteria	Nitriliruptoria	Nitriliruptorales	Nitriliruptoraceae	Nitriliruptoraceae	0	0	0	0	0	0	0	0	0	0	0	0	0	0	0	0	10	0	0	0	0	0	0	0	0	0	0	0	0	158	0	0	0	0	0	0	0	0	0	0	0	0	0
Zotu6855	Bacteria	Actinobacteria	Thermoleophilia	Solirubrobacterales	Solirubrobacteraceae	Solirubrobacteraceae_Unc	0	2	1	4	1	0	0	0	0	0	0	0	0	0	0	0	0	0	0	11	3	6	19	9	0	3	1	0	0	0	0	0	2	1	0	6	3	0	0	0	0	0	0
Zotu3058	Bacteria	Actinobacteria	Nitriliruptoria	Nitriliruptorales	Nitriliruptoraceae	Egicoccus	1	0	0	2	0	2	1	2	0	13	4	2	8	2	5	6	0	2	1	1	2	2	6	5	2	0	2	1	0	0	3	0	0	2	1	0	2	3	0	0	5	3	7
Zotu9878	Bacteria	Actinobacteria	Nitriliruptoria	Euzebyales	Euzebyaceae	Unc	1	2	0	0	1	0	0	0	0	1	4	0	0	0	0	6	0	0	0	5	5	4	9	1	1	8	14	2	5	0	0	0	0	0	0	4	0	0	5	0	1	0	0
Zotu5897	Bacteria	Actinobacteria	Thermoleophilia	Solirubrobacterales	Solirubrobacteraceae	Solirubrobacter	0	0	0	0	0	0	0	0	0	0	0	0	0	0	0	0	0	0	7	6	0	11	4	0	16	0	0	0	7	0	0	0	0	0	0	0	0	0	0	0	0	0	0
Zotu2254	Bacteria	Actinobacteria	Actinobacteria	Frankiales	Unc	Unc	0	0	5	10	11	0	1	0	0	0	0	1	0	0	2	0	0	0	0	0	0	0	0	0	0	4	0	0	24	0	0	0	3	0	1	6	4	0	0	0	0	0	0
Zotu4526	Bacteria	Actinobacteria	Actinobacteria	Kineosporiales	Kineosporiaceae	Quadrisphaera	0	31	29	30	10	0	0	0	0	0	0	0	0	0	0	0	0	0	0	0	0	0	2	0	0	0	0	0	0	0	0	0	7	2	3	46	0	0	0	0	0	0	0
Zotu4724	Bacteria	Actinobacteria	Thermoleophilia	Solirubrobacterales	67-14	67-14	1	0	0	0	10	0	0	0	0	0	0	0	0	0	0	0	0	0	12	3	1	0	17	2	3	18	0	3	0	0	0	0	0	0	0	0	0	0	0	0	0	0	0
Zotu5526	Bacteria	Actinobacteria	Acidimicrobiia	Microtrichales	Iamiaceae	Iamia	0	0	0	0	0	0	0	0	0	0	0	0	0	0	0	0	0	0	0	0	0	0	0	0	60	1	0	0	0	0	0	0	0	0	0	0	0	0	0	0	0	0	0
Zotu4046	Bacteria	Actinobacteria	Acidimicrobiia	Acidimicrobiia_Unc	Acidimicrobiia_Unc	Acidimicrobiia_Unc	0	0	0	0	111	0	0	0	0	0	0	0	0	0	0	0	0	0	2	4	4	0	3	9	0	0	0	0	0	0	0	0	0	0	2	3	0	0	0	0	0	0	0
Zotu10003	Bacteria	Actinobacteria	Rubrobacteria	Rubrobacterales	Rubrobacteriaceae	Rubrobacter	0	0	4	2	0	15	0	0	0	0	0	0	0	0	0	0	2	18	0	0	0	0	2	0	1	0	0	6	0	18	0	1	0	2	0	1	6	0	0	0	0	0	0
Zotu1239	Bacteria	Actinobacteria	Acidimicrobiia	Microtrichales	Unc	Unc	0	0	0	0	0	0	0	1	2	1	1	0	0	0	0	2	0	0	0	0	0	0	0	0	23	0	0	0	12	0	1	0	0	4	1	0	0	0	0	0	3	0	1
Zotu1438	Bacteria	Actinobacteria	Actinobacteria	Micrococcales	Intrasporangiaceae	Intrasporangiaceae_Unc	1	2	1	0	0	0	3	0	0	0	0	1	0	0	3	0	0	0	10	5	7	37	40	4	0	4	0	0	0	2	0	0	3	0	3	0	0	0	0	0	3	0	0
Zotu4796	Bacteria	Actinobacteria	MB-A2-108	MB-A2-108	MB-A2-108	MB-A2-108	0	0	0	0	0	0	0	0	0	0	0	0	0	0	0	0	0	0	0	1	0	0	3	1	0	0	0	0	0	0	0	0	0	0	0	0	0	0	0	0	0	0	0
Zotu5377	Bacteria	Actinobacteria	Acidimicrobiia	Microtrichales	Ilumatobacteraceae	Unc	0	0	0	0	0	0	0	0	0	0	0	0	0	0	0	0	0	0	0	0	0	2	0	0	0	20	0	0	0	0	0	0	0	0	0	0	0	0	0	0	0	0	0
Zotu1074	Bacteria	Actinobacteria	Actinobacteria	Micrococcales	Intrasporangiaceae	Intrasporangiaceae_Unc	1	2	0	1	0	1	0	0	0	0	0	1	3	0	0	0	0	0	8	6	4	16	38	9	2	2	0	0	1	0	1	2	0	2	1	1	1	0	2	0	0	1	0
Zotu1429	Bacteria	Actinobacteria	Actinobacteria	Kineosporiales	Kineosporiaceae	Kineosporiaceae_Unc	0	0	0	0	0	117	0	0	0	0	0	0	0	0	0	0	1	4	0	0	0	0	0	0	0	0	0	0	0	7	0	0	0	0	1	0	10	0	0	0	0	0	0
Zotu4447	Bacteria	Actinobacteria	Nitriliruptoria	Nitriliruptorales	Nitriliruptoraceae	Nitriliruptoraceae	0	0	0	0	0	0	1	4	3	30	9	12	1	8	3	8	0	0	1	0	0	0	2	0	2	0	1	0	0	0	5	0	0	0	0	0	1	1	0	1	14	6	4
Zotu12264	Bacteria	Actinobacteria	Actinobacteria	Pseudonocardiales	Pseudonocardiaceae	Crossiella	0	0	1	0	0	0	0	0	0	0	0	0	0	0	0	0	0	0	0	29	3	6	10	4	0	7	0	0	0	0	0	0	0	0	0	0	0	0	0	0	0	0	0
Zotu5645	Bacteria	Actinobacteria	0319-7L14	0319-7L14	0319-7L14	0319-7L14	1	0	0	0	0	0	0	0	0	0	0	0	0	0	2	0	0	0	1	3	0	0	3	0	0	8	0	0	0	0	0	0	0	0	0	0	0	0	0	0	0	0	0
Zotu8095	Bacteria	Actinobacteria	Acidimicrobiia	Microtrichales	Ilumatobacteraceae	Ilumatobacter	0	6	5	3	7	0	0	2	0	0	9	1	0	2	0	3	0	0	0	16	7	3	20	0	0	3	4	0	0	0	0	0	1	0	2	3	0	0	2	0	0	1	0
Zotu5194	Bacteria	Actinobacteria	Actinobacteria	Frankiales	Unc	Unc	3	1	2	1	125	0	0	0	0	0	0	0	0	0	0	0	0	0	2	2	1	0	5	2	0	4	0	0	0	0	0	0	0	0	7	0	0	0	0	0	0	0	0
Zotu5720	Bacteria	Actinobacteria	Rubrobacteria	Rubrobacterales	Rubrobacteriaceae	Rubrobacter	0	0	0	0	0	0	0	0	0	0	0	0	0	0	0	0	0	0	4	2	0	0	4	0	21	3	0	0	6	0	0	0	0	0	0	0	0	0	0	0	0	0	0
Zotu14039	Bacteria	Actinobacteria	Thermoleophilia	Solirubrobacterales	Solirubrobacteraceae	Conexibacter	0	0	0	0	0	18	0	0	0	0	0	0	0	0	0	0	3	0	0	0	0	0	2	0	0	0	2	8	0	12	0	0	0	1	0	2	56	0	0	0	0	0	0
Zotu1554	Bacteria	Actinobacteria	Actinobacteria	Pseudonocardiales	Pseudonocardiaceae	Crossiella	0	2	0	0	2	0	0	0	0	0	0	0	0	0	0	0	0	0	7	9	3	0	12	0	19	15	0	0	0	0	0	0	0	0	0	0	0	1	0	0	0	0	0
Zotu964	Bacteria	Actinobacteria	Thermoleophilia	Solirubrobacterales	67-14	67-14	1	16	5	8	0	0	0	0	0	0	0	0	0	0	0	0	0	0	13	38	13	4	2	49	0	1	0	0	0	0	0	0	0	0	0	0	0	0	0	0	0	0	0
Zotu3571	Bacteria	Actinobacteria	Acidimicrobiia	Microtrichales	Ilumatobacteraceae	Unc	0	0	0	0	0	0	0	0	0	0	0	0	0	0	0	0	0	0	0	0	0	0	0	0	0	17	0	0	0	0	0	0	0	0	0	0	0	0	0	0	0	0	0
Zotu5232	Bacteria	Actinobacteria	Thermoleophilia	Solirubrobacterales	67-14	67-14	0	0	0	0	0	0	0	0	0	0	0	0	0	0	0	0	0	0	3	0	0	2	0	1	36	10	1	0	9	0	0	0	0	0	0	0	0	0	0	0	0	0	0
Zotu4783	Bacteria	Actinobacteria	Actinobacteria	Frankiales	Unc	Unc	0	0	0	0	0	2	0	0	0	0	0	1	0	0	0	0	0	0	0	0	0	0	0	0	0	0	147	0	0	0	0	0	0	0	9	2	0	0	0	0	0	0	1
Zotu6131	Bacteria	Actinobacteria	Thermoleophilia	Solirubrobacterales	67-14	67-14	0	0	0	0	0	0	0	0	0	0	0	0	0	0	0	0	0	0	5	0	0	1	5	0	12	5	0	3	3	0	0	0	0	0	0	0	0	0	0	0	0	0	0
Zotu8923	Bacteria	Actinobacteria	Thermoleophilia	Solirubrobacterales	Solirubrobacteraceae	Solirubrobacteraceae_Unc	0	11	0	5	2	2	0	0	0	0	0	0	0	0	0	0	1	0	0	2	0	0	0	0	0	0	2	18	0	0	0	2	36	33	6	1	4	0	0	0	0	0	0
Zotu14741	Bacteria	Actinobacteria	Actinobacteria_Unc	Actinobacteria_Unc	Actinobacteria_Unc	Actinobacteria_Unc	0	3	9	0	2	5	0	0	0	0	0	0	0	0	0	0	0	2	0	0	0	0	0	0	0	0	0	1	0	7	0	0	27	17	11	6	2	0	0	0	0	0	0
Zotu12891	Bacteria	Actinobacteria	Nitriliruptoria	Euzebyales	Euzebyaceae	Unc	1	2	6	4	0	0	0	2	0	1	0	0	0	0	0	2	0	0	1	2	12	4	18	0	1	4	38	0	0	0	0	0	0	0	5	7	0	0	0	0	0	0	0
Zotu3931	Bacteria	Actinobacteria	Actinobacteria	Frankiales	Unc	Unc	0	0	5	0	11	2	0	0	1	0	0	0	0	0	0	1	0	0	1	2	0	0	1	0	0	5	2	0	11	1	4	1	0	5	11	19	1	1	0	0	0	1	0
Zotu7889	Bacteria	Actinobacteria	Thermoleophilia	Solirubrobacterales	Solirubrobacteraceae	Conexibacter	1	8	0	3	7	0	0	0	0	0	0	0	0	0	0	0	0	0	0	4	0	0	3	1	0	0	1	26	0	0	0	1	18	6	3	4	0	0	0	0	0	0	0
Zotu12689	Bacteria	Actinobacteria	Thermoleophilia	Solirubrobacterales	Solirubrobacterales_Unc	Solirubrobacterales_Unc	0	9	0	3	0	0	0	0	0	0	0	0	0	0	0	0	0	0	1	2	3	0	5	0	0	3	0	0	2	0	0	0	48	26	4	1	0	0	0	0	0	0	0
Zotu1867	Bacteria	Actinobacteria	Thermoleophilia	Solirubrobacterales	Solirubrobacteraceae	Conexibacter	0	0	0	3	142	0	0	0	0	0	0	0	0	0	0	0	0	0	0	0	0	0	0	0	0	0	0	0	0	0	0	0	0	0	0	0	1	0	0	0	0	0	0
Zotu7704	Bacteria	Actinobacteria	Thermoleophilia	Solirubrobacterales	Solirubrobacterales_Unc	Solirubrobacterales_Unc	1	15	7	16	3	2	0	0	0	0	0	0	0	0	0	0	0	0	0	0	1	0	0	0	0	0	0	15	0	0	0	1	35	36	13	1	4	0	0	0	0	0	0
Zotu9215	Bacteria	Actinobacteria	Acidimicrobiia	Acidimicrobiia_Unc	Acidimicrobiia_Unc	Acidimicrobiia_Unc	0	12	11	10	21	0	0	0	0	0	0	0	0	0	0	0	0	1	0	1	4	1	6	2	2	3	2	9	0	0	0	0	0	0	9	17	0	0	0	0	0	0	0
Zotu10219	Bacteria	Actinobacteria	Thermoleophilia	Solirubrobacterales	Solirubrobacteraceae	Solirubrobacteraceae_Unc	3	0	1	3	7	0	0	0	0	0	0	0	0	0	0	0	1	0	0	4	3	0	4	1	0	1	0	3	2	0	0	0	39	31	11	7	0	0	0	0	0	0	0
Zotu5212	Bacteria	Actinobacteria	Thermoleophilia	Solirubrobacterales	67-14	67-14	0	0	0	0	3	0	0	0	0	0	0	0	0	0	0	0	0	0	0	0	1	0	5	0	1	2	0	0	18	0	0	0	0	0	0	0	0	0	0	0	0	0	0
Zotu13706	Bacteria	Actinobacteria	Actinobacteria_Unc	Actinobacteria_Unc	Actinobacteria_Unc	Actinobacteria_Unc	0	1	10	1	2	11	0	0	0	0	0	0	0	0	0	1	0	0	0	10	1	3	12	0	0	3	0	0	0	2	0	0	10	9	9	2	4	0	0	0	0	0	0
Zotu5910	Bacteria	Actinobacteria	Actinobacteria	Actinobacteria_Unc	Actinobacteria_Unc	Actinobacteria_Unc	0	0	0	0	0	0	0	0	0	0	0	0	0	0	0	0	0	0	8	8	0	0	1	0	0	1	0	0	18	0	0	0	0	0	0	0	0	0	0	0	0	0	0
Zotu1413	Bacteria	Actinobacteria	Actinobacteria	Propionibacteriales	Nocardioidaceae	Marmoricola	1	47	35	10	49	0	0	0	0	0	0	0	0	0	0	0	0	0	0	0	0	0	0	0	0	0	0	0	0	0	0	0	0	0	1	2	0	0	0	0	0	0	0
Zotu14538	Bacteria	Actinobacteria	Acidimicrobiia	Microtrichales	Microtrichales_Unc	Microtrichales_Unc	0	27	9	21	14	0	0	0	0	0	1	0	0	0	0	1	0	0	0	10	3	0	5	0	0	8	0	0	0	0	0	0	0	0	6	12	0	0	0	0	0	0	0
Zotu3614	Bacteria	Actinobacteria	Actinobacteria	Actinobacteria_Unc	Actinobacteria_Unc	Actinobacteria_Unc	0	2	0	0	0	0	0	0	0	0	0	0	0	0	0	0	0	0	0	8	6	3	10	5	0	5	0	0	0	0	0	0	0	0	0	3	0	0	0	0	0	0	0
Zotu4182	Bacteria	Actinobacteria	Acidimicrobiia	Unc	Unc	Unc	0	0	0	0	0	0	0	0	0	0	0	0	0	0	0	0	0	0	4	1	3	0	6	0	33	2	0	0	15	0	0	0	0	0	0	0	0	0	0	0	0	0	0
Zotu5758	Bacteria	Actinobacteria	Thermoleophilia	Gaiellales	Unc	Unc	0	0	0	0	0	0	2	7	3	19	7	5	2	4	10	31	0	0	0	0	0	0	0	0	0	0	0	0	0	0	0	0	0	0	0	0	0	0	0	0	3	1	7
Zotu9843	Bacteria	Actinobacteria	Thermoleophilia	Solirubrobacterales	Solirubrobacteraceae	Conexibacter	3	13	9	10	3	5	0	0	0	0	0	0	0	0	0	0	1	0	0	7	0	0	3	2	0	0	2	1	0	6	0	1	13	11	14	9	3	0	0	0	0	0	0
Zotu15082	Bacteria	Actinobacteria	Nitriliruptoria	Nitriliruptorales	Nitriliruptoraceae	Nitriliruptoraceae_Unc	0	2	0	0	0	8	0	0	0	0	0	0	0	0	0	0	1	14	0	3	0	3	5	0	0	4	11	14	0	0	0	0	0	0	0	0	56	0	0	0	0	0	0
Zotu13165	Bacteria	Actinobacteria	Thermoleophilia	Solirubrobacterales	Solirubrobacteraceae	Conexibacter	0	6	3	11	0	6	0	0	0	0	0	0	0	0	0	0	0	0	0	0	0	1	0	1	0	0	0	2	0	10	2	1	23	8	12	4	11	0	0	0	0	0	0
Zotu3400	Bacteria	Actinobacteria	Nitriliruptoria	Nitriliruptorales	Nitriliruptoraceae	Nitriliruptoraceae	0	0	0	0	0	0	6	6	2	12	2	4	3	3	4	4	0	0	0	1	4	2	6	0	0	0	0	0	3	0	1	0	0	0	0	4	0	0	0	2	4	1	3
Zotu10959	Bacteria	Actinobacteria	Thermoleophilia	Solirubrobacterales	Solirubrobacteraceae	Conexibacter	1	14	16	6	0	0	0	0	0	0	0	0	0	0	0	0	0	0	0	3	0	0	3	0	0	0	1	21	0	0	0	0	17	6	11	16	0	0	0	0	0	0	0
Zotu14456	Bacteria	Actinobacteria	Nitriliruptoria	Nitriliruptorales	Nitriliruptoraceae	Nitriliruptoraceae_Unc	0	0	0	1	0	0	0	0	0	0	0	0	0	0	0	0	0	0	0	0	1	2	0	0	0	0	39	9	0	0	0	0	0	0	0	0	0	0	0	0	0	0	0
Zotu3879	Bacteria	Actinobacteria	Actinobacteria	Propionibacteriales	Nocardioidaceae	Nocardioides	0	0	1	7	0	0	0	0	0	0	0	1	0	0	0	0	0	1	2	0	2	5	0	0	2	2	0	0	18	0	0	0	0	2	0	3	0	0	0	0	0	0	0
Zotu5034	Bacteria	Actinobacteria	Acidimicrobiia	Microtrichales	Ilumatobacteraceae	Unc	0	0	0	3	0	0	0	0	0	0	0	0	0	0	0	0	0	0	0	0	0	0	0	0	1	4	0	0	0	0	0	0	0	0	0	0	0	0	0	0	0	0	0
Zotu11177	Bacteria	Actinobacteria	Acidimicrobiia	Acidimicrobiia_Unc	Acidimicrobiia_Unc	Acidimicrobiia_Unc	0	13	6	26	2	0	0	0	0	0	3	0	0	0	0	0	0	0	0	5	1	1	9	0	0	4	0	10	0	2	0	0	0	0	0	7	0	0	1	0	1	0	0
Zotu1119	Bacteria	Actinobacteria	Actinobacteria	Micrococcales	Micrococcaceae	Arthrobacter	1	2	2	6	0	1	0	0	0	0	0	0	2	0	0	0	3	35	0	0	0	0	0	0	0	0	6	0	0	1	0	4	0	4	63	8	2	0	0	0	0	0	0
Zotu4786	Bacteria	Actinobacteria	Acidimicrobiia	IMCC26256	IMCC26256	IMCC26256	0	0	0	0	0	0	1	0	0	0	0	0	0	0	0	0	0	0	0	0	0	0	0	0	0	0	0	0	12	0	0	0	0	0	0	0	0	0	0	0	0	0	0
Zotu11776	Bacteria	Actinobacteria	Nitriliruptoria	Euzebyales	Euzebyaceae	Unc	1	2	9	0	0	0	0	0	0	0	0	0	0	0	0	0	0	0	1	14	15	8	24	0	0	2	5	0	0	0	0	0	0	0	0	0	0	0	0	0	0	0	0
Zotu13587	Bacteria	Actinobacteria	Thermoleophilia	Solirubrobacterales	Solirubrobacteraceae	Solirubrobacteraceae_Unc	0	0	0	2	0	17	0	0	0	0	0	0	0	0	0	0	4	12	0	0	0	0	3	0	0	0	3	11	0	10	0	0	0	0	0	0	62	0	0	0	0	0	0
Zotu2971	Bacteria	Actinobacteria	Acidimicrobiia	Unc	Unc	Unc	2	5	0	10	1	0	0	0	1	0	0	0	0	0	0	0	0	0	1	4	3	2	11	3	16	2	0	0	22	0	0	1	2	0	0	0	0	0	0	0	0	0	0
Zotu9084	Bacteria	Actinobacteria	Thermoleophilia	Solirubrobacterales	Solirubrobacteraceae	Conexibacter	1	8	6	3	2	6	0	0	0	0	0	0	0	0	0	0	0	0	0	0	0	0	0	0	0	0	1	0	0	1	0	1	42	23	16	1	2	0	0	0	0	0	0
Zotu12014	Bacteria	Actinobacteria	Acidimicrobiia	Microtrichales	Ilumatobacteraceae	Ilumatobacter	0	18	11	10	9	5	0	0	0	1	0	0	0	0	0	0	0	0	0	1	3	3	0	0	0	3	1	0	0	1	0	0	6	3	14	8	8	0	0	0	0	0	0
Zotu1336	Bacteria	Actinobacteria	Nitriliruptoria	Nitriliruptorales	Nitriliruptoraceae	Nitriliruptoraceae	0	1	0	3	0	0	0	0	0	0	0	0	0	0	4	0	0	0	9	2	0	3	9	0	0	0	39	0	0	0	0	0	0	0	0	0	0	0	0	0	1	0	0
Zotu6226	Bacteria	Actinobacteria	Actinobacteria	Frankiales	Unc	Unc	1	7	22	9	0	8	0	0	0	0	0	0	0	0	0	0	0	0	1	3	0	0	0	0	1	8	0	2	5	0	0	0	0	6	9	15	0	0	0	0	0	0	0
Zotu13771	Bacteria	Actinobacteria	Actinobacteria	Frankiales	Unc	Unc	1	12	49	17	11	1	0	0	0	0	0	0	0	0	0	0	0	0	0	0	0	0	0	0	0	0	0	0	0	0	0	0	1	7	7	24	0	0	0	0	0	0	0
Zotu12671	Bacteria	Actinobacteria	Nitriliruptoria	Nitriliruptorales	Nitriliruptoraceae	Nitriliruptoraceae_Unc	0	0	0	0	0	11	0	0	0	0	0	0	0	0	0	0	0	5	0	2	5	5	8	0	0	2	15	11	0	2	0	0	0	0	0	0	18	0	0	0	0	0	0
Zotu4075	Bacteria	Actinobacteria	Thermoleophilia	Solirubrobacterales	67-14	67-14	0	0	0	1	0	0	0	0	0	0	0	0	0	0	0	0	0	0	4	4	4	13	1	11	0	16	0	0	0	0	0	0	0	0	0	0	0	0	0	0	0	0	0
Zotu5722	Bacteria	Actinobacteria	Actinobacteria	Propionibacteriales	Nocardioidaceae	Nocardioides	1	0	0	0	1	0	0	0	1	1	0	0	0	0	1	0	0	0	0	0	0	0	0	0	0	1	139	0	0	0	0	0	0	0	2	1	0	0	0	0	0	0	0
Zotu7123	Bacteria	Actinobacteria	Nitriliruptoria	Euzebyales	Euzebyaceae	Euzebyaceae_Unc	0	0	0	0	0	0	0	0	0	0	0	0	0	0	0	0	0	0	0	18	6	1	34	0	0	6	0	0	0	0	0	0	0	0	0	0	0	0	0	0	0	0	0
Zotu2875	Bacteria	Actinobacteria	Nitriliruptoria	Nitriliruptorales	Nitriliruptoraceae	Egicoccus	0	0	0	1	0	0	0	6	1	10	5	10	0	0	3	3	6	3	0	0	0	0	0	0	1	0	1	4	0	0	9	8	0	3	0	0	12	0	2	0	1	2	4
Zotu4259	Bacteria	Actinobacteria	Nitriliruptoria	Nitriliruptorales	Nitriliruptoraceae	Nitriliruptoraceae	0	0	0	0	0	0	1	4	2	8	1	4	2	0	6	6	0	3	0	0	0	0	0	0	0	0	0	2	0	0	4	0	0	0	0	0	10	4	4	6	16	7	2
Zotu8338	Bacteria	Actinobacteria	Thermoleophilia	Solirubrobacterales	67-14	67-14	0	11	2	6	1	2	0	0	0	0	0	0	0	0	0	0	2	0	0	0	0	0	0	1	0	0	0	13	0	0	0	2	35	42	17	3	4	0	0	0	0	0	0
Zotu9488	Bacteria	Actinobacteria	Thermoleophilia	Solirubrobacterales	Solirubrobacteraceae	Solirubrobacteraceae_Unc	0	0	0	0	0	0	0	0	0	0	0	0	0	0	0	0	0	0	0	0	0	0	0	0	0	0	4	69	0	0	0	0	0	0	0	3	0	0	0	0	0	0	0
Zotu12471	Bacteria	Actinobacteria	Thermoleophilia	Solirubrobacterales	Solirubrobacteraceae	Solirubrobacteraceae_Unc	1	5	2	0	0	5	0	0	0	0	0	0	0	0	0	0	0	0	0	0	0	0	4	0	0	0	0	6	1	3	0	0	21	8	10	4	6	0	0	0	0	0	0
Zotu13547	Bacteria	Actinobacteria	Thermoleophilia	Solirubrobacterales	Solirubrobacteraceae	Conexibacter	0	2	1	5	0	7	0	0	0	0	0	0	0	0	0	2	2	5	0	0	0	0	0	0	0	0	3	2	0	5	0	0	3	0	2	0	30	0	0	0	0	0	0
Zotu4351	Bacteria	Actinobacteria	Thermoleophilia	Solirubrobacterales	Solirubrobacteraceae	Conexibacter	0	5	2	8	1	0	0	0	0	0	0	0	0	0	0	0	0	0	3	3	2	4	10	16	6	13	0	0	0	0	0	0	0	0	0	0	0	0	0	0	0	0	0
Zotu2475	Bacteria	Actinobacteria	Rubrobacteria	Rubrobacterales	Rubrobacteriaceae	Rubrobacter	0	1	4	0	56	0	0	0	0	0	0	0	1	0	0	0	0	0	1	1	0	0	0	1	0	4	0	0	0	0	0	0	0	0	0	1	0	0	0	0	0	0	2
Zotu1977	Bacteria	Actinobacteria	Thermoleophilia	Solirubrobacterales	67-14	67-14	0	0	0	4	5	0	0	0	0	0	0	0	0	0	0	0	0	0	4	4	1	0	11	2	2	0	0	0	1	0	0	1	0	0	0	23	0	0	0	0	0	0	0
Zotu6702	Bacteria	Actinobacteria	Thermoleophilia	Gaiellales	Unc	Unc	0	0	0	0	0	0	0	0	0	0	0	0	0	0	0	0	0	0	2	0	0	0	2	0	0	0	0	0	0	0	0	0	0	0	0	0	0	0	0	0	0	0	0
Zotu4713	Bacteria	Actinobacteria	Acidimicrobiia	Actinomarinales	Unc	Unc	0	0	0	0	0	0	0	0	0	0	0	0	0	0	0	0	0	0	0	0	0	0	2	0	2	0	0	0	0	0	0	0	0	0	0	0	0	0	0	0	0	0	0
Zotu12304	Bacteria	Actinobacteria	Acidimicrobiia	Microtrichales	Ilumatobacteraceae	Ilumatobacter	0	13	2	9	0	10	0	0	0	0	0	0	0	0	0	0	0	6	0	2	0	1	1	0	0	3	0	4	1	3	1	0	0	0	0	10	0	0	0	0	0	0	0
Zotu5840	Bacteria	Actinobacteria	Acidimicrobiia	Microtrichales	Ilumatobacteraceae	Unc	0	0	0	0	0	0	0	0	0	0	0	0	0	0	0	0	0	0	0	4	0	1	0	0	5	3	0	0	0	0	0	0	0	0	0	0	0	0	0	0	0	0	0
Zotu6043	Bacteria	Actinobacteria	Actinobacteria	Actinobacteria_Unc	Actinobacteria_Unc	Actinobacteria_Unc	0	0	0	0	0	0	0	0	0	0	0	0	0	0	0	0	0	0	1	1	0	0	0	0	24	1	0	0	2	0	0	0	0	0	0	0	0	0	0	0	0	0	0
Zotu13737	Bacteria	Actinobacteria	Rubrobacteria	Rubrobacterales	Rubrobacteriaceae	Rubrobacter	0	15	14	17	11	0	0	0	0	0	0	0	0	0	0	0	0	0	0	3	0	0	3	1	3	1	0	0	0	0	0	0	6	1	13	3	0	0	0	0	0	0	0
Zotu1722	Bacteria	Actinobacteria	Actinobacteria_Unc	Actinobacteria_Unc	Actinobacteria_Unc	Actinobacteria_Unc	0	24	33	23	26	0	1	0	0	0	0	0	0	0	0	0	0	0	0	0	0	0	0	0	0	0	0	0	0	0	0	0	1	5	13	11	0	0	0	0	0	0	0
Zotu5473	Bacteria	Actinobacteria	Acidimicrobiia	Unc	Unc	Unc	0	0	0	0	0	0	0	12	4	17	6	4	5	0	11	8	0	9	0	0	0	0	0	0	0	0	0	0	0	0	2	0	0	0	0	0	2	1	1	4	16	13	1
Zotu11668	Bacteria	Actinobacteria	Rubrobacteria	Rubrobacterales	Rubrobacteriaceae	Rubrobacter	2	6	12	1	2	9	0	0	0	0	2	0	0	0	0	0	4	7	0	0	0	0	0	0	0	0	0	0	0	22	0	1	10	8	18	1	6	0	0	0	0	0	0
Zotu13166	Bacteria	Actinobacteria	Thermoleophilia	Solirubrobacterales	Solirubrobacteraceae	Conexibacter	0	9	14	13	4	8	0	0	0	0	0	0	0	0	0	0	0	0	0	1	0	0	1	0	2	1	0	3	0	0	0	0	12	11	19	6	6	0	0	0	0	0	0
Zotu3609	Bacteria	Actinobacteria	Actinobacteria	Micrococcales	Micrococcales_Unc	Micrococcales_Unc	0	0	0	0	1	0	58	3	6	0	0	1	0	0	5	2	0	0	0	0	0	0	0	1	1	3	0	0	0	0	0	0	0	0	0	0	0	0	0	0	6	0	0
Zotu5100	Bacteria	Actinobacteria	Actinobacteria	Propionibacteriales	Nocardioidaceae	Nocardioides	0	0	0	0	0	0	0	0	0	0	0	0	0	0	0	0	0	0	0	0	0	0	1	0	0	7	0	0	0	0	0	0	0	0	0	0	0	0	0	0	0	0	0
Zotu12189	Bacteria	Actinobacteria	Thermoleophilia	Solirubrobacterales	Solirubrobacteraceae	Solirubrobacteraceae_Unc	1	6	2	4	1	0	0	0	0	0	0	0	0	0	0	0	2	0	1	3	4	4	9	0	0	0	0	12	1	1	0	2	1	2	1	4	0	0	0	0	0	0	0
Zotu5394	Bacteria	Actinobacteria	Acidimicrobiia	Unc	Unc	Unc	0	0	0	0	0	0	0	0	0	0	0	0	0	0	0	0	0	0	4	2	4	5	27	4	23	5	0	0	4	0	0	0	0	0	0	0	0	0	0	0	0	0	0
Zotu15055	Bacteria	Actinobacteria	Acidimicrobiia	Microtrichales	Ilumatobacteraceae	Ilumatobacter	0	16	4	7	4	0	0	0	0	0	0	0	0	0	0	2	0	4	0	4	2	4	3	0	6	4	5	5	0	0	0	0	0	0	2	7	0	0	0	0	0	0	0
Zotu3598	Bacteria	Actinobacteria	Thermoleophilia	Solirubrobacterales	Solirubrobacteraceae	Solirubrobacter	0	2	2	2	12	0	0	0	1	0	0	0	0	0	0	1	0	0	5	2	2	0	2	11	0	1	0	0	0	0	0	0	0	0	0	0	0	0	0	0	0	0	0
Zotu850	Bacteria	Actinobacteria	Thermoleophilia	Solirubrobacterales	Solirubrobacterales_Unc	Solirubrobacterales_Unc	0	0	0	0	0	1	1	0	0	0	0	0	0	0	0	0	1	4	0	0	0	0	0	1	0	0	0	0	0	0	0	0	0	0	0	0	0	1	0	0	0	0	0
Zotu12526	Bacteria	Actinobacteria	Thermoleophilia	Solirubrobacterales	Solirubrobacteraceae	Conexibacter	0	7	6	3	5	1	0	0	0	0	0	0	0	0	0	0	1	2	0	6	0	0	4	0	0	0	0	5	3	7	0	0	3	11	3	0	1	0	0	0	0	0	0
Zotu13110	Bacteria	Actinobacteria	Actinobacteria	Actinobacteria_Unc	Actinobacteria_Unc	Actinobacteria_Unc	1	13	6	13	14	0	0	0	0	0	0	0	0	0	0	0	0	0	0	7	5	0	0	2	0	1	0	0	0	0	0	0	8	3	13	27	0	0	0	0	0	0	0
Zotu14309	Bacteria	Actinobacteria	Nitriliruptoria	Euzebyales	Euzebyaceae	Euzebyaceae_Unc	0	0	0	0	0	0	0	0	0	0	0	0	0	0	0	0	0	0	0	11	9	5	3	0	2	4	0	0	0	0	0	0	0	0	0	0	0	0	0	0	0	0	0
Zotu1477	Bacteria	Actinobacteria	Acidimicrobiia	Microtrichales	Microtrichales_Unc	Microtrichales_Unc	0	0	0	0	0	7	0	2	0	1	0	1	0	0	0	3	0	0	0	0	0	0	0	0	0	0	1	3	0	0	88	0	0	0	0	0	0	0	0	0	2	0	0
Zotu15070	Bacteria	Actinobacteria	Thermoleophilia	Solirubrobacterales	Solirubrobacteraceae	Conexibacter	0	13	4	7	1	2	0	0	0	0	0	0	0	0	0	0	1	1	0	0	0	0	3	0	0	0	1	4	0	9	0	0	10	2	1	4	5	0	0	0	0	0	0
Zotu433	Bacteria	Actinobacteria	Acidimicrobiia	Microtrichales	Unc	Unc	0	0	0	1	0	2	1	0	0	0	0	0	0	0	0	0	4	0	0	0	0	0	0	0	0	0	0	15	0	31	0	3	0	3	0	0	0	0	0	0	0	0	0
Zotu4930	Bacteria	Actinobacteria	Thermoleophilia	Solirubrobacterales	Solirubrobacteraceae	Solirubrobacter	0	0	0	0	0	0	0	0	0	0	0	0	0	0	0	0	0	0	7	1	3	0	36	3	10	14	0	0	0	0	0	0	0	0	0	0	0	0	1	0	0	0	0
Zotu14190	Bacteria	Actinobacteria	Nitriliruptoria	Nitriliruptorales	Nitriliruptoraceae	Nitriliruptoraceae_Unc	0	5	0	0	0	18	0	0	0	0	0	0	0	0	0	0	3	10	0	1	0	5	1	0	0	0	3	7	0	11	0	0	0	0	0	0	45	0	0	0	0	0	0
Zotu6932	Bacteria	Actinobacteria	Thermoleophilia	Solirubrobacterales	67-14	67-14	0	0	0	0	0	0	0	3	1	0	0	0	0	0	3	3	0	0	2	0	0	0	1	0	4	2	0	0	0	0	0	0	0	0	0	0	0	1	0	0	1	3	0
Zotu3484	Bacteria	Actinobacteria	Actinobacteria	Frankiales	Unc	Unc	0	0	0	0	0	0	0	0	0	0	0	0	0	0	0	0	0	0	1	3	7	0	0	5	0	0	0	0	0	0	0	0	0	0	0	0	0	0	0	0	0	0	0
Zotu12236	Bacteria	Actinobacteria	Thermoleophilia	Solirubrobacterales	Solirubrobacteraceae	Solirubrobacteraceae_Unc	0	6	7	3	0	1	0	0	0	0	0	0	0	0	0	0	0	0	0	0	0	0	0	0	0	0	0	0	0	0	0	1	45	24	26	1	7	0	0	0	0	0	0
Zotu4890	Bacteria	Actinobacteria	Nitriliruptoria	Euzebyales	Euzebyaceae	Euzebya	0	5	1	19	47	0	0	0	0	0	0	0	0	0	0	0	0	0	0	0	0	0	0	0	0	0	0	0	0	0	0	0	0	0	0	1	0	0	0	0	0	0	0
Zotu7469	Bacteria	Actinobacteria	Thermoleophilia	Solirubrobacterales	Solirubrobacteraceae	Conexibacter	3	0	0	5	3	0	0	0	0	0	0	0	0	0	0	0	0	0	1	8	3	4	6	0	0	5	8	5	0	0	0	0	0	0	2	6	0	0	0	0	0	0	0
Zotu13312	Bacteria	Actinobacteria	Actinobacteria_Unc	Actinobacteria_Unc	Actinobacteria_Unc	Actinobacteria_Unc	0	1	0	7	0	7	0	0	0	0	0	0	0	0	0	0	0	11	0	5	0	0	4	0	0	0	12	3	0	2	0	0	0	0	0	0	40	0	0	0	0	0	0
Zotu1972	Bacteria	Actinobacteria	Acidimicrobiia	IMCC26256	IMCC26256	IMCC26256	0	0	0	0	1	0	0	0	0	0	0	0	0	0	0	0	0	0	0	0	0	0	0	0	3	2	0	0	0	0	0	0	0	0	0	0	0	0	0	0	0	0	0
Zotu2770	Bacteria	Actinobacteria	Acidimicrobiia	Microtrichales	Microtrichales_Unc	Microtrichales_Unc	0	0	0	0	3	0	0	0	0	0	0	0	0	0	0	0	0	0	1	0	6	4	2	45	0	15	0	0	0	0	0	0	0	0	0	0	0	0	0	0	0	0	0
Zotu785	Bacteria	Actinobacteria	Thermoleophilia	Solirubrobacterales	67-14	67-14	0	5	0	0	9	0	0	0	0	0	0	0	0	0	0	0	0	0	0	2	0	0	0	8	0	0	0	0	0	0	0	0	0	0	67	0	0	0	0	0	0	0	1
Zotu12735	Bacteria	Actinobacteria	Rubrobacteria	Rubrobacterales	Rubrobacteriaceae	Rubrobacter	0	0	0	0	0	0	0	0	0	0	0	0	0	0	0	0	0	0	0	6	1	4	9	0	0	0	0	0	0	0	0	0	0	0	0	0	0	0	0	0	0	0	0
Zotu13162	Bacteria	Actinobacteria	Nitriliruptoria	Nitriliruptorales	Nitriliruptoraceae	Nitriliruptoraceae_Unc	0	0	0	4	0	7	0	0	0	0	0	0	0	0	0	0	0	29	0	4	1	0	5	0	0	2	4	7	0	3	0	0	0	0	0	0	28	0	0	0	0	0	0
Zotu15017	Bacteria	Actinobacteria	Thermoleophilia	Solirubrobacterales	Solirubrobacterales_Unc	Solirubrobacterales_Unc	0	3	5	4	11	8	0	0	0	0	0	0	0	0	0	0	1	3	0	0	0	0	0	0	0	3	0	0	0	7	0	0	8	6	8	0	6	0	0	0	0	0	0
Zotu3882	Bacteria	Actinobacteria	Actinobacteria	Propionibacteriales	Nocardioidaceae	Marmoricola	0	5	0	3	4	0	1	0	0	0	0	0	0	0	0	0	0	0	6	3	3	0	7	6	0	3	0	0	3	0	0	0	0	0	0	0	0	0	0	0	0	0	0
Zotu3341	Bacteria	Actinobacteria	Actinobacteria	Micrococcales	Intrasporangiaceae	Intrasporangiaceae_Unc	0	0	0	0	0	0	51	1	5	4	4	3	2	0	2	0	0	0	0	0	0	0	0	0	0	0	0	0	0	0	0	0	0	0	8	0	0	4	0	0	2	0	1
Zotu11572	Bacteria	Actinobacteria	Actinobacteria_Unc	Actinobacteria_Unc	Actinobacteria_Unc	Actinobacteria_Unc	3	9	2	2	0	9	0	0	0	0	0	0	0	0	0	0	5	1	0	0	0	2	0	0	0	0	0	12	0	15	0	3	4	1	1	0	1	0	0	0	0	0	0
Zotu11712	Bacteria	Actinobacteria	Nitriliruptoria	Euzebyales	Euzebyaceae	Unc	2	4	4	9	0	12	0	0	0	0	0	0	0	0	0	0	0	10	0	1	2	0	4	0	0	1	6	0	0	0	0	0	1	1	2	3	27	0	0	0	0	0	0
Zotu2358	Bacteria	Actinobacteria	Thermoleophilia	Solirubrobacterales	67-14	67-14	1	2	1	0	6	0	0	0	0	0	0	0	0	0	0	0	0	0	0	2	0	0	3	7	0	9	0	0	0	0	0	0	0	0	0	0	0	0	0	0	0	0	0
Zotu4019	Bacteria	Actinobacteria	Thermoleophilia	Solirubrobacterales	Solirubrobacteraceae	Conexibacter	3	8	1	10	1	7	0	0	0	0	0	0	0	0	0	0	0	0	0	0	2	0	4	0	0	0	8	4	0	0	0	1	18	6	3	0	1	0	0	0	0	0	0
Zotu14897	Bacteria	Actinobacteria	Actinobacteria_Unc	Actinobacteria_Unc	Actinobacteria_Unc	Actinobacteria_Unc	1	4	4	3	0	5	0	0	0	0	0	0	0	0	0	0	0	0	0	9	5	2	8	0	0	2	4	1	0	0	0	0	4	1	16	0	2	0	0	0	0	0	0
Zotu7413	Bacteria	Actinobacteria	Thermoleophilia	Unc	Unc	Unc	0	0	0	0	0	0	0	0	0	1	0	0	0	0	11	3	0	0	16	5	0	0	1	0	13	2	0	0	0	0	0	0	0	0	0	0	0	0	0	0	4	0	0
Zotu13164	Bacteria	Actinobacteria	Acidimicrobiia	Actinomarinales	Unc	Unc	0	0	0	0	0	0	1	3	0	0	6	0	2	0	2	0	0	0	0	0	0	0	0	0	0	0	0	0	0	0	0	0	0	0	0	0	0	0	5	8	5	0	1
Zotu5168	Bacteria	Actinobacteria	Actinobacteria	Kineosporiales	Kineosporiaceae	Quadrisphaera	0	32	30	13	11	0	0	0	0	0	0	0	0	0	0	0	0	0	0	0	0	0	0	0	0	0	0	0	0	0	0	0	2	4	0	24	0	0	0	0	0	0	0
Zotu13944	Bacteria	Actinobacteria	Actinobacteria	Actinobacteria_Unc	Actinobacteria_Unc	Actinobacteria_Unc	0	0	0	0	0	18	0	0	0	0	0	0	0	0	0	0	0	0	0	0	0	0	0	0	0	0	0	0	0	5	0	0	4	0	0	0	5	0	0	0	0	0	0
Zotu7109	Bacteria	Actinobacteria	Thermoleophilia	Solirubrobacterales	67-14	67-14	0	0	0	0	0	0	0	0	0	0	0	0	0	0	0	0	0	0	6	0	0	5	3	0	15	0	0	0	0	0	0	0	0	0	0	0	0	0	0	0	0	0	0
Zotu7117	Bacteria	Actinobacteria	Rubrobacteria	Rubrobacterales	Rubrobacteriaceae	Rubrobacter	0	0	0	0	0	0	1	0	0	1	3	0	10	4	0	0	0	0	0	0	0	0	0	0	0	0	0	0	0	0	0	0	1	2	1	0	2	3	6	12	8	2	3
Zotu15014	Bacteria	Actinobacteria	Acidimicrobiia	Microtrichales	Ilumatobacteraceae	Ilumatobacter	1	7	4	3	1	1	0	0	0	0	0	0	0	1	0	0	0	0	0	7	3	4	8	0	0	8	0	0	7	0	0	0	3	0	1	2	3	0	0	0	1	0	0
Zotu5815	Bacteria	Actinobacteria	Actinobacteria	Propionibacteriales	Nocardioidaceae	Nocardioides	0	0	0	0	0	0	0	0	0	0	0	0	0	0	0	0	0	0	0	0	0	0	0	0	0	0	125	0	0	0	0	0	0	0	2	0	0	0	0	0	0	0	0
Zotu4929	Bacteria	Actinobacteria	Acidimicrobiia	Acidimicrobiia_Unc	Acidimicrobiia_Unc	Acidimicrobiia_Unc	0	0	0	0	0	0	0	0	0	0	0	0	0	0	0	0	0	0	0	0	0	0	0	0	0	0	0	0	0	0	0	0	0	0	0	0	0	0	0	0	0	0	0
Zotu10425	Bacteria	Actinobacteria	Thermoleophilia	Solirubrobacterales	Solirubrobacteraceae	Solirubrobacteraceae_Unc	6	6	0	5	7	2	0	0	0	0	0	0	0	0	0	0	0	0	0	0	0	0	0	0	0	1	0	4	0	9	0	2	29	17	5	8	4	0	0	0	0	0	0
Zotu12711	Bacteria	Actinobacteria	Thermoleophilia	Solirubrobacterales	Solirubrobacteraceae	Conexibacter	0	1	0	2	0	5	0	0	0	0	0	0	0	0	0	0	5	5	0	0	0	0	0	1	0	0	0	5	0	10	0	0	0	0	0	0	30	0	0	0	0	0	0
Zotu2101	Bacteria	Actinobacteria	Actinobacteria	Micrococcales	Intrasporangiaceae	Aquipuribacter	0	5	5	12	0	0	0	0	0	1	0	0	1	0	1	2	0	0	1	1	5	0	1	0	0	0	5	0	3	0	2	0	0	12	7	1	1	0	0	0	0	0	1
Zotu1232	Bacteria	Actinobacteria	Nitriliruptoria	Euzebyales	Euzebyaceae	Unc	0	12	2	0	14	0	0	0	0	0	0	0	0	0	0	0	0	0	0	0	0	0	0	0	0	0	0	0	0	0	0	0	25	4	12	4	0	0	0	0	0	0	0
Zotu14944	Bacteria	Actinobacteria	Rubrobacteria	Rubrobacterales	Rubrobacteriaceae	Rubrobacter	0	8	10	0	12	6	0	0	0	0	0	0	0	0	0	0	0	0	0	0	0	0	0	0	0	0	0	0	0	0	0	0	9	6	9	5	7	0	0	0	0	1	0
Zotu775	Bacteria	Actinobacteria	Rubrobacteria	Rubrobacterales	Rubrobacteriaceae	Rubrobacter	0	0	0	0	0	0	0	0	0	0	0	1	0	1	0	2	0	5	0	0	0	0	0	0	0	0	7	0	0	0	0	0	3	0	2	0	65	0	1	0	1	0	0
Zotu10974	Bacteria	Actinobacteria	Thermoleophilia	Solirubrobacterales	Solirubrobacterales_Unc	Solirubrobacterales_Unc	1	18	10	8	9	0	0	0	0	0	0	0	0	0	0	0	0	0	0	0	4	0	4	0	0	3	0	14	0	0	0	0	0	0	4	4	0	0	0	0	0	0	0
Zotu2598	Bacteria	Actinobacteria	Actinobacteria	Frankiales	Sporichthyaceae	Unc	0	5	11	4	74	0	0	0	0	0	0	0	0	0	0	0	0	0	0	0	0	0	0	0	0	0	0	0	0	0	0	0	0	0	22	4	0	0	0	0	0	0	0
Zotu5380	Bacteria	Actinobacteria	Acidimicrobiia	Microtrichales	Microtrichaceae	Unc	0	0	0	0	0	0	2	0	0	3	0	4	2	3	0	7	0	0	0	0	0	0	0	0	0	0	0	0	0	0	0	0	0	0	0	0	0	0	0	1	0	9	0
Zotu2173	Bacteria	Actinobacteria	Actinobacteria	Propionibacteriales	Nocardioidaceae	Marmoricola	8	11	0	4	1	0	0	0	0	0	0	0	0	0	0	0	2	8	0	0	0	0	0	0	0	0	4	0	0	1	0	0	7	3	12	1	6	1	0	0	2	0	0
Zotu6602	Bacteria	Actinobacteria	Acidimicrobiia	Microtrichales	Unc	Unc	0	0	0	0	0	0	0	0	0	0	0	0	0	0	0	0	0	0	1	2	0	2	5	0	17	15	0	0	1	0	0	0	0	0	0	0	0	0	0	0	0	0	0
Zotu12001	Bacteria	Actinobacteria	Acidimicrobiia	Acidimicrobiia_Unc	Acidimicrobiia_Unc	Acidimicrobiia_Unc	0	16	2	10	1	0	0	0	0	2	0	0	0	0	0	0	0	0	0	1	0	0	4	0	2	0	0	2	3	0	0	0	9	0	5	5	0	0	0	0	1	0	0
Zotu11634	Bacteria	Actinobacteria	Thermoleophilia	Solirubrobacterales	Solirubrobacteraceae	Solirubrobacteraceae_Unc	0	0	0	0	0	15	0	0	0	0	0	0	0	0	2	0	0	0	0	2	1	1	0	2	0	0	0	8	0	5	3	0	1	0	0	1	12	1	0	0	0	0	0
Zotu4858	Bacteria	Actinobacteria	Thermoleophilia	Solirubrobacterales	Solirubrobacteraceae	Unc	5	0	0	0	44	0	0	0	0	0	0	0	0	0	0	0	0	0	0	0	0	0	0	0	0	0	0	0	0	0	0	0	11	25	8	0	0	0	0	0	0	0	0
Zotu6166	Bacteria	Actinobacteria	Acidimicrobiia	Microtrichales	Iamiaceae	Iamia	0	0	0	0	0	0	0	0	0	0	0	0	0	0	0	0	0	0	5	10	0	12	4	3	2	3	0	0	0	0	0	0	0	0	0	0	0	0	0	0	0	0	0
Zotu4065	Bacteria	Actinobacteria	Acidimicrobiia	Microtrichales	Unc	Unc	0	0	0	0	0	0	0	2	1	17	12	0	1	0	0	27	0	0	0	0	0	0	0	0	0	0	0	0	0	0	5	0	0	0	0	0	0	1	0	0	0	3	1
Zotu4301	Bacteria	Actinobacteria	Actinobacteria	Frankiales	Unc	Unc	1	1	7	0	0	1	1	0	0	0	0	0	3	0	0	0	0	0	2	2	0	0	5	1	1	2	11	0	3	0	0	0	0	6	5	11	0	1	0	0	0	0	2
Zotu976	Bacteria	Actinobacteria	Nitriliruptoria	Euzebyales	Euzebyaceae	Unc	0	0	0	0	0	8	0	0	0	1	0	0	0	0	0	0	1	3	0	0	0	0	0	0	1	0	0	0	0	15	0	0	0	0	0	0	14	0	0	0	0	0	0
Zotu2671	Bacteria	Actinobacteria	Acidimicrobiia	Unc	Unc	Unc	1	25	17	9	5	2	0	0	0	0	0	0	0	0	0	0	0	0	0	0	0	0	2	1	0	0	0	0	0	0	0	0	7	25	7	13	0	0	0	0	0	0	0
Zotu771	Bacteria	Actinobacteria	Acidimicrobiia	Microtrichales	Ilumatobacteraceae	Ilumatobacter	0	2	2	4	2	0	0	0	0	0	0	0	0	0	0	0	0	2	0	0	0	6	5	8	0	1	0	0	0	0	0	0	9	1	57	2	0	0	0	0	0	0	0
Zotu3896	Bacteria	Actinobacteria	Acidimicrobiia	Actinomarinales	Unc	Unc	0	0	0	0	0	0	1	1	0	2	0	2	4	0	3	1	0	0	0	0	0	0	0	0	0	0	0	4	0	0	0	0	0	0	0	2	0	0	0	0	7	1	0
Zotu960	Bacteria	Actinobacteria	Acidimicrobiia	Actinomarinales	Unc	Unc	0	0	0	0	0	0	0	0	1	0	0	0	0	2	0	0	0	0	16	2	12	20	5	10	0	3	0	0	0	0	0	0	0	0	0	0	0	1	0	0	0	0	0
Zotu11147	Bacteria	Actinobacteria	Nitriliruptoria	Euzebyales	Euzebyaceae	Unc	0	0	0	3	0	0	0	0	0	1	2	0	1	0	0	0	0	0	0	0	2	5	0	0	0	0	17	9	0	0	0	0	4	0	0	1	0	0	0	0	0	0	0
Zotu12586	Bacteria	Actinobacteria	Rubrobacteria	Rubrobacterales	Rubrobacteriaceae	Rubrobacter	0	0	16	7	0	16	0	0	0	0	0	0	0	0	0	0	3	3	0	2	0	1	0	0	0	0	1	2	0	13	0	0	0	0	0	1	8	0	0	0	0	0	0
Zotu12731	Bacteria	Actinobacteria	Thermoleophilia	Solirubrobacterales	Solirubrobacteraceae	Conexibacter	0	5	0	3	0	0	0	0	0	0	0	0	0	0	0	0	1	0	0	3	1	0	0	0	0	0	0	2	0	0	0	1	2	1	0	0	0	0	0	0	0	0	0
Zotu1386	Bacteria	Actinobacteria	Acidimicrobiia	Acidimicrobiia_Unc	Acidimicrobiia_Unc	Acidimicrobiia_Unc	0	0	0	4	0	0	0	1	0	0	0	0	0	0	0	0	0	0	0	0	0	0	0	0	0	0	0	9	0	0	68	0	0	0	1	1	0	0	0	0	2	0	1
Zotu14411	Bacteria	Actinobacteria	Thermoleophilia	Solirubrobacterales	Solirubrobacteraceae	Conexibacter	2	7	11	2	1	3	0	0	0	0	0	0	0	0	0	0	0	0	1	0	1	0	1	0	0	0	0	1	0	2	0	0	21	14	10	3	9	0	0	0	0	0	0
Zotu3323	Bacteria	Actinobacteria	Actinobacteria_Unc	Actinobacteria_Unc	Actinobacteria_Unc	Actinobacteria_Unc	1	9	2	8	11	0	1	0	0	0	0	0	0	0	0	0	0	4	3	0	0	1	2	5	3	5	0	0	0	0	0	0	0	0	0	0	0	0	0	0	0	0	0
Zotu4083	Bacteria	Actinobacteria	Acidimicrobiia	Unc	Unc	Unc	0	0	0	0	0	0	0	0	5	1	0	4	4	4	5	5	3	1	0	0	0	0	0	0	0	0	0	3	0	4	0	3	0	3	0	0	6	0	0	0	3	0	3
Zotu6576	Bacteria	Actinobacteria	Actinobacteria	Propionibacteriales	Nocardioidaceae	Nocardioides	0	0	8	19	6	0	2	0	0	0	0	0	0	0	1	0	0	0	1	1	2	2	0	2	2	3	1	2	0	0	0	0	0	0	0	3	0	0	0	0	0	0	0
Zotu10320	Bacteria	Actinobacteria	Nitriliruptoria	Euzebyales	Euzebyaceae	Unc	3	6	5	2	0	0	0	0	0	0	0	0	0	0	0	0	0	0	0	9	3	0	10	1	0	0	25	0	0	0	0	0	1	0	3	3	0	0	0	0	0	0	1
Zotu11273	Bacteria	Actinobacteria	Thermoleophilia	Solirubrobacterales	Solirubrobacteraceae	Solirubrobacteraceae_Unc	0	1	2	6	3	4	0	0	0	0	0	0	0	0	0	0	2	1	0	1	0	0	0	0	0	1	0	1	0	6	0	0	1	6	6	2	13	0	0	0	0	0	0
Zotu14770	Bacteria	Actinobacteria	Thermoleophilia	Solirubrobacterales	Solirubrobacteraceae	Conexibacter	1	4	0	1	3	3	0	0	0	0	0	0	0	0	0	2	0	0	0	4	2	1	3	0	0	2	2	1	0	0	0	0	28	16	9	0	4	0	0	0	0	0	0
Zotu14798	Bacteria	Actinobacteria	Thermoleophilia	Solirubrobacterales	Solirubrobacteraceae	Conexibacter	1	3	4	1	0	7	0	0	0	0	0	0	0	0	0	0	1	0	0	1	0	0	0	0	0	0	0	0	0	7	0	0	6	10	2	2	3	0	0	0	0	0	0
Zotu2451	Bacteria	Actinobacteria	Acidimicrobiia	Microtrichales	Iamiaceae	Iamia	0	0	0	0	0	0	1	0	0	0	0	0	0	0	0	0	0	0	0	0	0	0	1	1	0	0	0	0	12	0	0	0	0	0	0	0	0	0	0	0	0	0	0
Zotu2869	Bacteria	Actinobacteria	Acidimicrobiia	Unc	Unc	Unc	0	4	0	1	108	0	0	0	0	0	0	0	0	0	0	0	0	0	0	0	0	0	0	0	0	2	0	0	0	0	0	0	0	0	0	2	0	0	0	0	0	0	0
Zotu6762	Bacteria	Actinobacteria	FFCH16263	FFCH16263	FFCH16263	FFCH16263	0	0	0	0	0	0	2	0	0	0	0	0	0	0	2	0	0	0	0	6	0	4	4	3	3	1	0	0	0	0	0	0	0	0	0	0	0	0	0	0	0	0	0
Zotu7249	Bacteria	Actinobacteria	Thermoleophilia	Solirubrobacterales	67-14	67-14	0	0	0	0	0	0	0	0	0	0	0	0	0	0	0	0	0	0	6	0	1	2	3	0	8	1	0	0	2	0	0	0	0	0	0	0	0	0	0	0	0	0	0
Zotu8525	Bacteria	Actinobacteria	Thermoleophilia	Solirubrobacterales	67-14	67-14	0	7	2	2	0	2	0	0	0	0	0	0	0	0	0	0	2	3	0	0	0	0	0	0	0	3	2	7	0	3	0	1	1	5	2	0	21	0	0	0	0	0	0
Zotu3582	Bacteria	Actinobacteria	Actinobacteria	Micrococcales	Microbacteriaceae	Cryobacterium	0	1	2	1	0	0	13	0	0	0	0	1	3	0	5	4	0	0	0	0	0	2	3	0	0	1	0	0	0	0	3	0	0	1	0	0	1	0	1	1	0	1	1
Zotu4084	Bacteria	Actinobacteria	Actinobacteria	Propionibacteriales	Nocardioidaceae	Marmoricola	0	0	0	2	0	0	0	0	0	0	0	0	0	0	0	0	0	0	0	5	0	0	1	0	1	0	0	0	0	0	0	0	0	0	0	1	0	0	0	0	0	0	0
Zotu6034	Bacteria	Actinobacteria	Actinobacteria	Micrococcales	Intrasporangiaceae	Aquipuribacter	0	1	0	1	0	0	0	0	0	0	0	1	0	0	0	0	0	0	0	0	8	0	103	0	0	1	0	0	0	0	0	0	0	0	0	0	0	0	0	0	0	0	0
Zotu6703	Bacteria	Actinobacteria	Acidimicrobiia	Acidimicrobiia_Unc	Acidimicrobiia_Unc	Acidimicrobiia_Unc	1	0	3	2	0	2	0	0	0	0	0	0	0	0	0	0	0	15	0	5	0	0	6	0	0	0	5	35	0	0	0	0	0	0	0	0	8	0	0	0	0	0	0
Zotu6909	Bacteria	Actinobacteria	Acidimicrobiia	Unc	Unc	Unc	0	0	0	0	24	0	0	0	0	0	0	0	0	0	0	0	0	0	0	0	0	0	0	0	0	5	0	0	4	0	0	0	0	0	0	0	0	0	0	0	0	0	0
Zotu864	Bacteria	Actinobacteria	Thermoleophilia	Solirubrobacterales	Solirubrobacterales_Unc	Solirubrobacterales_Unc	0	0	0	0	0	0	1	0	0	0	0	0	0	0	0	0	0	4	0	0	0	0	0	0	0	0	0	0	0	0	0	0	0	0	0	0	0	0	0	0	0	0	0
Zotu5771	Bacteria	Actinobacteria	Acidimicrobiia	Microtrichales	Microtrichaceae	Unc	0	6	0	2	30	0	0	0	0	0	0	0	0	0	0	0	0	0	0	0	0	0	0	0	0	0	0	0	0	0	0	1	8	13	32	9	3	0	0	0	0	0	0
Zotu4476	Bacteria	Actinobacteria	Acidimicrobiia	Microtrichales	Microtrichales_Unc	Microtrichales_Unc	0	0	0	0	0	0	1	0	0	7	5	0	2	0	1	4	0	0	0	0	0	0	0	1	0	0	0	5	0	0	0	0	0	0	0	0	0	1	2	4	6	1	1
Zotu11592	Bacteria	Actinobacteria	Thermoleophilia	Solirubrobacterales	Solirubrobacteraceae	Conexibacter	0	2	2	2	0	0	0	0	0	0	0	0	0	0	0	0	0	0	0	0	0	0	0	0	0	0	1	0	0	0	0	0	1	0	0	2	0	0	0	0	0	0	0
Zotu13941	Bacteria	Actinobacteria	Thermoleophilia	Solirubrobacterales	67-14	67-14	0	3	0	2	0	0	0	0	0	0	0	0	0	0	0	0	0	0	0	0	0	0	0	0	0	0	0	4	0	0	0	2	43	32	17	0	0	0	0	0	0	0	0
Zotu1522	Bacteria	Actinobacteria	Nitriliruptoria	Euzebyales	Euzebyaceae	Unc	0	0	0	0	0	8	1	0	0	0	0	0	0	0	0	0	10	4	0	0	0	0	0	0	0	0	0	7	0	17	5	0	0	0	0	0	4	0	0	0	0	0	0
Zotu2973	Bacteria	Actinobacteria	Actinobacteria	Kineosporiales	Kineosporiaceae	Quadrisphaera	0	7	12	10	22	0	0	0	0	0	0	0	0	0	0	0	0	0	0	0	0	0	0	0	0	0	0	0	0	0	0	0	0	3	0	60	0	0	0	0	0	0	0
Zotu8912	Bacteria	Actinobacteria	Thermoleophilia	Solirubrobacterales	Solirubrobacteraceae	Conexibacter	0	0	0	0	0	0	0	0	0	0	0	0	0	0	0	0	0	0	0	2	2	1	0	0	0	2	26	17	0	0	0	0	0	0	0	0	0	0	0	0	0	0	0
Zotu4070	Bacteria	Actinobacteria	Nitriliruptoria	Euzebyales	Euzebyaceae	Unc	0	0	0	0	0	0	0	0	0	0	0	0	0	0	0	0	0	0	0	0	0	0	0	0	0	0	0	0	0	0	0	0	0	0	0	0	0	0	0	0	0	0	0
Zotu14347	Bacteria	Actinobacteria	Actinobacteria	Pseudonocardiales	Pseudonocardiaceae	Crossiella	0	0	0	0	0	0	0	0	0	0	0	0	0	0	0	0	0	0	0	22	7	11	2	3	2	2	0	0	0	0	0	0	0	0	0	0	0	0	0	0	0	0	0
Zotu6769	Bacteria	Actinobacteria	Acidimicrobiia	IMCC26256	IMCC26256	IMCC26256	0	0	0	0	0	0	0	0	0	0	0	0	0	0	0	0	0	0	3	2	2	0	0	0	7	0	0	0	2	0	0	0	0	0	0	0	0	0	0	0	0	0	0
Zotu14420	Bacteria	Actinobacteria	Rubrobacteria	Rubrobacterales	Rubrobacteriaceae	Rubrobacter	0	0	4	0	4	0	0	0	0	0	0	0	0	0	0	0	0	0	0	0	0	2	0	0	0	2	0	0	0	2	0	0	11	18	3	2	10	0	0	0	0	0	0
Zotu4203	Bacteria	Actinobacteria	Acidimicrobiia	Microtrichales	Unc	Unc	0	2	1	1	16	0	0	0	0	0	0	0	0	0	0	0	0	0	2	7	4	0	1	4	0	5	0	0	0	0	0	0	0	0	0	0	0	0	0	0	0	0	0
Zotu6199	Bacteria	Actinobacteria	Thermoleophilia	Solirubrobacterales	Solirubrobacteraceae	Conexibacter	2	0	0	2	0	0	0	3	0	0	0	0	0	0	0	8	0	0	0	0	0	1	0	1	0	0	3	28	0	0	1	0	2	0	0	1	6	0	0	0	0	0	0
Zotu8392	Bacteria	Actinobacteria	Nitriliruptoria	Nitriliruptoria_Unc	Nitriliruptoria_Unc	Nitriliruptoria_Unc	0	0	0	4	0	4	0	0	0	0	0	0	0	0	0	0	1	12	0	0	1	0	5	0	0	1	13	8	0	0	0	0	0	0	0	0	20	0	0	0	0	0	0
Zotu10586	Bacteria	Actinobacteria	Nitriliruptoria	Nitriliruptorales	Nitriliruptoraceae	Nitriliruptoraceae_Unc	0	0	0	0	0	9	0	0	0	0	0	0	0	0	0	0	0	3	1	0	2	5	4	2	0	2	4	3	0	3	0	0	0	0	0	0	14	0	0	0	0	0	0
Zotu1978	Bacteria	Actinobacteria	Actinobacteria	Frankiales	Cryptosporangiaceae	Fodinicola	0	0	0	0	0	0	2	0	0	0	0	0	0	0	2	1	0	0	0	1	0	0	6	0	0	3	0	0	5	0	0	0	0	0	0	0	0	0	0	0	0	0	0
Zotu4069	Bacteria	Actinobacteria	Actinobacteria	Frankiales	Unc	Unc	1	0	2	7	1	0	0	0	0	0	0	0	0	0	0	0	0	0	1	1	0	0	1	2	0	3	0	0	0	0	0	0	3	4	5	1	0	0	0	0	0	0	2
Zotu4141	Bacteria	Actinobacteria	Actinobacteria	Frankiales	Sporichthyaceae	Sporichthya	0	0	0	0	5	0	0	0	0	0	0	0	0	0	0	0	0	0	0	2	0	1	0	4	0	8	0	0	0	0	0	0	0	0	0	0	0	0	0	0	0	0	0
Zotu5629	Bacteria	Actinobacteria	Acidimicrobiia	Microtrichales	Microtrichales_Unc	Microtrichales_Unc	0	0	0	0	8	0	0	0	0	0	0	0	0	0	0	0	0	0	2	3	2	4	0	0	0	9	0	0	0	0	0	0	0	0	0	0	0	0	0	0	0	0	0
Zotu7023	Bacteria	Actinobacteria	MB-A2-108	MB-A2-108	MB-A2-108	MB-A2-108	0	0	0	0	0	0	0	0	0	0	0	0	0	0	0	0	0	0	0	0	0	0	2	0	0	0	0	0	0	0	0	0	0	0	0	0	0	0	0	0	0	0	1
Zotu8461	Bacteria	Actinobacteria	Thermoleophilia	Solirubrobacterales	Solirubrobacteraceae	Conexibacter	0	7	0	6	0	0	0	0	0	0	0	0	0	0	0	0	0	3	0	2	0	0	0	0	1	0	0	20	0	0	0	0	1	0	0	2	5	0	0	0	0	0	0
Zotu14332	Bacteria	Actinobacteria	Thermoleophilia	Solirubrobacterales	67-14	67-14	1	1	4	0	59	0	0	0	0	0	0	0	0	0	0	0	0	0	0	1	0	0	1	1	0	0	0	0	0	0	0	0	0	0	11	2	0	0	0	0	0	0	0
Zotu12440	Bacteria	Actinobacteria	Thermoleophilia	Solirubrobacterales	Solirubrobacteraceae	Conexibacter	0	2	0	0	1	1	0	0	0	0	0	0	0	0	0	0	0	0	0	0	0	0	0	0	0	0	0	0	0	21	0	0	5	2	2	0	0	0	0	0	0	0	0
Zotu10330	Bacteria	Actinobacteria	Nitriliruptoria	Nitriliruptorales	Nitriliruptoraceae	Nitriliruptoraceae_Unc	0	0	0	0	0	5	0	0	0	0	0	0	0	0	2	1	0	4	0	0	0	0	0	0	0	0	0	0	0	19	1	0	0	0	0	0	3	0	0	0	2	0	1
Zotu3381	Bacteria	Actinobacteria	Acidimicrobiia	Microtrichales	Unc	Unc	0	0	0	0	0	0	0	2	0	5	1	0	0	0	0	0	0	0	0	0	0	0	0	0	0	0	0	0	1	0	0	0	0	0	0	0	0	0	0	0	0	0	0
Zotu483	Bacteria	Actinobacteria	Rubrobacteria	Rubrobacterales	Rubrobacteriaceae	Rubrobacter	1	0	0	1	0	0	0	0	0	0	0	0	0	0	0	0	0	0	0	0	0	0	0	0	0	0	0	0	0	0	0	25	51	19	3	0	5	1	0	0	0	0	0
Zotu6095	Bacteria	Actinobacteria	Acidimicrobiia	IMCC26256	IMCC26256	IMCC26256	0	0	0	0	0	0	0	0	0	0	0	0	0	0	0	2	0	0	3	17	4	3	4	2	7	13	0	0	9	0	0	0	0	0	0	0	0	0	0	0	0	0	0
Zotu6642	Bacteria	Actinobacteria	Thermoleophilia	Solirubrobacterales	67-14	67-14	0	0	0	0	0	0	0	5	2	5	0	2	0	0	4	3	0	0	0	0	0	0	1	0	0	0	0	1	3	0	2	0	0	0	0	0	4	5	1	5	9	0	6
Zotu5151	Bacteria	Actinobacteria	Acidimicrobiia	Actinomarinales	Unc	Unc	0	0	0	0	0	0	0	6	0	35	0	7	7	2	4	4	0	0	0	0	0	0	0	0	0	0	0	0	0	0	0	0	0	0	0	0	0	1	0	0	4	6	10
Zotu11566	Bacteria	Actinobacteria	Thermoleophilia	Solirubrobacterales	Solirubrobacterales_Unc	Solirubrobacterales_Unc	0	0	3	0	2	0	0	0	0	0	0	0	0	0	0	0	0	0	0	0	0	0	0	0	0	0	0	0	0	0	0	1	43	36	18	4	0	0	0	0	0	0	0
Zotu12507	Bacteria	Actinobacteria	Thermoleophilia	Solirubrobacterales	Solirubrobacteraceae	Solirubrobacteraceae_Unc	0	1	1	0	3	5	0	0	0	0	0	0	0	0	0	0	3	6	0	2	0	0	1	1	0	0	0	0	0	4	0	0	18	5	3	2	6	0	0	0	0	0	0
Zotu14706	Bacteria	Actinobacteria	Thermoleophilia	Solirubrobacterales	Solirubrobacteraceae	Solirubrobacteraceae_Unc	2	3	4	2	7	1	0	0	0	0	0	0	0	0	0	0	4	3	0	0	1	0	0	0	0	0	0	0	0	12	0	0	5	1	6	0	5	0	0	0	0	0	0
Zotu2242	Bacteria	Actinobacteria	Actinobacteria	Micrococcales	Intrasporangiaceae	Intrasporangiaceae_Unc	0	0	0	1	0	0	0	0	0	0	0	0	0	0	0	0	0	0	0	0	0	0	0	0	0	0	0	0	0	0	0	0	0	2	102	3	0	0	0	0	0	0	0
Zotu2878	Bacteria	Actinobacteria	Actinobacteria	Propionibacteriales	Nocardioidaceae	Marmoricola	0	28	30	15	3	0	0	0	0	0	0	0	0	0	2	0	0	0	0	2	0	0	0	0	0	0	0	0	0	0	0	0	1	2	0	17	0	0	0	0	0	0	0
Zotu7384	Bacteria	Actinobacteria	Acidimicrobiia	Microtrichales	Ilumatobacteraceae	Unc	0	0	0	0	0	0	0	0	0	0	0	0	0	0	0	0	0	0	0	3	0	0	7	0	10	3	0	0	17	0	0	0	0	0	0	0	0	0	0	0	0	0	0
Zotu12706	Bacteria	Actinobacteria	Rubrobacteria	Rubrobacterales	Rubrobacteriaceae	Rubrobacter	0	4	4	3	0	3	0	0	0	0	1	0	3	0	0	4	0	0	0	0	4	5	4	0	0	1	3	3	0	1	2	0	0	1	0	0	0	0	1	0	2	0	0
Zotu14262	Bacteria	Actinobacteria	Acidimicrobiia	Microtrichales	Unc	Unc	0	10	2	3	0	0	0	0	0	0	0	0	0	0	0	0	0	0	1	3	2	1	1	0	3	6	3	0	0	0	0	0	0	0	2	1	0	0	0	0	0	0	0
Zotu6265	Bacteria	Actinobacteria	Acidimicrobiia	IMCC26256	IMCC26256	IMCC26256	0	0	0	0	0	0	0	0	0	0	0	0	0	0	0	0	0	0	3	7	0	0	7	0	7	2	1	0	26	0	0	0	0	0	0	0	0	0	0	0	0	0	0
Zotu7129	Bacteria	Actinobacteria	Actinobacteria_Unc	Actinobacteria_Unc	Actinobacteria_Unc	Actinobacteria_Unc	0	0	0	0	0	11	0	0	0	0	0	0	0	0	0	0	1	26	0	2	0	0	0	0	0	0	2	7	0	4	0	0	0	0	0	0	37	0	0	0	0	0	0
Zotu13682	Bacteria	Actinobacteria	Actinobacteria_Unc	Actinobacteria_Unc	Actinobacteria_Unc	Actinobacteria_Unc	0	1	0	0	0	0	0	0	4	6	2	0	3	1	0	0	0	0	0	0	0	0	0	0	0	0	0	0	0	0	2	0	0	0	0	0	0	0	4	2	5	2	0
Zotu11139	Bacteria	Actinobacteria	Thermoleophilia	Solirubrobacterales	Solirubrobacteraceae	Conexibacter	0	3	0	0	6	0	0	0	0	0	1	0	0	0	2	0	1	0	0	6	6	0	1	0	2	2	4	5	0	0	0	0	0	0	0	0	0	0	0	0	0	0	0
Zotu13431	Bacteria	Actinobacteria	Actinobacteria	Actinobacteria_Unc	Actinobacteria_Unc	Actinobacteria_Unc	1	10	14	5	4	0	0	0	0	0	0	0	0	0	0	0	0	0	0	7	5	0	2	3	0	0	0	0	0	0	0	0	0	0	7	16	0	0	0	0	0	0	0
Zotu2845	Bacteria	Actinobacteria	Acidimicrobiia	Microtrichales	Microtrichaceae	IMCC26207	0	0	0	0	0	0	0	0	0	0	0	0	0	0	0	0	0	0	0	1	0	0	0	1	0	0	0	0	0	0	0	0	0	0	0	0	0	0	0	0	0	0	0
Zotu3612	Bacteria	Actinobacteria	Thermoleophilia	Solirubrobacterales	67-14	67-14	0	1	0	0	7	0	0	0	0	2	0	0	2	0	0	7	0	0	3	2	0	0	3	4	0	2	0	0	0	5	0	0	0	0	0	2	0	0	0	0	0	0	0
Zotu3955	Bacteria	Actinobacteria	Actinobacteria	Propionibacteriales	Nocardioidaceae	Marmoricola	0	3	3	0	2	0	0	0	0	0	0	0	0	0	0	0	0	0	5	3	1	1	1	3	2	1	0	0	7	0	0	0	0	0	2	1	0	0	1	0	0	0	0
Zotu13386	Bacteria	Actinobacteria	Thermoleophilia	Solirubrobacterales	Solirubrobacteraceae	Solirubrobacteraceae_Unc	0	6	2	2	1	0	0	0	0	0	0	0	0	0	0	0	0	0	0	0	0	0	0	0	0	0	0	0	0	2	0	0	45	24	12	5	0	0	0	0	0	0	0
Zotu2059	Bacteria	Actinobacteria	Actinobacteria	Frankiales	Unc	Unc	0	7	7	9	12	0	0	0	0	0	0	0	0	0	0	0	0	0	0	0	0	0	0	0	0	0	0	0	0	0	0	0	6	15	4	11	0	0	0	0	0	0	0
Zotu6144	Bacteria	Actinobacteria	Actinobacteria	Frankiales	Unc	Unc	0	1	2	3	0	0	0	0	0	0	0	0	0	0	0	0	0	0	0	0	0	0	0	0	0	0	0	0	19	0	1	0	1	0	0	2	0	0	0	0	0	0	0
Zotu6760	Bacteria	Actinobacteria	Acidimicrobiia	IMCC26256	IMCC26256	IMCC26256	0	0	0	0	0	0	0	0	0	0	0	0	0	0	0	0	0	0	0	6	2	5	0	0	12	6	0	0	0	0	0	0	0	0	0	0	0	0	0	0	0	0	0
Zotu8706	Bacteria	Actinobacteria	Nitriliruptoria	Nitriliruptorales	Nitriliruptoraceae	Nitriliruptoraceae_Unc	0	1	0	0	0	1	0	0	0	0	0	0	0	0	0	0	0	13	0	2	1	1	0	0	0	0	2	17	0	0	0	0	0	0	0	0	9	0	0	0	0	0	0
Zotu5093	Bacteria	Actinobacteria	Acidimicrobiia	Actinomarinales	Unc	Unc	0	0	0	0	0	0	1	7	0	19	5	3	2	0	10	8	0	0	0	0	0	0	0	0	0	0	0	0	0	0	0	0	0	0	0	0	1	2	2	2	5	1	3
Zotu7169	Bacteria	Actinobacteria	Thermoleophilia	Gaiellales	Unc	Unc	0	0	0	0	0	0	11	3	5	0	1	1	3	4	1	0	0	0	0	0	0	0	0	0	0	0	0	0	0	0	0	0	0	0	0	0	0	6	1	5	4	0	3
Zotu5697	Bacteria	Actinobacteria	Acidimicrobiia	Actinomarinales	Actinomarinales	Actinomarinales	0	0	0	3	0	0	0	6	4	6	6	1	0	0	2	5	1	0	0	0	0	0	0	0	0	0	2	0	9	0	0	0	0	0	0	0	0	0	0	0	1	0	0
Zotu10618	Bacteria	Actinobacteria	Thermoleophilia	Thermoleophilia_Unc	Thermoleophilia_Unc	Thermoleophilia_Unc	0	2	5	0	7	2	0	0	0	0	0	0	0	0	0	0	0	0	0	0	0	0	0	0	0	0	0	0	0	0	0	0	42	12	15	10	0	0	0	0	0	0	0
Zotu14716	Bacteria	Actinobacteria	Acidimicrobiia	Microtrichales	Ilumatobacteraceae	Ilumatobacter	0	0	0	0	0	0	0	0	0	0	0	0	2	0	0	0	0	0	0	6	1	0	3	0	4	3	0	0	1	0	0	0	0	0	0	0	0	1	0	0	0	0	0
Zotu2083	Bacteria	Actinobacteria	Actinobacteria	Micrococcales	Intrasporangiaceae	Intrasporangiaceae_Unc	0	2	0	0	0	0	0	0	0	0	0	0	0	0	2	0	0	0	6	1	4	34	19	13	3	1	0	0	0	0	0	0	0	0	0	0	0	0	0	0	0	0	0
Zotu8682	Bacteria	Actinobacteria	Acidimicrobiia	Acidimicrobiia	Acidimicrobiia	Acidimicrobiia	1	4	0	1	0	1	0	0	0	0	0	0	0	0	0	0	1	25	0	0	2	4	2	3	0	0	2	22	0	0	0	0	0	0	0	0	7	0	0	0	0	0	0
Zotu991	Bacteria	Actinobacteria	Acidimicrobiia	Microtrichales	Iamiaceae	Iamia	16	22	1	2	2	0	0	0	0	0	0	0	0	0	0	0	0	0	0	0	0	0	0	1	0	1	7	4	0	0	0	0	0	0	0	0	0	0	0	0	0	1	0
Zotu5748	Bacteria	Actinobacteria	Acidimicrobiia	Unc	Unc	Unc	0	0	0	0	0	0	0	0	2	9	0	4	5	0	0	1	0	0	0	0	0	0	0	0	0	0	0	0	0	0	0	0	0	0	0	0	0	2	0	3	6	1	8
Zotu12498	Bacteria	Actinobacteria	Nitriliruptoria	Nitriliruptorales	Nitriliruptoraceae	Nitriliruptoraceae_Unc	0	0	2	1	0	1	0	0	0	0	0	0	0	0	0	0	0	7	0	0	0	1	0	0	0	0	7	31	0	0	0	0	0	0	0	0	15	0	0	0	0	0	0
Zotu303	Bacteria	Actinobacteria	Thermoleophilia	Solirubrobacterales	Solirubrobacteraceae	Conexibacter	0	0	0	0	17	0	0	0	0	0	0	0	0	0	0	0	0	0	1	0	0	1	8	1	0	1	0	0	0	0	0	0	0	0	0	0	0	0	0	0	0	0	0
Zotu5984	Bacteria	Actinobacteria	Actinobacteria	Frankiales	Unc	Unc	0	0	3	0	2	0	1	0	0	0	0	0	0	1	0	2	0	0	0	0	0	0	0	0	4	0	13	0	2	0	0	0	2	0	10	0	0	0	0	0	0	0	0
Zotu6876	Bacteria	Actinobacteria	Actinobacteria	Frankiales	Frankiales_Unc	Frankiales_Unc	0	0	0	0	0	0	0	0	0	0	0	0	0	0	0	0	0	0	0	0	0	0	0	0	0	0	0	0	0	2	0	0	0	0	0	0	0	0	0	0	0	0	0
Zotu7168	Bacteria	Actinobacteria	Thermoleophilia	Solirubrobacterales	67-14	67-14	0	0	0	0	0	0	0	0	0	0	0	0	0	0	0	0	0	0	0	1	2	1	1	0	7	4	0	0	0	0	0	0	0	0	0	0	0	0	0	0	0	0	0
Zotu7636	Bacteria	Actinobacteria	Acidimicrobiia	Microtrichales	Ilumatobacteraceae	Unc	0	0	0	0	0	0	0	0	0	0	0	0	0	0	0	0	0	0	1	4	1	1	1	0	8	43	0	0	0	0	0	0	0	0	0	0	0	0	0	0	0	0	0
Zotu14348	Bacteria	Actinobacteria	Thermoleophilia	Solirubrobacterales	Solirubrobacteraceae	Conexibacter	0	0	0	0	0	2	0	0	0	0	0	0	0	0	0	0	2	3	0	0	0	0	0	0	0	0	0	2	0	2	0	1	0	0	1	0	35	0	0	0	0	0	0
Zotu3231	Bacteria	Actinobacteria	Actinobacteria	Micrococcales	Micrococcaceae	Arthrobacter	0	0	1	0	28	0	0	0	0	0	0	0	0	0	0	0	0	0	0	0	0	0	0	0	0	0	0	0	0	0	0	0	0	0	0	72	0	0	0	0	0	0	0
Zotu3933	Bacteria	Actinobacteria	Acidimicrobiia	Microtrichales	Microtrichaceae	Unc	0	7	15	0	3	0	0	0	0	0	0	0	0	0	0	0	0	0	0	0	0	0	0	0	0	0	0	0	0	0	0	4	26	15	14	10	0	0	0	0	0	0	0
Zotu4458	Bacteria	Actinobacteria	Acidimicrobiia	Microtrichales	Ilumatobacteraceae	Ilumatobacter	0	0	0	0	5	0	0	0	0	0	0	0	0	0	0	0	0	0	0	0	0	0	5	1	3	16	0	0	0	0	0	0	0	0	0	0	3	0	0	0	0	0	0
Zotu5054	Bacteria	Actinobacteria	Acidimicrobiia	Microtrichales	Iamiaceae	Iamia	1	8	3	2	19	0	0	0	0	0	0	0	0	0	0	0	0	0	1	0	0	0	0	0	0	0	0	0	0	0	0	0	8	16	23	3	0	0	0	0	0	0	0
Zotu7411	Bacteria	Actinobacteria	Nitriliruptoria	Nitriliruptorales	Nitriliruptoraceae	Nitriliruptoraceae_Unc	0	3	0	5	0	7	0	0	0	0	0	0	0	0	0	0	0	14	0	0	0	2	4	0	0	0	5	11	0	1	0	0	0	0	0	0	7	0	0	0	0	0	0
Zotu7579	Bacteria	Actinobacteria	Acidimicrobiia	IMCC26256	IMCC26256	IMCC26256	0	0	0	0	0	0	0	0	0	0	0	0	0	0	0	0	0	0	1	2	0	2	0	0	7	21	0	0	0	0	0	0	0	0	0	0	0	0	0	0	0	0	0
Zotu11477	Bacteria	Actinobacteria	Thermoleophilia	Solirubrobacterales	Solirubrobacterales_Unc	Solirubrobacterales_Unc	0	0	3	0	3	0	0	1	0	0	0	0	0	0	2	0	0	0	0	3	4	1	7	2	0	6	2	9	0	0	0	0	1	0	0	1	2	0	0	0	0	0	0
Zotu12858	Bacteria	Actinobacteria	Thermoleophilia	Solirubrobacterales	Solirubrobacteraceae	Solirubrobacteraceae_Unc	0	0	0	0	0	6	0	0	0	0	0	0	0	0	0	0	2	1	0	0	0	0	0	0	0	0	0	0	0	23	0	0	0	0	0	0	11	0	0	0	0	0	0
Zotu1786	Bacteria	Actinobacteria	Actinobacteria	Micrococcales	Intrasporangiaceae	Intrasporangiaceae_Unc	0	1	1	0	0	0	0	0	0	0	0	0	1	0	0	0	0	1	2	1	2	8	9	10	0	11	0	0	0	2	0	1	0	3	5	3	0	0	0	1	0	0	0
Zotu3352	Bacteria	Actinobacteria	Acidimicrobiia	Microtrichales	Iamiaceae	Iamia	1	2	0	0	22	0	0	0	0	0	0	0	0	0	0	0	0	0	0	0	0	0	0	2	0	6	0	0	0	0	0	0	4	0	11	13	0	0	0	0	0	0	0
Zotu5838	Bacteria	Actinobacteria	Actinobacteria	Propionibacteriales	Nocardioidaceae	Marmoricola	0	16	1	0	34	0	0	0	0	0	0	0	0	0	0	0	0	0	0	1	1	0	1	4	0	0	0	0	1	0	0	0	0	0	0	0	0	0	0	0	0	0	0
Zotu7142	Bacteria	Actinobacteria	Acidimicrobiia	Actinomarinales	Unc	Unc	0	0	0	0	0	0	0	0	0	0	0	0	0	0	0	0	0	0	6	0	0	0	1	0	1	1	0	0	0	0	0	0	0	0	0	0	0	0	0	0	0	0	0
Zotu1277	Bacteria	Actinobacteria	Rubrobacteria	Rubrobacterales	Rubrobacteriaceae	Rubrobacter	0	13	5	3	18	0	0	0	0	0	0	0	0	0	0	0	0	0	0	0	0	0	0	2	0	0	0	0	0	0	0	0	2	5	0	6	0	0	0	1	0	1	0
Zotu11648	Bacteria	Actinobacteria	Actinobacteria_Unc	Actinobacteria_Unc	Actinobacteria_Unc	Actinobacteria_Unc	0	1	1	0	5	0	0	0	0	0	0	0	0	0	0	0	0	0	0	9	0	5	6	3	0	2	0	0	0	0	0	0	0	6	3	0	0	0	0	0	0	0	0
Zotu4156	Bacteria	Actinobacteria	Actinobacteria	Kineosporiales	Kineosporiaceae	Quadrisphaera	0	3	2	2	0	0	0	0	0	0	0	0	0	0	0	0	0	0	0	0	0	0	0	0	0	0	0	0	0	0	0	1	34	27	12	3	0	0	0	0	0	0	0
Zotu5644	Bacteria	Actinobacteria	Acidimicrobiia	Actinomarinales	Actinomarinales	Actinomarinales	0	0	0	0	3	0	0	0	0	0	0	0	0	0	0	0	0	0	4	3	0	0	0	3	8	2	0	0	32	0	0	0	0	0	0	0	0	0	0	0	0	0	0
Zotu5701	Bacteria	Actinobacteria	Nitriliruptoria	Nitriliruptorales	Nitriliruptoraceae	Nitriliruptoraceae	1	1	0	0	0	0	0	0	0	0	0	0	0	0	0	0	0	0	11	3	2	1	1	0	21	2	0	0	14	0	0	0	0	0	0	0	0	0	0	0	0	0	0
Zotu4540	Bacteria	Actinobacteria	Actinobacteria	Micrococcales	Micrococcales_Unc	Micrococcales_Unc	1	3	0	0	0	2	0	0	0	0	0	0	0	0	0	0	0	0	0	0	0	0	0	0	0	0	0	0	0	0	0	0	0	0	23	1	0	0	0	0	1	0	0
Zotu7219	Bacteria	Actinobacteria	Nitriliruptoria	Nitriliruptorales	Nitriliruptoraceae	Nitriliruptoraceae_Unc	0	0	0	0	0	0	1	4	0	8	0	3	0	0	8	3	0	0	0	0	0	0	0	0	0	0	0	0	0	0	0	0	0	0	0	0	0	5	0	0	0	0	3
Zotu10720	Bacteria	Actinobacteria	Nitriliruptoria	Euzebyales	Euzebyaceae	Euzebyaceae_Unc	0	0	0	0	0	0	0	0	0	0	0	0	0	0	0	0	0	0	0	11	2	2	11	0	5	3	0	0	7	0	0	0	0	0	0	0	0	0	0	0	0	0	0
Zotu9550	Bacteria	Actinobacteria	Acidimicrobiia	Acidimicrobiia_Unc	Acidimicrobiia_Unc	Acidimicrobiia_Unc	0	0	0	2	0	2	0	0	0	0	0	0	0	0	0	0	0	12	1	3	1	0	4	0	0	0	7	28	0	0	0	0	0	0	0	0	0	0	0	0	0	0	0
Zotu1907	Bacteria	Actinobacteria	Rubrobacteria	Rubrobacterales	Rubrobacteriaceae	Rubrobacter	0	0	0	0	0	0	0	0	0	0	0	0	0	0	0	0	0	0	3	0	0	1	1	0	0	0	0	0	0	0	0	0	0	2	0	0	0	0	0	0	0	0	0
Zotu2553	Bacteria	Actinobacteria	Actinobacteria	Frankiales	Unc	Unc	0	0	3	0	0	0	0	0	0	0	0	0	0	0	0	0	0	0	0	2	0	0	3	0	3	5	0	2	0	0	0	0	0	0	2	0	0	0	3	0	0	0	1
Zotu13177	Bacteria	Actinobacteria	Actinobacteria	Frankiales	Frankiales_Unc	Frankiales_Unc	3	11	0	4	2	0	0	0	0	0	0	0	0	0	0	0	0	0	0	5	5	0	4	1	0	2	0	0	0	0	0	0	4	0	1	9	0	0	0	0	0	0	0
Zotu3140	Bacteria	Actinobacteria	Thermoleophilia	Solirubrobacterales	67-14	67-14	0	0	0	0	0	0	0	0	0	0	0	0	0	0	0	0	0	0	0	0	0	0	0	0	0	0	0	0	0	0	0	0	0	0	0	1	0	0	0	0	0	0	0
Zotu4560	Bacteria	Actinobacteria	Acidimicrobiia	Unc	Unc	Unc	22	6	4	0	1	0	0	0	0	0	0	0	0	0	0	0	0	0	0	0	0	0	0	0	0	0	0	0	0	0	0	0	17	25	6	0	1	0	0	0	0	0	0
Zotu6976	Bacteria	Actinobacteria	Actinobacteria	Frankiales	Sporichthyaceae	Unc	0	0	1	21	0	0	0	0	0	0	0	0	0	0	0	0	0	0	0	0	0	0	1	0	0	7	0	0	0	0	0	0	0	0	0	0	0	0	0	0	0	0	0
Zotu7403	Bacteria	Actinobacteria	Actinobacteria_Unc	Actinobacteria_Unc	Actinobacteria_Unc	Actinobacteria_Unc	0	0	0	5	0	0	0	0	0	0	0	0	0	0	0	0	0	12	1	2	0	3	3	0	0	0	7	8	0	0	0	0	0	0	0	0	7	0	0	0	0	0	0
Zotu7564	Bacteria	Actinobacteria	Thermoleophilia	Gaiellales	Gaiellaceae	Gaiella	2	0	0	0	57	0	0	0	0	0	0	0	0	0	0	0	0	0	0	4	0	0	0	4	0	0	0	0	0	0	0	0	0	0	0	0	0	0	0	0	0	0	0
Zotu9012	Bacteria	Actinobacteria	Thermoleophilia	Solirubrobacterales	67-14	67-14	0	0	0	0	0	0	0	0	0	0	0	0	0	0	0	0	0	2	6	3	0	0	1	0	11	1	0	0	15	0	0	0	0	0	0	0	0	0	0	0	0	0	0
Zotu10759	Bacteria	Actinobacteria	Thermoleophilia	Solirubrobacterales	67-14	67-14	0	3	0	1	0	3	0	0	0	0	0	0	0	0	0	0	0	0	0	0	0	0	5	0	0	2	0	5	2	5	0	0	7	0	0	0	11	0	0	0	0	0	0
Zotu14787	Bacteria	Actinobacteria	Acidimicrobiia	Microtrichales	Ilumatobacteraceae	Ilumatobacter	1	2	0	13	3	0	0	0	0	0	0	0	0	0	0	0	0	0	0	0	0	0	0	0	0	4	5	12	0	0	0	0	0	3	0	0	0	0	0	0	0	0	0
Zotu14827	Bacteria	Actinobacteria	Acidimicrobiia	Acidimicrobiia_Unc	Acidimicrobiia_Unc	Acidimicrobiia_Unc	2	4	1	0	0	4	0	0	0	0	0	0	0	0	0	0	0	25	0	3	0	0	2	0	0	0	0	5	0	0	0	0	0	0	0	0	17	0	0	0	0	0	0
Zotu6557	Bacteria	Actinobacteria	Actinobacteria	Propionibacteriales	Nocardioidaceae	Nocardioides	0	0	0	2	0	0	0	0	0	0	0	0	0	0	2	0	0	0	0	2	0	0	2	0	1	1	1	0	0	0	0	0	0	0	0	0	0	0	0	0	0	0	0
Zotu11174	Bacteria	Actinobacteria	Nitriliruptoria	Nitriliruptoria_Unc	Nitriliruptoria_Unc	Nitriliruptoria_Unc	0	0	0	2	0	0	0	0	0	0	0	0	0	0	0	0	0	2	3	4	0	3	2	0	0	1	10	10	0	0	3	0	0	0	0	0	5	0	0	0	0	0	0
Zotu11867	Bacteria	Actinobacteria	Nitriliruptoria	Nitriliruptorales	Nitriliruptoraceae	Nitriliruptoraceae_Unc	0	0	0	6	0	0	0	0	0	0	0	0	0	0	0	0	0	2	2	7	7	28	23	0	0	0	1	3	0	0	0	0	0	0	0	0	1	0	0	0	0	0	0
Zotu5051	Bacteria	Actinobacteria	Acidimicrobiia	Microtrichales	Ilumatobacteraceae	Ilumatobacter	0	0	0	0	0	0	0	2	0	2	0	0	2	5	1	1	1	5	0	0	0	0	0	0	0	0	0	0	0	1	3	0	1	1	0	0	4	0	0	0	5	3	0
Zotu10345	Bacteria	Actinobacteria	Thermoleophilia	Solirubrobacterales	Solirubrobacteraceae	Solirubrobacteraceae_Unc	2	3	2	5	9	0	0	0	0	0	0	0	0	0	0	0	0	0	0	4	0	0	0	1	0	3	0	2	0	0	0	0	1	8	0	12	0	0	0	0	0	0	0
Zotu6912	Bacteria	Actinobacteria	Acidimicrobiia	IMCC26256	IMCC26256	IMCC26256	0	0	0	0	0	0	0	6	4	11	7	0	0	0	1	0	0	0	0	0	0	0	0	0	0	0	0	0	0	0	0	0	0	0	0	0	0	0	0	0	0	0	0
Zotu8527	Bacteria	Actinobacteria	Acidimicrobiia	Microtrichales	Ilumatobacteraceae	Unc	0	0	0	0	0	0	0	0	0	0	0	0	0	0	0	0	0	0	4	0	0	2	1	0	2	0	0	0	0	0	0	0	0	0	0	0	0	0	0	0	0	0	0
Zotu14937	Bacteria	Actinobacteria	Thermoleophilia	Solirubrobacterales	Solirubrobacteraceae	Conexibacter	0	2	2	2	2	7	0	0	0	0	0	0	0	0	0	0	1	0	0	0	0	0	0	0	0	0	1	0	0	8	0	0	8	1	7	1	7	0	0	0	0	0	0
Zotu2579	Bacteria	Actinobacteria	Acidimicrobiia	Unc	Unc	Unc	0	1	2	0	8	3	0	0	0	0	0	0	0	0	0	0	5	1	0	0	0	0	0	0	0	0	0	0	7	5	0	0	2	2	0	1	2	0	0	0	0	0	0
Zotu6365	Bacteria	Actinobacteria	Actinobacteria	Kineosporiales	Kineosporiaceae	Quadrisphaera	0	0	0	0	0	0	0	0	0	0	0	0	0	0	0	0	0	0	1	1	0	0	0	0	0	0	0	0	0	0	0	0	0	0	0	0	0	0	0	0	0	0	0
Zotu8009	Bacteria	Actinobacteria	Thermoleophilia	Solirubrobacterales	67-14	67-14	0	0	0	0	0	0	0	0	0	0	0	0	0	0	0	0	0	0	5	3	0	1	2	0	2	2	0	0	0	0	0	0	0	0	0	0	0	0	0	0	0	0	0
Zotu5410	Bacteria	Actinobacteria	Actinobacteria_Unc	Actinobacteria_Unc	Actinobacteria_Unc	Actinobacteria_Unc	0	0	0	0	0	0	0	0	0	2	0	2	0	0	0	1	0	0	6	6	1	0	0	0	0	0	0	0	6	0	0	0	0	0	0	0	0	3	1	2	3	0	1
Zotu3713	Bacteria	Actinobacteria	Acidimicrobiia	Microtrichales	Ilumatobacteraceae	Unc	0	0	6	0	0	0	0	0	0	0	0	0	0	0	0	0	0	0	0	0	0	1	0	28	0	0	0	0	0	0	0	0	0	2	4	0	0	0	0	0	0	0	0
Zotu7139	Bacteria	Actinobacteria	Acidimicrobiia	Unc	Unc	Unc	1	0	0	0	0	0	0	0	0	0	0	0	0	0	0	0	0	0	0	0	0	0	2	0	5	0	0	0	0	0	0	0	0	0	0	0	0	0	0	0	0	0	0
Zotu6487	Bacteria	Actinobacteria	Thermoleophilia	Solirubrobacterales	Solirubrobacteraceae	Solirubrobacteraceae_Unc	1	3	2	0	26	1	0	0	0	0	0	0	0	0	0	0	0	0	0	0	0	1	4	2	3	0	0	0	0	1	0	0	2	1	4	0	0	0	0	0	0	0	0
Zotu6273	Bacteria	Actinobacteria	Thermoleophilia	Gaiellales	Unc	Unc	0	0	0	0	0	0	0	4	1	5	9	5	2	0	2	2	0	0	0	0	0	0	0	0	0	0	0	0	0	0	0	0	0	0	0	0	0	3	2	1	18	3	5
Zotu13220	Bacteria	Actinobacteria	Acidimicrobiia	Acidimicrobiia_Unc	Acidimicrobiia_Unc	Acidimicrobiia_Unc	0	9	9	4	13	0	0	0	0	0	0	0	0	0	0	0	0	0	0	5	4	0	1	0	0	2	0	0	0	0	0	0	5	0	8	8	0	0	0	0	0	0	0
Zotu2724	Bacteria	Actinobacteria	Nitriliruptoria	Euzebyales	Euzebyaceae	Unc	0	14	0	0	3	0	0	0	0	0	0	0	0	0	0	0	0	0	0	0	0	0	0	0	0	1	0	0	0	0	0	8	23	20	1	4	3	0	0	0	0	0	0
Zotu3476	Bacteria	Actinobacteria	Actinobacteria	Frankiales	Unc	Unc	0	4	3	2	0	1	0	0	0	0	0	0	0	2	0	0	0	3	2	1	0	0	0	4	1	9	3	0	2	0	0	1	3	11	2	2	1	1	0	0	0	0	1
Zotu3642	Bacteria	Actinobacteria	Acidimicrobiia	Unc	Unc	Unc	0	9	7	3	6	0	0	0	0	0	0	0	0	0	0	0	0	0	0	0	0	0	0	0	0	0	0	0	0	0	0	2	14	10	15	16	0	0	0	0	0	0	0
Zotu3788	Bacteria	Actinobacteria	Acidimicrobiia	Unc	Unc	Unc	1	0	0	2	0	9	0	0	0	0	0	0	0	0	0	0	0	2	0	0	0	0	0	0	0	0	0	0	0	1	0	0	7	3	3	0	5	0	0	0	0	0	0
Zotu5209	Bacteria	Actinobacteria	Acidimicrobiia	Microtrichales	Ilumatobacteraceae	Ilumatobacter	0	0	0	0	0	0	0	0	0	0	0	0	0	0	0	0	0	0	0	0	0	0	0	0	0	0	0	0	0	0	0	0	0	0	0	0	0	0	0	0	0	0	0
Zotu6124	Bacteria	Actinobacteria	Nitriliruptoria	Euzebyales	Euzebyaceae	Unc	0	0	0	0	0	0	0	3	2	6	2	1	2	0	1	6	0	0	0	3	0	0	2	0	0	0	1	0	0	0	6	0	0	0	0	0	0	0	0	1	8	4	1
Zotu7512	Bacteria	Actinobacteria	Actinobacteria_Unc	Actinobacteria_Unc	Actinobacteria_Unc	Actinobacteria_Unc	2	5	3	10	0	5	0	0	0	0	0	0	0	0	0	0	0	3	0	1	0	0	3	0	1	0	0	17	0	0	0	0	0	0	0	0	11	0	0	0	0	0	0
Zotu8264	Bacteria	Actinobacteria	Acidimicrobiia	Microtrichales	Iamiaceae	Iamia	0	0	0	0	0	0	0	0	0	0	0	0	0	0	0	0	0	0	2	4	0	0	0	0	0	10	0	0	6	0	0	0	0	0	0	0	0	0	0	0	0	0	0
Zotu7084	Bacteria	Actinobacteria	MB-A2-108	MB-A2-108	MB-A2-108	MB-A2-108	0	0	0	0	0	0	1	4	0	0	1	0	0	0	0	0	0	0	0	5	1	1	3	0	1	0	0	0	0	0	0	0	0	0	0	0	0	0	0	0	4	3	0
Zotu13448	Bacteria	Actinobacteria	Actinobacteria	Propionibacteriales	Nocardioidaceae	Nocardioidaceae_Unc	0	0	0	1	0	0	0	0	0	0	0	0	0	2	0	1	0	0	0	4	3	6	1	1	7	4	0	0	2	0	9	0	0	0	0	0	0	0	0	0	0	0	0
Zotu5361	Bacteria	Actinobacteria	Actinobacteria	Propionibacteriales	Propionibacteriaceae	Microlunatus	0	0	0	2	0	0	0	0	0	0	0	0	0	0	0	0	0	0	0	0	0	0	3	0	0	7	0	0	1	0	0	0	0	0	0	0	0	0	0	0	0	0	0
Zotu6047	Bacteria	Actinobacteria	Nitriliruptoria	Euzebyales	Euzebyaceae	Euzebya	0	3	0	0	1	0	0	0	0	0	0	0	0	0	0	0	0	0	0	0	14	0	3	6	0	0	0	0	0	0	0	0	0	1	0	1	0	0	0	0	0	0	0
Zotu6232	Bacteria	Actinobacteria	Thermoleophilia	Solirubrobacterales	Solirubrobacteraceae	Solirubrobacter	0	0	0	0	0	0	0	0	0	0	0	0	0	0	0	0	0	0	1	2	0	2	0	10	0	1	0	0	0	0	0	0	0	0	0	0	0	0	0	0	0	0	0
Zotu11739	Bacteria	Actinobacteria	Thermoleophilia	Solirubrobacterales	Solirubrobacteraceae	Solirubrobacteraceae_Unc	0	2	5	4	2	6	0	0	0	0	0	0	0	0	0	0	0	0	0	0	0	0	2	1	0	0	0	0	0	0	0	1	2	3	4	6	2	0	0	0	0	0	0
Zotu1948	Bacteria	Actinobacteria	Actinobacteria	Frankiales	Unc	Unc	1	0	1	0	2	0	0	0	0	0	0	0	0	0	0	0	0	0	6	5	1	0	5	2	0	2	1	0	0	0	0	0	0	0	1	0	0	0	0	0	0	0	0
Zotu2455	Bacteria	Actinobacteria	Actinobacteria	Actinobacteria_Unc	Actinobacteria_Unc	Actinobacteria_Unc	0	0	0	0	0	0	0	0	0	0	0	0	0	0	0	0	0	0	0	0	1	6	0	2	0	5	0	0	0	0	0	0	0	0	0	0	0	0	0	0	0	0	0
Zotu759	Bacteria	Actinobacteria	Acidimicrobiia	Microtrichales	Ilumatobacteraceae	Ilumatobacter	0	0	1	0	3	0	0	0	0	0	0	0	0	0	0	0	0	0	0	1	0	0	0	0	0	0	0	0	0	0	0	0	20	3	27	0	0	0	0	0	0	0	0
Zotu3520	Bacteria	Actinobacteria	Actinobacteria	Propionibacteriales	Nocardioidaceae	Marmoricola	0	1	8	1	1	1	0	0	0	0	0	0	0	0	0	0	5	7	0	0	0	0	0	0	0	0	0	0	0	0	0	0	3	2	6	12	2	0	0	0	0	0	0
Zotu3891	Bacteria	Actinobacteria	Acidimicrobiia	Microtrichales	Microtrichaceae	Unc	3	3	0	3	5	0	0	0	0	0	0	0	0	0	0	0	0	0	3	1	0	2	8	2	6	1	0	0	1	0	0	0	0	0	0	1	0	0	0	0	0	0	0
Zotu4655	Bacteria	Actinobacteria	Acidimicrobiia	Microtrichales	Ilumatobacteraceae	Ilumatobacter	0	0	0	3	0	0	1	0	0	0	2	0	1	6	0	1	0	0	0	0	0	0	0	0	0	0	0	0	0	0	0	0	0	0	0	0	0	0	0	0	0	2	1
Zotu8595	Bacteria	Actinobacteria	Actinobacteria	Propionibacteriales	Nocardioidaceae	Nocardioides	0	4	0	1	0	0	0	0	0	0	0	0	0	0	0	0	0	0	0	2	0	0	4	0	0	0	0	0	0	0	0	0	0	0	0	0	0	0	0	0	0	0	0
Zotu8843	Bacteria	Actinobacteria	Thermoleophilia	Solirubrobacterales	Solirubrobacteraceae	Solirubrobacteraceae_Unc	1	0	0	1	2	1	0	0	0	0	0	0	0	0	0	0	2	1	1	2	0	4	4	0	0	0	0	5	0	0	0	0	15	3	5	6	1	0	0	0	0	0	0
Zotu9344	Bacteria	Actinobacteria	Thermoleophilia	Solirubrobacterales	Solirubrobacteraceae	Conexibacter	0	1	2	2	1	0	0	0	0	0	0	0	0	0	0	0	0	0	1	8	2	4	4	2	0	1	0	1	0	0	0	0	1	3	3	2	1	0	0	0	0	0	0
Zotu13778	Bacteria	Actinobacteria	Actinobacteria	Frankiales	Sporichthyaceae	Unc	0	0	0	0	0	10	0	0	0	0	0	0	0	0	0	0	0	2	0	0	0	0	0	0	0	0	0	0	0	4	0	0	0	2	0	0	3	0	0	0	0	0	0
Zotu4827	Bacteria	Actinobacteria	Acidimicrobiia	Unc	Unc	Unc	2	8	3	0	7	0	0	0	0	0	0	0	0	0	0	0	0	0	0	0	0	0	0	0	0	0	0	0	0	0	0	1	6	19	15	7	0	0	0	0	0	0	0
Zotu5137	Bacteria	Actinobacteria	Nitriliruptoria	Euzebyales	Euzebyaceae	Unc	0	0	0	0	0	4	0	1	1	5	2	2	0	2	1	4	1	0	0	0	0	0	0	0	0	0	0	0	0	1	0	0	0	0	0	0	15	0	0	0	0	0	1
Zotu6153	Bacteria	Actinobacteria	Actinobacteria	Micrococcales	Intrasporangiaceae	Aquipuribacter	0	0	2	1	1	0	0	0	0	0	0	0	0	0	0	0	0	0	0	0	0	1	0	3	0	4	50	0	0	0	0	1	0	2	5	0	0	0	0	0	0	0	0
Zotu2704	Bacteria	Actinobacteria	Thermoleophilia	Solirubrobacterales	67-14	67-14	0	0	0	0	11	0	0	0	0	0	0	0	0	0	0	0	0	0	1	1	0	0	0	0	0	0	0	0	0	0	0	0	0	0	0	0	0	0	0	0	0	0	0
Zotu3229	Bacteria	Actinobacteria	Acidimicrobiia	Microtrichales	Ilumatobacteraceae	Unc	0	0	0	0	18	0	0	0	0	0	0	0	0	0	0	0	0	0	0	0	0	0	0	0	1	4	0	0	0	0	0	0	0	0	0	0	0	0	0	0	0	0	0
Zotu3964	Bacteria	Actinobacteria	Acidimicrobiia	Unc	Unc	Unc	0	0	0	0	0	4	0	0	0	0	0	0	0	0	0	0	1	10	0	0	0	0	0	0	0	0	0	0	0	9	0	0	0	2	0	0	6	0	0	0	0	0	0
Zotu4367	Bacteria	Actinobacteria	Nitriliruptoria	Euzebyales	Euzebyaceae	Unc	0	0	0	0	0	6	0	0	0	0	0	0	1	0	0	1	0	0	0	0	0	0	0	0	0	0	0	0	0	8	0	0	0	0	1	0	12	0	0	0	0	0	0
Zotu5623	Bacteria	Actinobacteria	Acidimicrobiia	Microtrichales	Microtrichaceae	Sva0996_marine_group	0	0	0	0	0	0	0	0	0	0	0	0	0	0	0	5	0	0	0	2	2	3	2	0	8	0	0	0	4	0	0	0	0	0	0	0	0	2	1	0	0	0	0
Zotu7724	Bacteria	Actinobacteria	Acidimicrobiia	Microtrichales	Microtrichaceae	Sva0996_marine_group	0	0	0	0	0	0	0	0	0	0	0	0	0	0	0	0	0	0	0	0	0	0	0	0	0	1	0	0	2	0	0	0	0	0	0	0	0	0	0	0	0	0	0
Zotu9493	Bacteria	Actinobacteria	Acidimicrobiia	Microtrichales	Ilumatobacteraceae	Ilumatobacter	0	0	0	4	0	0	0	0	0	1	0	0	0	0	0	0	0	0	0	1	0	0	1	0	0	0	2	7	0	0	0	0	0	0	0	3	0	0	1	0	2	0	0
Zotu10438	Bacteria	Actinobacteria	Thermoleophilia	Solirubrobacterales	Solirubrobacteraceae	Solirubrobacteraceae_Unc	0	6	14	5	1	3	0	0	0	0	0	0	0	0	0	0	0	0	0	0	0	0	1	1	0	2	0	2	0	0	0	0	7	3	8	0	1	0	0	0	0	0	0
Zotu13155	Bacteria	Actinobacteria	Thermoleophilia	Solirubrobacterales	Solirubrobacterales_Unc	Solirubrobacterales_Unc	0	0	0	0	0	2	0	0	0	0	0	0	0	0	0	1	0	3	0	0	0	0	0	0	0	0	3	10	0	0	0	0	0	0	0	3	8	1	0	0	0	1	0
Zotu3944	Bacteria	Actinobacteria	Actinobacteria	Pseudonocardiales	Pseudonocardiaceae	Pseudonocardia	0	0	0	0	2	0	0	0	0	0	0	0	0	0	0	0	0	0	0	0	0	0	0	1	0	3	0	0	0	0	0	0	0	0	0	0	0	0	0	0	0	0	0
Zotu4425	Bacteria	Actinobacteria	Actinobacteria_Unc	Actinobacteria_Unc	Actinobacteria_Unc	Actinobacteria_Unc	2	1	2	28	2	0	0	0	0	0	0	0	0	0	0	0	0	0	0	0	0	0	0	0	0	2	0	0	0	0	0	0	0	0	0	21	0	0	0	0	0	0	0
Zotu7250	Bacteria	Actinobacteria	Thermoleophilia	Solirubrobacterales	Solirubrobacteraceae	Unc	0	0	0	0	0	0	0	0	0	0	0	0	0	0	0	0	0	0	0	0	0	0	0	0	0	0	0	0	0	0	0	0	0	0	0	0	0	0	0	0	0	0	0
Zotu7589	Bacteria	Actinobacteria	Actinobacteria	Propionibacteriales	Nocardioidaceae	Nocardioides	0	0	0	0	0	0	0	0	0	0	0	0	0	0	0	0	0	0	0	0	0	0	1	0	0	0	0	0	5	0	0	0	0	0	0	0	0	0	0	0	0	0	0
Zotu9868	Bacteria	Actinobacteria	Acidimicrobiia	Microtrichales	Unc	Unc	0	0	0	0	0	0	0	0	0	0	0	0	0	0	0	0	0	0	0	0	0	0	0	0	0	0	0	0	0	0	0	0	0	0	0	0	0	0	0	0	0	0	0
Zotu11442	Bacteria	Actinobacteria	Thermoleophilia	Solirubrobacterales	Solirubrobacteraceae	Conexibacter	0	5	2	0	0	0	0	0	0	0	0	0	0	0	0	0	0	0	0	0	0	1	2	0	0	0	1	5	0	0	0	0	19	7	6	4	0	0	0	0	0	0	0
Zotu13297	Bacteria	Actinobacteria	Thermoleophilia	Solirubrobacterales	Solirubrobacteraceae	Solirubrobacteraceae_Unc	0	1	0	2	1	3	0	0	0	0	0	0	0	0	0	0	1	2	0	0	2	0	3	0	0	0	0	0	0	8	1	1	11	16	9	0	4	0	0	0	0	0	0
Zotu14324	Bacteria	Actinobacteria	Actinobacteria	Frankiales	Frankiales_Unc	Frankiales_Unc	0	2	5	7	7	1	0	0	0	0	0	0	0	0	0	0	0	0	0	1	4	5	8	3	0	2	0	0	0	0	0	0	1	1	2	2	0	0	0	0	0	0	0
Zotu14530	Bacteria	Actinobacteria	Thermoleophilia	Solirubrobacterales	Solirubrobacteraceae	Solirubrobacteraceae_Unc	0	4	2	4	0	0	0	0	0	0	0	0	0	0	0	0	1	0	0	2	0	0	0	0	0	0	0	5	0	1	0	1	12	13	4	0	0	0	0	0	0	0	0
Zotu8034	Bacteria	Actinobacteria	Nitriliruptoria	Nitriliruptorales	Nitriliruptoraceae	Nitriliruptoraceae_Unc	0	0	2	3	0	5	0	0	0	0	0	0	0	0	0	0	0	5	0	0	3	1	6	0	0	0	3	14	0	0	0	0	0	0	0	0	7	0	0	0	0	0	0
Zotu9164	Bacteria	Actinobacteria	Actinobacteria	Actinobacteria_Unc	Actinobacteria_Unc	Actinobacteria_Unc	0	0	0	0	0	0	0	0	0	0	0	0	0	0	0	0	0	0	0	2	0	0	0	1	0	0	0	0	0	0	0	0	0	0	0	0	0	0	0	0	0	0	0
Zotu5580	Bacteria	Actinobacteria	Acidimicrobiia	Microtrichales	Ilumatobacteraceae	Unc	0	2	0	0	2	0	3	0	0	0	1	0	2	0	1	0	0	0	0	0	0	0	0	0	0	0	0	0	1	0	0	0	0	2	3	4	0	0	0	0	2	0	1
Zotu9539	Bacteria	Actinobacteria	Actinobacteria	Frankiales	Unc	Unc	0	0	1	0	0	1	1	0	0	0	0	0	0	0	0	2	0	0	0	0	0	0	0	0	0	0	64	0	0	0	0	0	0	0	2	0	0	0	0	0	0	0	0
Zotu12487	Bacteria	Actinobacteria	Thermoleophilia	Solirubrobacterales	Solirubrobacteraceae	Solirubrobacteraceae_Unc	0	0	0	0	0	6	0	0	0	0	0	0	0	0	0	0	0	0	0	3	1	0	0	1	0	0	3	3	0	0	0	1	0	0	0	3	7	0	0	0	0	0	0
Zotu13923	Bacteria	Actinobacteria	Actinobacteria	Actinobacteria_Unc	Actinobacteria_Unc	Actinobacteria_Unc	3	2	6	0	2	0	0	0	0	0	0	0	0	0	0	0	0	0	0	0	1	0	2	0	0	0	0	0	0	0	0	1	10	7	12	11	0	0	0	0	0	0	0
Zotu3897	Bacteria	Actinobacteria	Rubrobacteria	Rubrobacterales	Rubrobacteriaceae	Rubrobacter	0	1	0	0	71	0	0	0	0	0	0	0	0	0	0	0	0	0	0	0	0	0	0	0	0	0	0	0	0	0	0	0	0	0	0	0	0	0	0	0	0	0	0
Zotu4122	Bacteria	Actinobacteria	Actinobacteria	Micrococcales	Intrasporangiaceae	Intrasporangiaceae_Unc	0	0	0	6	0	0	0	0	0	0	0	0	0	0	0	1	0	0	0	0	0	1	0	0	0	0	55	0	0	0	0	0	0	0	4	0	0	0	0	0	0	0	0
Zotu6383	Bacteria	Actinobacteria	Rubrobacteria	Rubrobacterales	Rubrobacteriaceae	Rubrobacter	0	0	1	0	16	0	0	0	0	0	0	0	0	0	0	0	0	0	0	1	0	2	0	0	0	4	0	0	0	0	3	0	0	0	2	0	0	0	0	0	0	0	0
Zotu7304	Bacteria	Actinobacteria	Acidimicrobiia	Unc	Unc	Unc	0	0	0	0	4	0	0	0	0	0	0	0	0	0	0	0	0	0	13	4	2	0	2	2	0	1	0	0	1	0	0	0	0	0	0	0	0	0	0	0	0	0	0
Zotu8122	Bacteria	Actinobacteria	Thermoleophilia	Gaiellales	Gaiellaceae	Gaiella	0	5	2	8	5	0	0	0	0	0	0	0	0	0	0	0	0	0	2	0	1	0	0	4	0	2	0	0	0	0	0	0	0	0	0	0	0	0	0	0	0	0	0
Zotu8839	Bacteria	Actinobacteria	Thermoleophilia	Gaiellales	Gaiellales_Unc	Gaiellales_Unc	0	0	0	0	0	0	0	0	0	0	0	0	0	0	0	0	0	0	1	11	4	0	2	0	9	0	0	0	0	0	0	0	0	0	0	0	0	0	0	0	0	0	0
Zotu12804	Bacteria	Actinobacteria	Nitriliruptoria	Euzebyales	Euzebyaceae	Euzebyaceae_Unc	1	0	0	1	0	10	0	0	0	0	0	0	0	0	0	0	1	12	0	0	0	1	1	0	0	0	3	5	0	2	0	0	0	0	0	0	25	0	0	0	0	0	0
Zotu6645	Bacteria	Actinobacteria	Nitriliruptoria	Nitriliruptorales	Nitriliruptoraceae	Nitriliruptoraceae_Unc	0	0	0	0	0	4	0	0	0	0	0	0	0	0	0	0	1	1	0	1	2	2	6	0	0	0	0	2	0	23	1	0	0	0	0	0	6	0	0	0	0	0	0
Zotu6807	Bacteria	Actinobacteria	Actinobacteria	Kineosporiales	Kineosporiaceae	Quadrisphaera	0	2	1	8	1	0	1	0	0	0	0	0	3	0	0	0	0	0	0	1	0	0	0	1	0	2	6	1	0	0	0	0	0	0	0	6	0	0	0	0	0	0	0
Zotu2600	Bacteria	Actinobacteria	Acidimicrobiia	Unc	Unc	Unc	0	0	0	0	0	0	0	2	0	0	5	2	0	2	2	6	0	0	0	0	0	0	0	0	0	0	0	0	0	0	0	0	0	2	0	0	0	3	0	1	3	0	0
Zotu3153	Bacteria	Actinobacteria	Acidimicrobiia	Unc	Unc	Unc	3	0	0	1	18	0	1	0	0	0	0	0	0	0	0	0	0	0	0	1	7	0	3	9	0	2	0	0	0	0	0	0	0	0	0	0	0	0	0	0	0	0	0
Zotu6168	Bacteria	Actinobacteria	Nitriliruptoria	Euzebyales	Euzebyaceae	Euzebyaceae_Unc	0	0	0	2	0	0	0	0	0	0	0	0	0	0	0	0	0	0	0	1	0	2	3	0	0	0	16	0	0	0	0	0	0	0	0	0	5	0	0	0	0	0	0
Zotu7548	Bacteria	Actinobacteria	Actinobacteria	Pseudonocardiales	Pseudonocardiaceae	Crossiella	0	0	0	0	2	0	0	0	0	0	0	0	0	0	0	0	0	0	0	3	3	3	10	3	0	4	0	0	0	0	0	0	0	0	0	0	0	0	0	0	0	0	0
Zotu8884	Bacteria	Actinobacteria	Acidimicrobiia	IMCC26256	IMCC26256	IMCC26256	0	0	0	0	0	0	0	0	0	0	0	0	0	0	0	0	0	0	0	1	0	1	0	0	1	3	0	0	3	0	0	0	0	0	0	0	0	0	0	0	0	0	0
Zotu2187	Bacteria	Actinobacteria	Actinobacteria_Unc	Actinobacteria_Unc	Actinobacteria_Unc	Actinobacteria_Unc	0	5	2	1	10	0	0	0	0	0	0	0	0	0	0	0	0	0	0	0	0	0	0	0	0	0	0	0	0	0	0	0	1	6	7	15	1	0	0	0	0	0	0
Zotu2940	Bacteria	Actinobacteria	Nitriliruptoria	Euzebyales	Euzebyaceae	Euzebya	2	0	0	4	0	1	0	0	0	0	0	0	0	0	0	1	0	3	0	0	0	0	3	0	0	0	0	4	0	0	2	0	1	8	0	1	0	0	0	0	0	0	0
Zotu3797	Bacteria	Actinobacteria	Actinobacteria	Frankiales	Unc	Unc	1	7	6	0	1	3	0	0	0	0	0	0	0	0	0	0	0	0	0	0	0	0	0	0	0	0	0	0	0	0	0	1	2	17	18	4	0	0	0	0	0	0	0
Zotu3976	Bacteria	Actinobacteria	Acidimicrobiia	Acidimicrobiia_Unc	Acidimicrobiia_Unc	Acidimicrobiia_Unc	4	14	28	15	0	0	0	0	0	0	0	0	0	0	0	0	0	0	0	0	0	0	0	0	0	0	0	0	0	0	0	0	0	0	6	1	0	0	0	0	0	0	0
Zotu7912	Bacteria	Actinobacteria	Actinobacteria	Kineosporiales	Kineosporiaceae	Quadrisphaera	0	0	2	0	0	0	0	0	0	0	0	0	0	0	0	0	0	0	0	0	0	0	0	0	0	0	0	0	34	0	0	0	0	0	0	0	0	0	0	0	0	0	0
Zotu8442	Bacteria	Actinobacteria	Acidimicrobiia	Unc	Unc	Unc	0	0	0	0	0	0	0	0	0	0	0	0	0	0	0	0	0	0	1	0	2	0	0	0	0	4	0	0	3	0	0	0	0	0	0	0	0	0	0	0	0	0	0
Zotu9885	Bacteria	Actinobacteria	Acidimicrobiia	Acidimicrobiia	Acidimicrobiia	Acidimicrobiia	0	3	1	3	0	0	0	0	0	0	0	0	0	0	0	0	1	9	0	1	0	3	6	0	2	0	7	6	0	0	0	0	0	0	0	0	5	0	0	0	0	0	0
Zotu3368	Bacteria	Actinobacteria	Rubrobacteria	Rubrobacterales	Rubrobacteriaceae	Rubrobacter	0	0	0	0	0	0	0	3	0	0	0	0	5	0	0	1	1	2	0	0	0	0	0	0	0	0	0	0	0	3	0	0	0	0	0	0	8	0	0	0	2	0	2
Zotu10894	Bacteria	Actinobacteria	Thermoleophilia	Solirubrobacterales	Solirubrobacterales_Unc	Solirubrobacterales_Unc	2	0	1	2	5	2	0	0	0	0	0	0	0	0	0	0	1	1	1	0	0	0	0	2	0	0	0	5	0	0	0	0	4	2	14	2	1	0	0	0	0	0	0
Zotu12092	Bacteria	Actinobacteria	Thermoleophilia	Solirubrobacterales	Solirubrobacteraceae	Conexibacter	1	6	8	3	2	4	0	0	0	0	0	0	0	0	0	0	0	0	0	0	0	0	0	1	0	0	0	3	0	2	0	0	3	7	9	1	1	0	0	0	0	0	0
Zotu14009	Bacteria	Actinobacteria	Thermoleophilia	Solirubrobacterales	Solirubrobacterales_Unc	Solirubrobacterales_Unc	2	0	1	2	11	0	0	0	0	0	0	0	0	0	0	0	0	0	1	1	0	0	0	0	0	0	0	0	0	1	1	1	14	17	9	0	1	0	0	0	0	0	0
Zotu3343	Bacteria	Actinobacteria	Nitriliruptoria	Nitriliruptorales	Nitriliruptoraceae	Nitriliruptor	2	0	0	5	1	0	0	0	0	0	0	0	0	0	0	0	0	0	2	5	0	3	8	3	6	0	6	0	0	0	0	3	1	0	0	0	1	0	0	0	0	0	0
Zotu3362	Bacteria	Actinobacteria	Thermoleophilia	Solirubrobacterales	Solirubrobacteraceae	Unc	0	0	0	0	1	0	0	0	0	0	0	0	0	0	0	0	0	0	0	0	0	0	0	0	0	9	0	0	0	0	0	0	0	0	0	0	0	0	0	0	0	0	0
Zotu3755	Bacteria	Actinobacteria	Actinobacteria	Frankiales	Unc	Unc	0	3	5	0	0	0	0	0	0	0	0	0	0	0	0	0	7	0	0	0	0	0	0	0	0	0	0	0	0	0	0	0	0	11	7	3	0	0	0	0	0	0	0
Zotu8856	Bacteria	Actinobacteria	Acidimicrobiia	Unc	Unc	Unc	0	0	0	0	0	0	0	0	0	0	0	0	0	0	0	0	0	0	0	0	0	0	0	0	2	3	0	0	0	0	0	0	0	0	0	0	0	0	0	0	0	0	0
Zotu14882	Bacteria	Actinobacteria	Actinobacteria_Unc	Actinobacteria_Unc	Actinobacteria_Unc	Actinobacteria_Unc	0	0	0	0	0	0	0	0	0	0	0	0	0	0	0	0	0	14	0	0	0	0	0	0	0	0	3	0	0	0	0	0	0	0	0	0	8	0	0	0	0	0	0
Zotu2985	Bacteria	Actinobacteria	Rubrobacteria	Rubrobacterales	Rubrobacteriaceae	Rubrobacter	0	6	0	0	21	0	0	0	0	0	0	0	0	0	0	0	0	0	2	0	0	0	0	4	0	2	0	0	0	0	0	0	0	0	0	0	0	0	0	0	0	0	0
Zotu3738	Bacteria	Actinobacteria	Acidimicrobiia	IMCC26256	IMCC26256	IMCC26256	0	0	0	0	46	0	0	0	0	0	0	0	0	0	0	0	0	0	0	0	0	0	0	0	0	0	0	0	0	0	0	0	0	0	0	0	0	0	0	0	0	0	0
Zotu3858	Bacteria	Actinobacteria	Thermoleophilia	Solirubrobacterales	67-14	67-14	0	0	0	0	0	0	0	0	0	0	0	0	0	0	0	0	0	0	0	0	0	0	11	0	0	0	0	0	0	0	0	0	1	0	0	0	0	0	0	0	0	0	0
Zotu4599	Bacteria	Actinobacteria	Nitriliruptoria	Euzebyales	Euzebyaceae	Unc	0	3	0	0	0	0	0	0	0	0	0	0	1	0	0	0	0	0	2	0	0	0	1	0	4	1	15	0	0	0	0	0	0	0	2	0	0	0	0	0	0	0	0
Zotu5105	Bacteria	Actinobacteria	Actinobacteria	Kineosporiales	Kineosporiaceae	Quadrisphaera	0	0	0	0	1	0	0	0	0	0	0	0	0	0	0	0	0	1	5	0	2	1	0	0	1	5	0	0	0	2	0	0	0	0	0	0	0	0	0	0	0	0	0
Zotu7983	Bacteria	Actinobacteria	Acidimicrobiia	IMCC26256	IMCC26256	IMCC26256	0	0	0	0	0	0	0	0	0	0	0	0	0	0	0	0	0	0	3	2	0	0	1	0	5	7	0	0	0	0	0	0	0	0	0	0	0	0	0	0	0	0	0
Zotu9102	Bacteria	Actinobacteria	Acidimicrobiia	Acidimicrobiia_Unc	Acidimicrobiia_Unc	Acidimicrobiia_Unc	0	5	1	5	1	0	0	0	0	0	0	0	0	0	0	0	0	6	0	0	0	4	0	0	1	1	0	16	0	0	0	0	0	0	0	0	0	0	0	0	0	0	0
Zotu4766	Bacteria	Actinobacteria	Thermoleophilia	Solirubrobacterales	67-14	67-14	0	1	2	1	2	0	1	0	0	0	0	0	0	0	0	0	0	0	0	0	0	0	1	3	0	0	0	0	3	0	0	0	0	0	0	0	0	0	0	0	0	0	0
Zotu11644	Bacteria	Actinobacteria	Thermoleophilia	Solirubrobacterales	Solirubrobacteraceae	Conexibacter	0	0	0	3	0	0	0	0	0	0	0	0	0	0	0	0	0	0	0	2	0	0	2	0	0	0	0	11	0	0	0	0	4	1	3	2	1	0	0	0	0	0	0
Zotu3560	Bacteria	Actinobacteria	Thermoleophilia	Unc	Unc	Unc	0	0	0	0	0	0	0	0	0	0	0	0	0	0	0	0	0	0	0	0	1	0	5	1	0	0	0	0	0	0	0	0	0	0	0	0	0	0	0	0	0	0	0
Zotu5457	Bacteria	Actinobacteria	Actinobacteria	Frankiales	Unc	Unc	0	0	0	0	4	0	0	0	0	0	0	0	0	0	0	0	0	0	1	4	0	1	0	0	4	0	0	0	2	0	0	0	0	0	0	0	0	0	0	0	0	0	0
Zotu5853	Bacteria	Actinobacteria	Actinobacteria	Micrococcales	Intrasporangiaceae	Ornithinimicrobium	0	0	0	0	0	0	0	0	0	0	0	0	0	0	0	0	0	0	0	2	1	0	2	4	2	2	0	0	0	0	0	0	0	3	0	0	0	0	0	0	0	0	0
Zotu6696	Bacteria	Actinobacteria	Acidimicrobiia	Microtrichales	Unc	Unc	0	0	0	0	0	1	1	0	3	7	0	4	1	3	0	7	0	2	0	0	0	0	0	0	0	0	0	0	0	2	2	0	0	0	0	0	3	1	0	0	5	0	1
Zotu8129	Bacteria	Actinobacteria	Acidimicrobiia	Microtrichales	Microtrichaceae	Sva0996_marine_group	0	0	0	0	0	0	2	0	0	0	2	0	1	1	1	7	0	0	0	0	0	0	0	0	0	0	0	0	0	0	0	0	0	0	0	0	0	0	3	7	4	3	0
Zotu8151	Bacteria	Actinobacteria	Acidimicrobiia	Microtrichales	Ilumatobacteraceae	Unc	0	0	0	0	0	0	0	0	0	0	0	0	0	0	0	0	0	0	1	2	2	0	0	0	0	5	0	0	0	0	0	0	0	0	0	0	0	0	0	0	0	0	0
Zotu8615	Bacteria	Actinobacteria	Nitriliruptoria	Nitriliruptorales	Nitriliruptoraceae	Egicoccus	0	0	0	0	0	0	1	3	2	4	4	4	2	0	7	6	0	0	0	0	0	0	0	0	0	0	0	0	0	0	0	0	0	0	0	0	0	0	0	0	3	2	1
Zotu14341	Bacteria	Actinobacteria	Nitriliruptoria	Euzebyales	Euzebyaceae	Euzebyaceae_Unc	0	0	0	0	0	0	0	0	0	0	0	0	0	0	0	0	0	0	0	6	3	1	9	1	0	1	0	0	1	0	0	0	0	0	0	2	0	0	0	0	0	0	0
Zotu4324	Bacteria	Actinobacteria	Rubrobacteria	Rubrobacterales	Rubrobacteriaceae	Rubrobacter	0	0	0	0	2	0	0	0	0	0	0	0	0	0	0	0	0	0	1	0	0	0	0	0	2	0	0	0	0	0	0	0	0	0	0	0	0	0	0	0	0	0	0
Zotu5090	Bacteria	Actinobacteria	Acidimicrobiia	Unc	Unc	Unc	0	0	7	7	1	2	0	0	0	0	0	0	0	0	0	0	0	8	0	0	0	0	0	0	0	0	0	0	0	0	0	0	5	14	6	5	0	0	0	0	0	0	0
Zotu7261	Bacteria	Actinobacteria	Actinobacteria	Propionibacteriales	Nocardioidaceae	Unc	0	11	7	9	6	0	0	0	0	0	0	0	0	0	0	0	0	0	0	0	0	0	0	0	0	0	0	0	0	0	0	0	0	0	0	39	0	0	0	0	0	0	0
Zotu8978	Bacteria	Actinobacteria	Acidimicrobiia	Microtrichales	Ilumatobacteraceae	Ilumatobacter	0	1	0	8	0	0	0	0	0	0	0	0	0	0	0	0	0	1	0	4	0	0	2	0	0	1	1	2	0	0	0	0	0	0	0	0	11	0	0	0	0	0	0
Zotu9646	Bacteria	Actinobacteria	Actinobacteria	Micrococcales	Intrasporangiaceae	Tetrasphaera	0	0	0	0	0	0	6	0	0	0	2	0	0	3	2	0	0	0	0	0	0	0	0	0	0	1	0	0	0	0	0	0	0	0	0	0	0	0	1	4	6	0	0
Zotu14057	Bacteria	Actinobacteria	Actinobacteria_Unc	Actinobacteria_Unc	Actinobacteria_Unc	Actinobacteria_Unc	0	0	0	1	0	5	0	0	0	0	0	0	0	0	0	0	0	4	0	4	0	7	0	1	0	0	0	2	0	0	0	0	0	0	0	0	18	0	0	0	0	0	0
Zotu2424	Bacteria	Actinobacteria	Thermoleophilia	Solirubrobacterales	Solirubrobacteraceae	Solirubrobacter	0	4	0	0	36	0	0	0	0	0	0	0	0	0	0	0	0	0	0	0	0	0	0	2	0	0	0	0	0	0	0	0	0	0	0	3	0	0	0	0	0	0	0
Zotu2693	Bacteria	Actinobacteria	Nitriliruptoria	Euzebyales	Euzebyaceae	Unc	1	2	2	0	0	0	0	0	0	0	0	0	0	0	0	0	0	0	0	0	0	2	4	10	0	0	0	0	0	0	0	0	0	0	26	0	0	0	0	0	0	0	0
Zotu3443	Bacteria	Actinobacteria	Thermoleophilia	Solirubrobacterales	Solirubrobacteraceae	Unc	0	0	0	0	4	0	0	0	0	0	0	0	0	0	0	0	0	0	0	0	0	0	0	0	0	1	0	0	0	0	0	0	0	0	0	0	0	0	0	0	0	0	0
Zotu14319	Bacteria	Actinobacteria	Actinobacteria	Kineosporiales	Kineosporiaceae	Quadrisphaera	0	0	0	0	0	7	0	0	0	0	0	0	0	0	0	2	0	0	0	0	0	0	0	0	0	1	0	0	0	6	0	0	0	0	0	1	1	0	0	0	0	0	0
Zotu3372	Bacteria	Actinobacteria	Actinobacteria	Frankiales	Unc	Unc	0	1	3	1	0	0	0	0	1	0	0	0	0	0	0	0	2	0	0	1	0	0	0	0	0	0	9	0	0	0	0	0	1	6	4	3	0	0	0	0	0	0	0
Zotu5236	Bacteria	Actinobacteria	Actinobacteria	Streptomycetales	Streptomycetaceae	E1B-B3-114	0	8	14	12	1	0	0	0	0	0	0	0	0	0	0	0	0	0	0	0	0	0	0	0	0	0	0	0	0	0	0	0	3	2	4	20	0	0	0	0	0	0	0
Zotu5600	Bacteria	Actinobacteria	Acidimicrobiia	Unc	Unc	Unc	0	2	0	0	2	0	0	0	0	0	0	0	0	0	0	0	0	0	1	5	0	0	0	0	0	9	0	0	0	0	0	0	0	0	0	0	0	0	0	0	0	0	0
Zotu6741	Bacteria	Actinobacteria	Acidimicrobiia	Unc	Unc	Unc	0	0	0	0	3	0	0	0	0	0	0	0	0	0	0	0	0	0	0	0	0	0	0	0	0	7	0	0	0	0	0	0	0	0	0	0	0	0	0	0	0	0	0
Zotu1468	Bacteria	Actinobacteria	Acidimicrobiia	Microtrichales	Ilumatobacteraceae	Ilumatobacter	0	0	0	0	0	1	0	0	0	0	0	0	0	0	0	0	1	10	0	0	0	0	0	0	0	0	0	0	0	0	0	0	0	0	0	0	3	0	0	0	0	0	0
Zotu2104	Bacteria	Actinobacteria	Actinobacteria	Kineosporiales	Kineosporiaceae	Quadrisphaera	0	0	2	0	1	0	2	0	0	0	0	0	0	0	0	0	0	0	3	0	0	1	1	0	0	1	2	0	9	0	0	0	0	0	0	0	0	0	0	0	0	0	0
Zotu3472	Bacteria	Actinobacteria	Nitriliruptoria	Euzebyales	Euzebyaceae	Unc	0	0	0	0	0	3	0	0	0	0	0	0	0	0	0	0	0	0	0	0	0	0	0	0	0	0	0	0	0	6	0	0	0	6	0	0	5	0	0	0	0	0	0
Zotu8524	Bacteria	Actinobacteria	Thermoleophilia	Solirubrobacterales	Solirubrobacteraceae	Conexibacter	1	1	0	4	0	0	0	0	0	0	0	0	0	0	0	0	0	0	0	0	0	4	0	0	0	2	0	6	0	0	0	0	3	1	2	0	0	0	0	0	0	0	0
Zotu2518	Bacteria	Actinobacteria	Nitriliruptoria	Nitriliruptorales	Nitriliruptoraceae	Nitriliruptoraceae	0	0	0	0	0	0	0	0	0	5	1	0	1	0	5	8	0	1	0	0	0	0	0	0	0	0	0	0	0	0	3	0	0	0	0	0	0	0	0	0	4	4	0
Zotu10518	Bacteria	Actinobacteria	Nitriliruptoria	Euzebyales	Euzebyaceae	Euzebya	0	0	0	0	0	0	0	0	0	0	0	0	0	0	0	0	0	0	0	0	0	0	0	0	0	4	0	0	45	0	0	0	0	0	0	0	0	0	0	0	0	0	0
Zotu12323	Bacteria	Actinobacteria	Thermoleophilia	Solirubrobacterales	Solirubrobacteraceae	Conexibacter	0	3	0	0	0	0	0	0	0	0	0	0	0	0	0	0	0	0	0	0	0	0	0	0	0	0	0	0	0	0	0	3	11	17	3	0	0	0	0	0	0	0	0
Zotu13372	Bacteria	Actinobacteria	Thermoleophilia	Solirubrobacterales	67-14	67-14	2	2	1	4	2	0	0	0	0	0	0	0	0	0	0	0	0	0	0	0	0	0	0	0	0	0	0	5	0	0	0	2	28	11	4	0	0	0	0	0	0	0	0
Zotu1624	Bacteria	Actinobacteria	Nitriliruptoria	Nitriliruptorales	Nitriliruptoraceae	Nitriliruptor	0	0	0	0	0	0	0	0	0	0	0	0	0	0	0	0	1	4	0	0	0	0	0	0	0	0	0	3	0	14	0	0	0	0	0	0	3	0	0	0	0	0	0
Zotu2243	Bacteria	Actinobacteria	Acidimicrobiia	Unc	Unc	Unc	0	4	0	1	10	0	0	0	0	0	0	0	0	0	0	0	0	0	0	0	0	0	2	4	0	2	0	0	0	0	0	0	0	0	0	10	0	0	0	0	0	0	0
Zotu3640	Bacteria	Actinobacteria	Acidimicrobiia	Unc	Unc	Unc	0	3	0	0	3	0	0	0	0	0	0	1	0	0	0	0	0	0	1	0	0	0	0	0	0	0	0	0	0	0	0	1	15	0	0	6	0	0	0	0	0	0	0
Zotu5250	Bacteria	Actinobacteria	Acidimicrobiia	Microtrichales	Unc	Unc	0	3	0	0	5	0	0	0	0	0	0	0	0	0	0	0	0	0	0	0	0	0	0	0	0	3	0	0	0	0	0	0	0	0	0	0	0	0	0	0	0	0	0
Zotu6509	Bacteria	Actinobacteria	Acidimicrobiia	Acidimicrobiia_Unc	Acidimicrobiia_Unc	Acidimicrobiia_Unc	0	9	0	2	25	0	0	0	0	0	0	0	0	0	0	0	0	0	0	2	2	2	0	0	0	0	0	1	0	0	0	0	0	0	0	1	0	0	0	0	0	0	0
Zotu7018	Bacteria	Actinobacteria	Acidimicrobiia	Unc	Unc	Unc	0	0	0	0	0	0	0	0	0	4	0	0	0	0	0	9	0	0	0	0	0	0	0	0	0	0	0	0	0	0	0	0	0	0	0	0	0	0	0	0	0	1	0
Zotu12728	Bacteria	Actinobacteria	Thermoleophilia	Solirubrobacterales	Solirubrobacterales_Unc	Solirubrobacterales_Unc	1	5	1	0	0	0	0	0	0	0	0	0	0	0	0	0	0	2	1	0	1	0	0	0	0	3	0	0	0	2	0	1	5	3	0	6	2	0	0	0	0	0	0
Zotu5751	Bacteria	Actinobacteria	Actinobacteria	Frankiales	Unc	Unc	1	0	2	6	7	0	0	0	0	0	0	0	0	0	0	0	0	0	0	2	1	2	0	0	0	2	16	0	1	0	0	0	0	0	7	2	0	0	0	0	2	0	0
Zotu12901	Bacteria	Actinobacteria	Thermoleophilia	Solirubrobacterales	Solirubrobacterales_Unc	Solirubrobacterales_Unc	1	0	0	1	3	0	0	0	0	0	0	0	0	0	0	0	0	0	0	1	0	1	4	0	0	0	3	9	0	0	1	0	0	0	0	1	2	0	0	0	0	0	0
Zotu2351	Bacteria	Actinobacteria	Actinobacteria	Frankiales	Unc	Unc	0	5	12	2	18	0	0	0	0	0	0	0	0	0	0	0	0	0	0	0	0	0	0	0	0	0	0	0	0	0	0	0	2	0	0	11	0	0	0	0	0	0	0
Zotu2633	Bacteria	Actinobacteria	Nitriliruptoria	Euzebyales	Euzebyaceae	Unc	0	0	0	0	0	0	0	0	0	0	0	0	0	0	0	0	0	0	0	0	0	0	3	0	4	2	0	1	0	0	0	0	0	4	3	3	0	0	0	0	0	0	0
Zotu4791	Bacteria	Actinobacteria	Thermoleophilia	Solirubrobacterales	Solirubrobacteraceae	Solirubrobacteraceae_Unc	0	0	11	0	45	0	0	0	0	0	0	0	0	0	0	1	0	0	0	1	0	0	0	0	0	0	0	0	0	0	0	0	0	0	0	0	0	0	0	0	0	0	0
Zotu5492	Bacteria	Actinobacteria	Actinobacteria	Frankiales	Unc	Unc	1	0	1	0	0	0	0	0	0	0	0	0	0	0	0	0	1	0	0	2	1	1	5	4	2	3	2	0	2	0	0	0	0	6	3	0	0	0	0	0	0	0	1
Zotu7652	Bacteria	Actinobacteria	Nitriliruptoria	Nitriliruptorales	Nitriliruptoraceae	Egicoccus	0	0	0	0	0	1	1	1	2	0	2	2	1	0	1	6	0	0	0	0	0	0	0	0	0	0	0	0	0	0	4	0	0	0	0	0	2	1	0	3	4	0	3
Zotu11171	Bacteria	Actinobacteria	Acidimicrobiia	Microtrichales	Ilumatobacteraceae	Ilumatobacter	0	4	0	5	0	2	0	0	0	0	0	0	0	0	0	0	0	2	0	0	3	0	3	0	0	0	4	0	0	2	0	0	0	0	0	0	3	0	0	0	0	0	0
Zotu12848	Bacteria	Actinobacteria	Actinobacteria	Micrococcales	Intrasporangiaceae	Intrasporangiaceae_Unc	0	0	3	0	0	0	0	0	0	0	0	0	0	0	0	0	0	0	0	7	1	3	2	0	0	0	1	37	0	0	0	0	0	0	0	0	0	0	0	0	0	0	0
Zotu13008	Bacteria	Actinobacteria	Thermoleophilia	Thermoleophilia_Unc	Thermoleophilia_Unc	Thermoleophilia_Unc	0	3	0	1	0	0	0	0	0	0	0	0	0	0	0	0	1	0	0	0	2	0	0	0	0	0	2	0	0	0	0	2	12	17	3	3	2	0	0	0	0	0	0
Zotu14312	Bacteria	Actinobacteria	Actinobacteria	Frankiales	Frankiales_Unc	Frankiales_Unc	0	0	4	0	0	0	0	0	0	0	0	0	0	0	0	0	0	0	0	4	2	3	1	3	0	3	2	0	0	0	0	0	0	1	1	2	0	0	0	0	0	0	0
Zotu2815	Bacteria	Actinobacteria	Actinobacteria_Unc	Actinobacteria_Unc	Actinobacteria_Unc	Actinobacteria_Unc	1	9	0	0	12	0	0	0	0	0	0	0	0	0	0	0	0	0	0	0	0	0	0	5	0	0	0	0	0	0	0	0	0	0	1	2	0	0	0	0	0	0	0
Zotu3586	Bacteria	Actinobacteria	Thermoleophilia	Solirubrobacterales	67-14	67-14	0	0	0	0	0	0	0	0	0	0	0	0	0	0	0	0	0	0	0	0	3	0	0	2	0	0	0	0	22	0	0	0	0	0	0	1	0	0	0	0	0	0	0
Zotu4330	Bacteria	Actinobacteria	Acidimicrobiia	Unc	Unc	Unc	2	2	0	0	15	0	0	0	0	0	0	0	0	0	0	0	0	0	0	0	0	0	0	0	0	0	0	0	0	0	0	0	7	11	10	10	0	0	0	0	0	0	0
Zotu4455	Bacteria	Actinobacteria	Actinobacteria	Propionibacteriales	Nocardioidaceae	Nocardioidaceae_Unc	0	0	0	0	0	0	0	0	0	0	0	0	0	0	0	0	0	0	1	0	0	2	0	7	0	7	0	0	0	0	0	0	0	0	0	0	1	0	0	0	0	0	0
Zotu4694	Bacteria	Actinobacteria	Thermoleophilia	Solirubrobacterales	67-14	67-14	0	0	0	0	0	0	0	0	0	0	0	0	0	0	0	0	0	0	1	4	0	0	21	0	4	6	0	0	0	0	0	0	0	0	0	0	0	0	0	0	0	0	0
Zotu11115	Bacteria	Actinobacteria	Thermoleophilia	Solirubrobacterales	Solirubrobacteraceae	Conexibacter	0	4	0	0	3	0	0	0	0	0	0	0	0	0	0	0	0	0	0	5	0	2	0	0	0	0	1	9	0	0	0	0	0	0	0	1	0	0	0	0	0	0	0
Zotu1476	Bacteria	Actinobacteria	Actinobacteria	Frankiales	Unc	Unc	1	2	1	0	11	0	0	0	0	0	0	1	1	0	0	0	0	0	0	1	0	0	0	3	2	0	0	0	0	0	0	0	0	0	4	0	0	0	0	0	0	0	0
Zotu2258	Bacteria	Actinobacteria	Acidimicrobiia	Acidimicrobiia_Unc	Acidimicrobiia_Unc	Acidimicrobiia_Unc	1	1	0	1	0	0	0	0	0	0	0	0	0	0	0	0	0	0	0	0	0	0	0	0	0	0	4	9	0	0	0	5	2	0	0	0	3	0	0	0	0	0	0
Zotu2443	Bacteria	Actinobacteria	Actinobacteria	Micrococcales	Intrasporangiaceae	Intrasporangiaceae_Unc	0	2	1	0	0	2	0	0	0	0	0	0	0	0	0	0	0	0	2	0	0	3	3	9	0	9	0	0	0	0	0	0	0	0	3	0	0	0	0	0	0	0	0
Zotu3181	Bacteria	Actinobacteria	Thermoleophilia	Solirubrobacterales	67-14	67-14	0	0	0	0	20	0	0	0	0	0	0	0	0	0	0	0	0	0	1	0	0	0	0	0	0	0	0	0	0	0	0	0	0	0	0	0	0	0	0	0	0	0	0
Zotu3434	Bacteria	Actinobacteria	Thermoleophilia	Solirubrobacterales	67-14	67-14	59	1	0	0	0	0	0	0	0	0	0	0	0	0	0	0	0	0	0	0	0	0	0	0	0	0	0	0	0	0	0	0	0	0	3	0	0	0	0	0	0	0	0
Zotu7424	Bacteria	Actinobacteria	Rubrobacteria	Rubrobacterales	Rubrobacteriaceae	Rubrobacter	0	0	0	0	64	0	0	0	0	0	0	0	0	0	0	0	0	0	0	0	0	0	0	0	0	0	0	0	0	0	0	0	0	0	0	0	0	0	0	0	0	0	0
Zotu8599	Bacteria	Actinobacteria	Actinobacteria	Micrococcales	Intrasporangiaceae	Ornithinimicrobium	0	0	0	0	0	0	0	0	0	0	0	0	0	0	0	0	0	0	0	0	0	0	0	0	0	0	0	0	20	0	0	0	0	0	0	0	0	0	0	0	0	0	0
Zotu9558	Bacteria	Actinobacteria	Acidimicrobiia	IMCC26256	IMCC26256	IMCC26256	0	0	0	0	0	0	0	0	0	0	0	0	0	0	0	0	0	0	3	0	0	0	0	0	4	3	0	0	0	0	0	0	0	0	0	0	0	0	0	0	0	0	0
Zotu4920	Bacteria	Actinobacteria	Actinobacteria	Propionibacteriales	Nocardioidaceae	Nocardioides	0	2	0	0	0	0	0	0	0	0	0	0	0	0	2	0	0	0	0	0	0	1	0	0	0	0	5	0	11	0	0	0	0	0	1	2	0	0	0	0	0	0	0
Zotu7850	Bacteria	Actinobacteria	Thermoleophilia	Solirubrobacterales	67-14	67-14	0	0	0	1	0	0	1	4	0	2	0	1	3	0	2	6	1	0	0	0	0	0	0	0	0	0	0	0	1	0	0	0	0	0	0	0	0	0	0	0	11	2	5
Zotu11967	Bacteria	Actinobacteria	Nitriliruptoria	Nitriliruptorales	Nitriliruptoraceae	Nitriliruptoraceae_Unc	0	0	0	0	0	0	0	0	0	0	0	0	0	0	0	0	1	11	0	2	0	0	2	0	0	0	2	1	0	6	1	0	0	0	0	0	9	0	0	0	0	0	0
Zotu4832	Bacteria	Actinobacteria	Acidimicrobiia	Microtrichales	Microtrichales_Unc	Microtrichales_Unc	0	0	0	0	0	0	0	0	0	0	0	0	0	0	0	0	0	0	0	0	0	0	0	0	0	0	22	0	0	0	0	0	0	0	0	0	0	0	0	0	0	0	0
Zotu8145	Bacteria	Actinobacteria	Acidimicrobiia	IMCC26256	IMCC26256	IMCC26256	0	0	0	0	0	0	0	0	0	0	0	0	0	0	0	0	0	0	1	0	0	1	4	0	0	2	0	0	1	0	0	0	0	0	0	0	0	0	0	0	0	1	0
Zotu8917	Bacteria	Actinobacteria	Actinobacteria	Frankiales	Frankiales_Unc	Frankiales_Unc	0	0	0	0	0	0	0	0	0	0	0	0	0	0	0	0	0	0	0	0	0	1	1	0	8	2	0	1	0	0	0	0	0	0	0	0	0	0	0	0	0	0	0
Zotu9333	Bacteria	Actinobacteria	Acidimicrobiia	Microtrichales	Ilumatobacteraceae	Unc	0	0	0	0	0	0	0	0	0	0	0	0	0	0	0	0	0	0	0	0	0	0	5	1	0	0	0	0	0	0	0	0	0	0	0	0	0	0	0	0	0	0	0
Zotu9915	Bacteria	Actinobacteria	Actinobacteria	Actinobacteria_Unc	Actinobacteria_Unc	Actinobacteria_Unc	0	0	0	0	0	0	0	0	0	0	0	0	0	0	0	0	0	0	0	1	0	1	0	0	0	1	0	0	0	0	0	0	0	0	0	0	0	0	0	0	0	0	0
Zotu11777	Bacteria	Actinobacteria	Thermoleophilia	Solirubrobacterales	Solirubrobacteraceae	Solirubrobacteraceae_Unc	2	2	0	3	0	2	0	0	0	0	0	0	0	0	0	0	0	1	0	4	0	0	7	0	0	0	2	1	0	0	0	0	0	0	0	1	1	0	0	0	0	0	0
Zotu14457	Bacteria	Actinobacteria	Thermoleophilia	Solirubrobacterales	Solirubrobacteraceae	Solirubrobacteraceae_Unc	0	0	0	0	1	6	0	0	0	0	0	0	0	0	0	0	0	3	0	0	0	0	0	0	0	0	1	5	0	2	0	1	0	0	5	4	0	0	0	0	0	0	0
Zotu2510	Bacteria	Actinobacteria	Actinobacteria	Kineosporiales	Kineosporiaceae	Quadrisphaera	1	0	0	0	0	0	0	0	0	0	0	1	1	0	0	0	0	0	0	3	0	3	1	0	0	0	1	0	8	0	0	0	0	0	0	0	0	0	0	0	0	0	0
Zotu7461	Bacteria	Actinobacteria	Thermoleophilia	Gaiellales	Unc	Unc	0	0	0	0	0	0	0	0	0	0	0	0	0	0	0	0	0	0	5	0	0	0	0	5	0	1	0	0	15	0	0	0	0	0	0	0	0	0	0	0	0	0	0
Zotu7511	Bacteria	Actinobacteria	Nitriliruptoria	Euzebyales	Euzebyaceae	Euzebyaceae_Unc	0	0	0	3	0	0	0	0	0	0	0	0	0	0	0	0	0	3	0	0	0	0	3	0	0	0	9	0	0	0	0	0	0	0	0	0	1	0	0	0	0	0	0
Zotu9223	Bacteria	Actinobacteria	Thermoleophilia	Solirubrobacterales	Solirubrobacteraceae	Solirubrobacteraceae_Unc	0	0	0	0	4	0	0	0	0	0	0	0	0	0	0	0	1	0	0	0	0	0	3	0	0	3	0	3	0	0	0	0	4	8	8	6	0	0	0	0	0	0	0
Zotu10198	Bacteria	Actinobacteria	Thermoleophilia	Solirubrobacterales	67-14	67-14	0	0	0	0	0	0	0	0	0	0	0	0	0	0	0	0	0	0	0	0	0	0	0	0	1	2	0	0	0	0	0	0	0	0	0	0	0	0	0	0	0	0	0
Zotu13067	Bacteria	Actinobacteria	Thermoleophilia	Solirubrobacterales	Solirubrobacteraceae	Conexibacter	1	1	2	7	0	1	0	0	0	0	0	0	0	0	0	0	0	0	0	0	0	0	1	0	0	0	0	0	0	2	0	0	16	9	3	2	0	0	0	0	0	0	0
Zotu13922	Bacteria	Actinobacteria	Nitriliruptoria	Euzebyales	Euzebyaceae	Unc	0	2	4	5	0	15	0	0	0	0	0	0	0	0	0	0	0	0	0	0	0	2	0	0	0	2	4	0	0	0	0	0	0	0	0	0	17	0	0	0	0	0	0
Zotu14019	Bacteria	Actinobacteria	Actinobacteria	Pseudonocardiales	Pseudonocardiaceae	Pseudonocardia	0	0	0	0	0	0	0	0	0	0	0	0	0	0	0	0	0	0	1	9	0	2	1	0	0	0	0	0	0	0	0	0	0	0	0	0	0	0	0	0	0	0	0
Zotu1470	Bacteria	Actinobacteria	Thermoleophilia	Gaiellales	Unc	Unc	0	0	0	0	0	0	0	0	0	0	0	0	0	0	0	0	0	0	0	0	0	3	10	1	0	0	0	0	0	0	0	0	0	0	0	0	0	0	0	0	0	0	0
Zotu1731	Bacteria	Actinobacteria	Thermoleophilia	Solirubrobacterales	67-14	67-14	1	0	0	1	3	0	0	0	0	0	0	0	0	0	0	0	0	0	0	0	0	0	3	0	0	0	0	0	0	0	1	25	0	2	0	12	0	0	0	0	0	0	0
Zotu4958	Bacteria	Actinobacteria	Actinobacteria	Frankiales	Unc	Unc	1	0	0	0	0	2	0	0	0	0	0	0	0	0	0	0	0	0	0	0	0	0	0	0	0	0	0	0	0	3	0	0	0	0	4	0	6	0	0	0	0	0	0
Zotu6513	Bacteria	Actinobacteria	Acidimicrobiia	Unc	Unc	Unc	0	1	0	0	11	0	0	0	0	0	0	0	0	0	0	0	0	0	0	0	1	0	0	1	0	3	0	0	8	0	0	0	0	0	9	2	0	0	0	0	0	0	0
Zotu6995	Bacteria	Actinobacteria	Nitriliruptoria	Nitriliruptorales	Nitriliruptoraceae	Nitriliruptoraceae_Unc	0	0	0	0	0	0	0	0	0	0	0	0	0	0	0	0	0	6	0	0	0	0	0	0	0	0	0	2	0	4	0	0	0	0	0	0	33	0	0	0	0	0	0
Zotu7542	Bacteria	Actinobacteria	Actinobacteria	Micrococcales	Demequinaceae	Demequina	0	0	0	0	0	0	0	0	0	0	0	0	0	0	0	0	0	0	0	0	0	0	0	0	0	0	0	0	0	0	0	0	0	0	0	0	0	0	0	0	0	0	0
Zotu9359	Bacteria	Actinobacteria	Thermoleophilia	Solirubrobacterales	67-14	67-14	0	0	0	0	0	0	0	0	0	0	0	0	0	0	0	0	0	0	2	7	0	0	0	0	2	3	0	0	1	0	0	0	0	0	0	0	0	0	0	0	0	0	0
Zotu10775	Bacteria	Actinobacteria	Actinobacteria_Unc	Actinobacteria_Unc	Actinobacteria_Unc	Actinobacteria_Unc	0	1	1	4	2	0	0	0	0	0	1	0	0	1	0	0	0	0	0	1	1	0	12	0	3	0	0	0	0	0	0	0	0	0	1	3	0	0	0	0	0	0	0
Zotu13239	Bacteria	Actinobacteria	Actinobacteria	Frankiales	Sporichthyaceae	Unc	0	0	2	0	0	14	0	0	0	0	0	0	0	0	0	0	0	0	0	0	0	0	0	0	0	0	0	0	0	5	0	0	0	1	1	0	0	0	0	0	0	0	0
Zotu1935	Bacteria	Actinobacteria	Actinobacteria	Micrococcales	Micrococcaceae	Arthrobacter	2	0	1	0	2	2	0	0	0	0	0	0	0	0	0	0	0	0	0	0	0	0	0	0	0	0	4	0	2	0	0	0	0	0	30	10	0	0	0	0	0	0	0
Zotu3297	Bacteria	Actinobacteria	Acidimicrobiia	Acidimicrobiia_Unc	Acidimicrobiia_Unc	Acidimicrobiia_Unc	1	7	7	15	5	0	0	0	0	0	0	0	0	0	0	0	0	0	0	0	0	0	0	2	0	0	0	2	0	2	0	0	4	6	1	3	0	0	0	0	0	0	0
Zotu3527	Bacteria	Actinobacteria	Thermoleophilia	Solirubrobacterales	67-14	67-14	0	0	1	0	25	0	0	0	1	0	0	0	0	0	0	0	0	0	0	0	0	0	0	0	0	1	0	0	0	0	0	0	0	0	0	0	0	0	0	0	0	0	0
Zotu4206	Bacteria	Actinobacteria	Actinobacteria	Frankiales	Unc	Unc	0	0	0	0	0	12	0	0	0	0	0	0	0	0	0	0	0	0	0	0	0	0	0	0	0	0	0	0	0	4	0	0	0	0	0	0	3	0	0	0	0	0	0
Zotu4289	Bacteria	Actinobacteria	Acidimicrobiia	Microtrichales	Unc	Unc	0	0	0	0	0	0	0	0	0	0	0	0	0	0	0	0	0	0	0	3	0	0	4	1	0	2	0	0	0	0	0	0	0	0	0	0	0	0	0	0	0	0	0
Zotu4810	Bacteria	Actinobacteria	Actinobacteria	Micrococcales	Microbacteriaceae	Marisediminicola	0	0	0	5	0	1	0	2	1	0	0	1	0	0	0	0	0	0	0	0	0	0	4	0	0	2	6	0	0	0	0	0	0	0	1	0	0	0	0	0	0	0	0
Zotu8646	Bacteria	Actinobacteria	Thermoleophilia	Solirubrobacterales	Solirubrobacteraceae	Solirubrobacteraceae_Unc	4	0	0	11	0	0	0	0	0	0	0	0	0	0	0	0	1	0	0	0	1	0	1	0	0	0	1	2	0	1	0	0	7	11	1	2	0	0	0	0	0	0	0
Zotu8789	Bacteria	Actinobacteria	Acidimicrobiia	Unc	Unc	Unc	1	0	0	0	0	0	0	0	0	0	0	0	0	0	0	0	0	0	4	0	0	3	4	0	12	0	0	0	0	0	0	0	0	0	0	0	0	0	0	0	0	0	0
Zotu8239	Bacteria	Actinobacteria	Acidimicrobiia	Microtrichales	Microtrichaceae	Sva0996_marine_group	0	0	0	0	0	0	3	4	1	9	3	3	0	1	3	5	0	0	0	0	7	0	0	1	0	0	0	0	0	0	0	0	0	0	0	0	0	2	0	0	0	1	2
Zotu10390	Bacteria	Actinobacteria	Acidimicrobiia	Actinomarinales	Actinomarinales	Actinomarinales	0	0	0	0	0	0	0	0	0	0	2	0	0	2	1	0	0	0	0	0	0	0	0	0	0	0	0	0	0	0	0	0	0	0	0	0	0	0	2	4	0	1	0
Zotu11937	Bacteria	Actinobacteria	Nitriliruptoria	Nitriliruptorales	Nitriliruptoraceae	Nitriliruptoraceae_Unc	0	0	0	0	0	0	0	0	0	0	0	0	0	0	0	0	1	7	0	0	2	0	4	0	0	0	0	0	0	13	1	0	0	0	0	0	15	0	0	0	0	0	0
Zotu14438	Bacteria	Actinobacteria	Thermoleophilia	Solirubrobacterales	67-14	67-14	0	0	0	2	0	0	0	0	0	0	0	0	0	0	0	0	0	0	0	0	0	0	1	0	0	0	0	3	0	1	0	0	10	0	0	0	2	0	0	0	0	0	0
Zotu2795	Bacteria	Actinobacteria	Acidimicrobiia	Microtrichales	Ilumatobacteraceae	Unc	0	6	0	0	1	0	0	0	0	0	0	0	0	0	0	0	0	0	0	6	5	0	7	1	4	0	0	0	0	0	0	0	0	0	0	0	0	0	0	0	0	0	0
Zotu3288	Bacteria	Actinobacteria	Thermoleophilia	Gaiellales	Unc	Unc	0	3	0	1	0	0	0	0	0	0	0	0	0	0	0	0	0	0	2	0	0	0	0	0	3	0	0	0	4	0	0	0	0	0	0	6	0	0	0	0	0	0	0
Zotu6536	Bacteria	Actinobacteria	Actinobacteria	Propionibacteriales	Nocardioidaceae	Marmoricola	0	5	7	0	0	0	0	0	0	0	0	0	0	0	0	0	0	0	0	0	0	0	0	2	0	0	0	0	7	0	0	0	0	0	0	0	0	0	0	0	0	0	0
Zotu6770	Bacteria	Actinobacteria	Thermoleophilia	Solirubrobacterales	67-14	67-14	0	0	0	0	0	0	0	0	0	0	0	0	0	0	0	0	0	0	1	0	0	2	0	0	0	0	0	0	0	0	0	0	0	0	0	0	0	0	0	0	0	0	0
Zotu8111	Bacteria	Actinobacteria	Thermoleophilia	Solirubrobacterales	Solirubrobacteraceae	Solirubrobacteraceae_Unc	0	5	0	4	2	0	0	0	0	0	0	0	0	0	0	0	0	0	0	0	0	0	0	0	0	1	0	0	0	0	0	0	1	0	0	9	0	0	0	0	0	0	0
Zotu8372	Bacteria	Actinobacteria	Acidimicrobiia	Microtrichales	Ilumatobacteraceae	Ilumatobacter	0	0	0	0	0	0	0	1	0	1	0	0	1	1	3	0	0	0	0	0	0	0	0	0	0	0	0	0	0	0	0	0	0	0	0	0	0	1	0	0	1	3	0
Zotu9036	Bacteria	Actinobacteria	Acidimicrobiia	IMCC26256	IMCC26256	IMCC26256	0	0	0	0	0	0	1	0	0	0	0	0	0	0	0	0	0	0	0	3	0	0	1	0	13	0	0	0	1	0	0	0	0	0	0	0	0	0	0	0	0	0	0
Zotu9313	Bacteria	Actinobacteria	Thermoleophilia	Gaiellales	Gaiellaceae	Gaiella	0	0	0	0	0	0	0	0	0	0	0	0	0	0	0	0	0	0	0	0	0	0	0	0	3	0	0	0	0	0	0	0	0	0	0	0	0	0	0	0	0	0	0
Zotu5946	Bacteria	Actinobacteria	Acidimicrobiia	Unc	Unc	Unc	0	0	0	0	0	0	2	0	0	3	1	0	0	0	5	5	0	2	0	0	0	0	0	0	0	0	0	0	0	0	3	0	0	0	0	0	0	0	2	0	4	1	1
Zotu6854	Bacteria	Actinobacteria	Nitriliruptoria	Nitriliruptorales	Nitriliruptoraceae	Egicoccus	0	0	0	0	0	0	0	3	0	10	2	2	1	0	6	0	0	0	0	0	0	0	0	0	0	0	0	0	0	0	0	0	0	0	0	0	0	1	0	0	4	11	3
Zotu12191	Bacteria	Actinobacteria	Thermoleophilia	Solirubrobacterales	Solirubrobacterales_Unc	Solirubrobacterales_Unc	1	1	3	3	6	0	0	0	0	0	0	0	0	0	0	0	1	0	0	0	0	0	0	0	0	0	0	2	0	0	0	0	17	8	5	4	0	0	0	0	0	0	0
Zotu12724	Bacteria	Actinobacteria	Thermoleophilia	Solirubrobacterales	67-14	67-14	0	0	0	0	0	0	0	0	0	0	0	0	0	0	0	0	0	0	0	2	0	0	1	0	3	0	0	0	0	0	0	0	0	0	0	0	0	0	0	0	0	0	0
Zotu3796	Bacteria	Actinobacteria	Thermoleophilia	Gaiellales	Unc	Unc	2	0	0	4	11	0	0	0	0	0	0	0	0	0	0	0	0	0	0	0	0	0	0	0	0	2	0	0	0	0	0	0	0	0	0	0	0	0	0	0	0	0	0
Zotu5670	Bacteria	Actinobacteria	Acidimicrobiia	IMCC26256	IMCC26256	IMCC26256	0	0	0	2	0	0	1	0	0	0	0	0	0	0	0	0	0	0	1	1	0	1	4	0	0	0	0	0	5	0	0	0	0	0	0	0	0	3	0	0	1	0	0
Zotu5974	Bacteria	Actinobacteria	Actinobacteria	Frankiales	Sporichthyaceae	Unc	0	0	0	0	59	0	0	0	0	0	0	0	0	0	0	0	0	0	0	0	0	0	0	0	0	0	0	0	0	0	0	0	0	0	0	0	0	0	0	0	0	0	0
Zotu7541	Bacteria	Actinobacteria	Acidimicrobiia	Acidimicrobiia_Unc	Acidimicrobiia_Unc	Acidimicrobiia_Unc	0	0	0	0	4	0	0	0	0	0	0	0	0	0	0	0	0	0	0	0	0	0	0	0	0	12	0	0	0	0	0	0	0	0	0	0	0	0	0	0	0	0	0
Zotu7961	Bacteria	Actinobacteria	Acidimicrobiia	Microtrichales	Ilumatobacteraceae	Ilumatobacter	0	0	0	0	0	2	0	0	0	0	1	2	0	0	0	0	0	0	0	0	0	0	0	0	0	0	0	2	2	0	2	0	0	0	3	0	0	0	0	0	0	0	0
Zotu9037	Bacteria	Actinobacteria	Acidimicrobiia	IMCC26256	IMCC26256	IMCC26256	0	0	0	0	0	0	0	0	0	0	0	0	0	0	0	0	0	0	1	8	0	2	2	0	1	5	0	0	0	0	0	0	0	0	0	0	0	0	0	0	0	0	0
Zotu1850	Bacteria	Actinobacteria	Nitriliruptoria	Nitriliruptorales	Nitriliruptoraceae	Nitriliruptoraceae	0	0	1	0	0	0	0	0	0	0	0	0	0	0	0	0	0	5	0	4	1	3	5	17	0	0	4	0	0	6	0	1	0	0	1	0	0	0	0	0	0	0	0
Zotu1204	Bacteria	Actinobacteria	0319-7L14	0319-7L14	0319-7L14	0319-7L14	0	0	0	0	27	0	0	0	0	0	0	0	0	0	0	0	0	0	0	0	0	0	0	0	0	0	0	0	0	0	0	0	0	0	0	0	0	0	0	0	0	0	0
Zotu1967	Bacteria	Actinobacteria	Nitriliruptoria	Nitriliruptorales	Nitriliruptoraceae	Nitriliruptoraceae	6	0	0	0	0	0	0	0	0	3	3	0	2	0	3	6	0	0	0	0	0	0	0	0	0	0	0	0	0	0	0	0	0	0	0	16	0	0	0	0	0	0	1
Zotu7799	Bacteria	Actinobacteria	Actinobacteria	Micrococcales	Micrococcaceae	Arthrobacter	0	12	16	7	0	1	0	0	0	0	0	0	0	0	0	0	0	0	0	0	0	0	0	0	0	2	0	0	0	0	0	0	0	0	3	3	0	0	0	0	0	0	0
Zotu7932	Bacteria	Actinobacteria	Acidimicrobiia	IMCC26256	IMCC26256	IMCC26256	0	0	0	0	0	0	0	0	0	0	0	0	0	0	0	0	0	0	0	0	0	0	0	0	0	4	0	0	0	0	0	0	0	0	0	0	0	0	0	0	0	0	0
Zotu8452	Bacteria	Actinobacteria	Acidimicrobiia	Acidimicrobiia_Unc	Acidimicrobiia_Unc	Acidimicrobiia_Unc	0	5	2	1	0	0	0	0	0	0	0	0	0	0	0	0	0	1	0	2	0	1	2	0	1	0	1	10	0	0	0	0	0	0	0	1	0	0	0	0	0	0	0
Zotu10820	Bacteria	Actinobacteria	Nitriliruptoria	Nitriliruptoria_Unc	Nitriliruptoria_Unc	Nitriliruptoria_Unc	0	0	0	0	0	0	0	0	0	0	0	0	0	0	0	0	0	5	0	0	0	0	0	0	0	0	5	5	0	0	0	0	0	0	0	0	4	0	0	0	0	0	0
Zotu13648	Bacteria	Actinobacteria	Nitriliruptoria	Nitriliruptorales	Nitriliruptoraceae	Nitriliruptoraceae	0	0	0	0	0	1	0	0	0	0	0	0	0	0	0	0	1	13	0	0	0	0	0	0	0	0	0	0	0	6	1	0	0	0	0	0	11	0	0	0	0	0	0
Zotu4187	Bacteria	Actinobacteria	Acidimicrobiia	Unc	Unc	Unc	0	0	3	0	0	5	0	1	0	0	0	0	0	0	0	2	0	0	0	0	0	0	0	0	0	0	0	0	0	0	0	1	2	9	6	0	12	0	0	0	0	0	0
Zotu4505	Bacteria	Actinobacteria	Acidimicrobiia	Microtrichales	Microtrichales_Unc	Microtrichales_Unc	0	0	0	0	0	1	0	0	0	0	0	0	0	0	0	0	0	0	0	0	0	0	0	0	0	0	0	0	0	0	0	0	0	0	0	0	0	0	0	0	0	0	0
Zotu7619	Bacteria	Actinobacteria	Acidimicrobiia	Microtrichales	Ilumatobacteraceae	Unc	0	0	0	0	0	0	0	0	0	0	0	0	0	0	0	0	0	0	0	0	0	0	0	0	0	0	0	0	0	0	0	0	0	0	0	0	0	0	0	0	0	0	0
Zotu9178	Bacteria	Actinobacteria	Actinobacteria	Frankiales	Sporichthyaceae	Unc	0	0	0	0	0	0	0	0	0	0	0	0	0	0	0	0	0	0	0	0	0	0	0	0	0	0	0	0	0	0	0	0	0	0	0	0	0	0	0	0	0	0	0
Zotu9381	Bacteria	Actinobacteria	Thermoleophilia	Gaiellales	Gaiellales_Unc	Gaiellales_Unc	0	0	0	0	0	0	0	0	0	0	0	0	0	0	0	0	0	0	4	1	0	1	1	3	0	1	0	0	3	0	0	0	0	0	0	0	0	0	0	0	0	0	0
Zotu11770	Bacteria	Actinobacteria	Nitriliruptoria	Euzebyales	Euzebyaceae	Unc	0	0	1	2	0	0	0	0	0	1	0	0	0	2	0	2	0	0	0	1	0	3	7	0	0	3	2	0	0	0	0	0	0	0	0	0	0	0	0	0	0	0	0
Zotu10113	Bacteria	Actinobacteria	Rubrobacteria	Rubrobacterales	Rubrobacteriaceae	Rubrobacter	0	0	0	0	0	0	6	0	0	0	0	0	0	0	0	0	0	0	0	0	0	0	0	0	0	0	0	0	0	0	0	0	0	0	0	0	0	0	0	0	0	0	1
Zotu11027	Bacteria	Actinobacteria	Acidimicrobiia	Microtrichales	Ilumatobacteraceae	Unc	0	0	0	0	0	0	0	0	0	0	0	0	0	0	0	0	0	0	0	0	0	0	0	0	2	0	0	0	0	0	0	0	0	0	0	0	0	0	0	0	0	0	0
Zotu13236	Bacteria	Actinobacteria	Acidimicrobiia	Microtrichales	Iamiaceae	Iamia	0	0	0	0	0	0	3	0	0	0	1	0	1	0	0	0	0	0	0	0	0	2	1	0	7	0	0	0	0	0	0	0	0	0	0	0	0	0	0	0	1	0	0
Zotu3370	Bacteria	Actinobacteria	Acidimicrobiia	Microtrichales	Iamiaceae	Iamia	0	1	0	0	15	0	0	0	0	0	0	0	0	0	0	0	0	0	0	0	0	0	0	0	0	0	0	0	0	0	0	0	0	0	0	0	0	0	0	0	0	0	0
Zotu3635	Bacteria	Actinobacteria	Thermoleophilia	Solirubrobacterales	67-14	67-14	0	3	0	0	0	0	0	0	0	0	0	0	0	0	0	0	0	0	2	6	2	0	0	9	0	0	1	0	0	0	0	0	0	0	0	0	0	0	0	0	0	0	0
Zotu5069	Bacteria	Actinobacteria	Acidimicrobiia	Microtrichales	Microtrichaceae	Sva0996_marine_group	0	0	0	0	0	0	0	2	0	1	5	0	0	0	0	8	0	0	0	0	0	0	0	0	0	0	2	0	0	0	0	0	0	0	0	0	0	0	0	0	0	1	0
Zotu5111	Bacteria	Actinobacteria	Actinobacteria	Propionibacteriales	Nocardioidaceae	Nocardioides	0	0	0	0	33	0	0	0	0	0	0	0	0	0	0	0	0	0	0	0	0	0	0	0	0	0	0	0	1	0	0	0	0	0	0	21	0	0	0	0	0	0	0
Zotu6249	Bacteria	Actinobacteria	Nitriliruptoria	Euzebyales	Euzebyaceae	Unc	1	0	0	1	5	0	0	0	0	0	0	0	0	0	0	0	0	0	0	0	0	0	0	0	0	0	0	0	18	0	0	0	0	0	0	2	0	0	0	0	0	0	0
Zotu6424	Bacteria	Actinobacteria	Acidimicrobiia	Microtrichales	Iamiaceae	Iamia	0	0	0	1	7	0	0	0	0	0	0	0	0	0	0	0	0	0	0	0	0	0	0	0	0	7	0	0	0	0	0	0	0	0	0	0	0	0	0	0	0	0	0
Zotu6895	Bacteria	Actinobacteria	Nitriliruptoria	Nitriliruptorales	Nitriliruptoraceae	Egicoccus	0	0	0	0	1	0	0	0	0	0	0	0	0	0	0	0	0	0	3	1	3	3	5	1	2	8	1	1	0	0	0	0	0	0	0	1	0	0	0	0	0	0	0
Zotu7980	Bacteria	Actinobacteria	Thermoleophilia	Solirubrobacterales	67-14	67-14	0	1	0	0	0	0	0	0	0	0	0	0	0	0	0	0	0	0	1	3	0	0	0	0	0	1	0	0	0	0	0	0	0	0	0	0	0	0	0	0	0	0	0
Zotu10614	Bacteria	Actinobacteria	Actinobacteria	Pseudonocardiales	Pseudonocardiaceae	Crossiella	0	0	0	0	0	0	0	0	0	0	0	0	0	0	0	0	0	0	0	5	2	2	2	0	0	0	0	0	0	0	0	0	0	0	0	0	0	0	0	0	0	0	0
Zotu14376	Bacteria	Actinobacteria	Actinobacteria	Actinobacteria_Unc	Actinobacteria_Unc	Actinobacteria_Unc	0	0	0	1	0	6	0	0	0	0	0	0	0	0	0	0	0	7	1	1	2	1	3	0	0	0	0	5	0	0	0	0	0	0	0	0	17	0	0	0	0	0	0
Zotu1959	Bacteria	Actinobacteria	Actinobacteria	Propionibacteriales	Nocardioidaceae	Nocardioidaceae_Unc	1	0	0	0	0	0	0	1	0	3	3	2	1	0	4	0	0	0	0	0	0	0	1	0	1	1	0	0	4	0	0	0	0	0	0	0	0	3	2	0	1	2	1
Zotu13180	Bacteria	Actinobacteria	Acidimicrobiia	Microtrichales	Ilumatobacteraceae	Ilumatobacter	1	1	1	4	1	2	0	0	0	0	1	0	0	0	0	0	0	0	0	0	0	0	3	0	0	5	0	0	0	0	0	0	5	0	1	0	0	0	0	1	3	0	0
Zotu14314	Bacteria	Actinobacteria	Nitriliruptoria	Euzebyales	Euzebyaceae	Unc	0	2	5	5	0	2	0	0	0	0	0	0	0	0	0	0	0	0	0	1	0	0	0	0	0	4	1	0	0	3	0	0	3	0	0	7	0	0	0	0	0	0	0
Zotu5704	Bacteria	Actinobacteria	Acidimicrobiia	Unc	Unc	Unc	0	11	14	2	4	0	0	0	0	0	0	0	0	0	0	0	0	0	0	0	0	0	0	0	0	0	0	0	0	0	0	0	0	0	0	19	0	0	0	0	0	0	0
Zotu7133	Bacteria	Actinobacteria	Acidimicrobiia	Microtrichales	Ilumatobacteraceae	Unc	0	0	0	0	0	0	0	0	0	0	0	0	0	0	0	0	0	0	0	3	0	4	1	0	0	1	0	0	0	0	0	0	0	0	0	0	0	0	0	0	0	0	0
Zotu11094	Bacteria	Actinobacteria	Acidimicrobiia	Microtrichales	Ilumatobacteraceae	Unc	0	0	0	0	0	0	0	0	0	0	0	0	0	0	0	0	0	0	0	0	0	0	0	0	0	6	0	0	0	0	0	0	0	0	0	0	0	0	0	0	0	0	0
Zotu2076	Bacteria	Actinobacteria	Thermoleophilia	Solirubrobacterales	Solirubrobacteraceae	Unc	0	0	0	0	0	0	0	0	0	0	0	0	0	0	0	0	0	0	0	0	0	0	2	0	0	0	0	0	0	0	0	0	0	0	0	0	0	0	0	0	0	0	0
Zotu3268	Bacteria	Actinobacteria	Actinobacteria	Pseudonocardiales	Pseudonocardiaceae	Crossiella	0	0	2	0	0	0	0	0	0	0	0	1	0	0	0	0	0	0	0	1	0	0	3	4	0	0	1	0	0	0	0	0	0	0	0	0	0	0	0	0	0	0	0
Zotu7145	Bacteria	Actinobacteria	Actinobacteria	Propionibacteriales	Nocardioidaceae	Nocardioides	0	4	0	0	0	0	0	0	0	0	0	0	0	0	0	0	0	0	0	0	0	0	0	0	0	0	0	0	0	0	0	0	0	0	0	49	0	0	0	0	0	0	0
Zotu7268	Bacteria	Actinobacteria	Thermoleophilia	Solirubrobacterales	Solirubrobacteraceae	Unc	0	0	0	0	0	0	0	0	0	0	0	0	0	0	0	0	0	0	0	0	5	3	3	0	4	2	0	0	0	0	0	0	0	0	0	0	0	0	0	0	0	0	0
Zotu8570	Bacteria	Actinobacteria	Acidimicrobiia	Microtrichales	Ilumatobacteraceae	Unc	0	0	2	0	0	0	0	0	0	0	0	0	0	0	0	0	0	0	0	0	0	0	8	0	0	0	0	0	0	0	0	0	0	0	0	0	0	0	0	0	0	0	0
Zotu9666	Bacteria	Actinobacteria	Thermoleophilia	Gaiellales	Gaiellaceae	Gaiella	0	0	0	0	35	0	0	0	0	0	0	0	0	0	0	0	0	0	0	0	0	0	0	1	0	4	0	0	0	0	0	0	0	0	0	0	0	0	0	0	0	0	0
Zotu9973	Bacteria	Actinobacteria	Thermoleophilia	Gaiellales	Unc	Unc	0	0	0	0	0	0	0	0	0	0	0	0	0	0	0	0	0	0	7	3	0	0	4	0	0	2	0	0	0	0	0	0	0	0	0	0	0	0	0	0	0	0	0
Zotu10660	Bacteria	Actinobacteria	MB-A2-108	MB-A2-108	MB-A2-108	MB-A2-108	0	0	0	0	0	0	0	0	0	0	0	0	0	0	0	0	0	0	5	6	0	0	0	0	1	0	0	0	0	0	0	0	0	0	0	0	0	0	0	0	0	0	0
Zotu10739	Bacteria	Actinobacteria	Thermoleophilia	Gaiellales	Gaiellaceae	Gaiella	0	0	0	0	19	0	0	0	0	0	0	0	0	0	0	0	0	0	0	1	0	0	0	2	0	0	0	0	0	0	0	0	0	0	0	0	0	0	0	0	0	0	0
Zotu3363	Bacteria	Actinobacteria	Thermoleophilia	Solirubrobacterales	Solirubrobacteraceae	Solirubrobacteraceae_Unc	1	3	0	5	7	4	0	0	0	0	0	0	0	0	0	0	0	3	0	0	0	0	3	0	0	0	0	9	0	1	0	0	1	2	0	1	0	0	0	0	0	0	0
Zotu6930	Bacteria	Actinobacteria	Actinobacteria	Frankiales	Unc	Unc	1	2	0	3	0	1	0	0	0	0	0	0	0	0	0	0	2	0	0	0	0	0	0	0	0	0	0	0	0	0	0	0	0	1	1	0	9	0	0	0	0	0	0
Zotu9030	Bacteria	Actinobacteria	Nitriliruptoria	Euzebyales	Euzebyaceae	Unc	2	0	0	0	0	0	1	0	1	1	3	1	2	0	0	2	1	0	0	0	0	0	0	0	0	0	0	0	0	0	5	0	0	0	0	0	3	1	0	0	0	0	0
Zotu9828	Bacteria	Actinobacteria	Thermoleophilia	Solirubrobacterales	Solirubrobacteraceae	Conexibacter	1	0	0	7	8	0	0	0	0	0	0	0	0	0	0	0	0	0	0	0	1	0	0	1	2	0	0	0	0	1	0	0	0	0	0	3	0	0	0	0	0	0	0
Zotu1683	Bacteria	Actinobacteria	Nitriliruptoria	Euzebyales	Euzebyaceae	Unc	14	3	0	1	2	0	0	0	0	0	0	0	0	0	0	0	0	0	0	0	0	0	2	6	0	5	0	0	0	0	0	0	2	3	0	1	0	0	0	0	0	0	0
Zotu2364	Bacteria	Actinobacteria	Thermoleophilia	Solirubrobacterales	67-14	67-14	2	2	0	3	0	0	0	0	0	0	0	0	0	0	0	0	0	0	0	5	2	0	6	5	0	0	2	0	0	0	0	0	0	0	0	0	3	0	0	0	0	0	0
Zotu6858	Bacteria	Actinobacteria	Acidimicrobiia	Unc	Unc	Unc	0	0	0	0	3	0	0	1	0	0	0	0	2	0	0	0	2	0	0	0	1	0	3	2	0	0	0	0	8	0	0	1	0	0	0	2	0	0	0	0	0	0	0
Zotu6936	Bacteria	Actinobacteria	Acidimicrobiia	Microtrichales	Unc	Unc	0	0	0	0	0	0	0	0	0	0	0	0	0	0	0	0	0	0	0	0	0	4	0	0	4	7	0	0	9	0	0	0	0	0	0	0	0	0	0	0	0	0	0
Zotu8339	Bacteria	Actinobacteria	Thermoleophilia	Solirubrobacterales	67-14	67-14	0	0	0	0	0	0	0	0	0	0	0	0	0	0	0	0	0	0	1	3	5	0	0	0	2	1	0	0	34	0	0	0	0	0	0	0	0	0	0	0	0	0	0
Zotu10176	Bacteria	Actinobacteria	Actinobacteria	Frankiales	Sporichthyaceae	Unc	0	0	0	0	1	0	2	0	0	0	0	0	0	0	0	0	0	0	5	3	0	1	2	4	0	1	0	0	0	0	0	0	0	0	0	0	0	0	0	0	0	0	0
Zotu12039	Bacteria	Actinobacteria	Nitriliruptoria	Nitriliruptorales	Nitriliruptoraceae	Nitriliruptoraceae	0	0	0	0	0	0	3	0	0	1	0	0	2	5	3	0	0	0	0	0	0	0	0	0	0	0	0	0	0	0	0	0	0	0	0	0	0	1	0	2	2	2	0
Zotu12407	Bacteria	Actinobacteria	Thermoleophilia	Gaiellales	Unc	Unc	0	0	0	0	0	0	0	0	0	0	0	0	0	0	0	0	0	0	2	3	0	0	0	0	0	0	0	0	1	0	0	0	0	0	0	0	0	0	0	0	0	0	0
Zotu4279	Bacteria	Actinobacteria	Acidimicrobiia	Microtrichales	Microtrichaceae	Sva0996_marine_group	0	0	0	3	0	0	0	0	1	1	0	1	4	1	2	0	0	0	0	0	0	0	0	0	0	0	0	0	0	0	0	0	0	0	0	0	0	0	0	1	0	7	0
Zotu6013	Bacteria	Actinobacteria	Actinobacteria	Micrococcales	Intrasporangiaceae	Ornithinimicrobium	0	0	0	0	0	0	0	0	0	0	0	0	0	0	0	0	0	0	0	0	0	1	1	0	0	2	0	0	1	0	0	0	0	0	1	0	0	0	0	0	0	0	0
Zotu7938	Bacteria	Actinobacteria	Thermoleophilia	Solirubrobacterales	Solirubrobacteraceae	Solirubrobacteraceae_Unc	0	0	4	2	2	0	0	0	0	0	0	0	0	0	0	0	16	0	0	0	0	0	0	0	0	0	0	0	0	0	0	0	0	0	0	0	0	0	0	0	0	0	0
Zotu8388	Bacteria	Actinobacteria	Actinobacteria	Micrococcales	Cellulomonadaceae	Actinotalea	0	1	0	0	0	0	4	0	0	0	0	0	0	0	3	0	0	0	0	0	0	1	1	0	0	0	0	0	0	0	0	0	0	0	0	0	0	1	0	0	0	0	0
Zotu9014	Bacteria	Actinobacteria	Nitriliruptoria	Nitriliruptorales	Nitriliruptoraceae	Nitriliruptoraceae_Unc	0	0	0	0	0	3	0	0	0	0	0	0	0	0	0	0	0	0	0	0	0	0	2	0	0	0	9	2	0	0	0	0	0	0	0	0	4	0	0	0	0	0	0
Zotu9324	Bacteria	Actinobacteria	Acidimicrobiia	IMCC26256	IMCC26256	IMCC26256	0	0	0	0	0	0	0	0	0	0	0	0	0	0	0	0	0	0	0	5	0	0	4	0	5	3	0	0	0	0	0	0	0	0	0	0	0	0	0	0	0	0	0
Zotu10705	Bacteria	Actinobacteria	Thermoleophilia	Solirubrobacterales	Solirubrobacteraceae	Solirubrobacteraceae_Unc	2	0	0	0	0	0	0	0	0	0	0	0	0	0	0	0	0	0	0	2	3	0	0	1	0	0	2	6	0	0	0	0	0	0	0	6	0	0	0	0	0	0	0
Zotu11500	Bacteria	Actinobacteria	Actinobacteria_Unc	Actinobacteria_Unc	Actinobacteria_Unc	Actinobacteria_Unc	0	1	0	7	0	1	0	0	0	0	0	0	0	0	0	0	0	2	0	0	1	0	0	0	0	0	3	9	0	1	0	0	0	0	0	0	2	0	0	0	0	0	0
Zotu13665	Bacteria	Actinobacteria	Thermoleophilia	Solirubrobacterales	Solirubrobacteraceae	Conexibacter	0	4	0	7	1	0	0	0	0	0	0	0	0	0	0	0	0	0	1	0	0	0	0	1	0	0	0	0	0	0	0	0	13	2	4	0	0	0	0	0	0	0	0
Zotu14195	Bacteria	Actinobacteria	Actinobacteria_Unc	Actinobacteria_Unc	Actinobacteria_Unc	Actinobacteria_Unc	1	0	0	0	0	0	0	0	0	0	0	0	0	0	0	0	1	2	0	0	0	0	0	0	0	0	0	0	0	0	0	0	6	7	1	0	5	0	0	0	0	0	0
Zotu1779	Bacteria	Actinobacteria	Thermoleophilia	Solirubrobacterales	67-14	67-14	0	0	0	0	0	0	0	0	2	3	0	4	2	1	3	0	3	0	0	0	0	0	0	0	0	0	0	2	0	0	2	0	0	1	0	0	0	0	0	0	0	1	0
Zotu3873	Bacteria	Actinobacteria	Rubrobacteria	Rubrobacterales	Rubrobacteriaceae	Rubrobacter	0	0	0	0	31	0	0	0	0	0	0	0	0	0	0	0	0	2	0	1	0	0	0	3	0	0	0	0	0	0	0	0	0	0	0	5	0	0	0	0	0	0	0
Zotu6493	Bacteria	Actinobacteria	Actinobacteria	Micromonosporales	Micromonosporaceae	Micromonosporaceae_Unc	0	0	0	0	1	0	0	0	0	0	0	0	0	0	0	0	0	0	0	7	0	0	0	0	7	3	0	0	0	0	0	0	0	0	0	0	0	0	0	0	0	0	0
Zotu6511	Bacteria	Actinobacteria	Thermoleophilia	Solirubrobacterales	Solirubrobacterales_Unc	Solirubrobacterales_Unc	0	0	0	0	0	0	0	0	0	0	0	0	0	0	0	2	0	0	5	0	2	7	3	0	6	0	0	0	0	0	0	0	0	0	0	0	0	0	0	0	0	0	0
Zotu6662	Bacteria	Actinobacteria	Acidimicrobiia	Microtrichales	Iamiaceae	Iamia	0	3	0	0	15	0	0	0	0	0	0	0	0	0	0	0	0	0	0	1	0	0	0	0	1	2	0	0	0	0	0	0	0	0	0	0	0	0	0	0	0	0	0
Zotu7237	Bacteria	Actinobacteria	Acidimicrobiia	Microtrichales	Microtrichaceae	Sva0996_marine_group	0	0	1	0	0	0	0	0	0	0	0	0	0	0	0	0	0	0	0	0	1	3	1	1	2	1	0	0	4	0	0	0	0	0	0	0	0	0	0	0	0	0	0
Zotu8901	Bacteria	Actinobacteria	Acidimicrobiia	Microtrichales	Ilumatobacteraceae	Unc	0	0	0	0	0	0	0	0	0	0	0	0	0	0	0	0	0	0	0	2	0	0	0	0	0	0	0	0	0	0	0	0	0	0	0	0	0	0	0	0	0	0	0
Zotu9445	Bacteria	Actinobacteria	Thermoleophilia	Gaiellales	Gaiellaceae	Gaiella	0	0	0	0	10	0	0	0	0	0	0	0	0	0	0	0	0	0	3	2	0	0	3	0	1	4	0	0	1	0	0	0	0	0	0	0	0	0	0	0	0	0	0
Zotu3663	Bacteria	Actinobacteria	Thermoleophilia	Gaiellales	Unc	Unc	0	0	0	0	0	0	0	0	2	2	0	0	1	3	3	0	0	0	0	0	0	0	0	0	0	0	0	0	0	0	2	0	0	0	0	0	0	0	2	0	1	0	0
Zotu4934	Bacteria	Actinobacteria	Acidimicrobiia	IMCC26256	IMCC26256	IMCC26256	0	0	0	0	0	0	0	0	0	0	0	0	0	0	0	0	0	0	0	0	0	0	0	0	0	0	0	0	0	0	0	0	0	0	0	0	0	0	0	0	0	0	0
Zotu5238	Bacteria	Actinobacteria	Acidimicrobiia	Microtrichales	Unc	Unc	0	4	3	0	1	0	0	0	0	0	0	0	0	0	0	0	0	0	0	0	0	0	0	1	2	1	0	0	0	0	0	0	5	1	4	4	0	0	0	0	0	0	0
Zotu7489	Bacteria	Actinobacteria	Actinobacteria	Frankiales	Unc	Unc	2	0	2	3	0	0	0	0	0	0	0	1	0	0	0	0	0	0	0	0	0	0	0	0	0	1	2	0	0	0	0	0	0	0	0	0	0	0	0	0	0	0	0
Zotu7675	Bacteria	Actinobacteria	Nitriliruptoria	Nitriliruptoria_Unc	Nitriliruptoria_Unc	Nitriliruptoria_Unc	0	0	0	0	0	0	0	0	0	0	0	0	0	0	0	0	0	0	0	0	0	0	7	0	0	0	14	2	0	0	0	0	0	0	0	0	5	0	0	0	0	0	0
Zotu8628	Bacteria	Actinobacteria	Actinobacteria	Frankiales	Unc	Unc	0	0	0	0	0	0	0	0	0	0	0	0	0	0	0	0	0	0	0	0	0	0	0	0	1	13	0	0	0	0	0	0	0	0	0	0	0	0	0	0	0	0	0
Zotu6448	Bacteria	Actinobacteria	Acidimicrobiia	Unc	Unc	Unc	0	0	0	0	0	0	0	5	0	0	0	0	1	2	0	8	0	0	0	0	0	0	0	0	0	0	0	0	0	0	0	0	0	0	0	0	0	4	2	3	4	4	0
Zotu11059	Bacteria	Actinobacteria	Nitriliruptoria	Nitriliruptorales	Nitriliruptoraceae	Nitriliruptoraceae_Unc	0	0	0	0	0	0	0	0	0	1	0	0	2	0	0	10	0	0	0	0	0	0	2	0	0	0	0	4	0	0	0	0	0	0	0	0	0	0	0	0	2	2	1
Zotu11140	Bacteria	Actinobacteria	Nitriliruptoria	Nitriliruptorales	Nitriliruptoraceae	Nitriliruptoraceae_Unc	0	0	0	1	0	0	0	2	0	0	0	0	0	0	0	0	0	0	0	0	0	0	2	0	0	0	2	1	0	2	0	0	0	0	0	0	7	0	0	0	0	0	0
Zotu11999	Bacteria	Actinobacteria	Thermoleophilia	Solirubrobacterales	Solirubrobacteraceae	JCM_18997	1	2	2	1	0	1	0	0	0	0	0	0	0	0	0	0	0	1	0	0	0	0	0	0	0	0	0	1	0	4	0	0	6	3	2	4	0	0	0	0	0	0	0
Zotu12593	Bacteria	Actinobacteria	Actinobacteria_Unc	Actinobacteria_Unc	Actinobacteria_Unc	Actinobacteria_Unc	0	0	0	0	0	0	0	0	0	0	0	0	0	0	0	0	0	0	1	1	0	4	3	0	0	0	4	2	0	0	1	0	0	0	0	0	2	0	0	0	0	0	0
Zotu3220	Bacteria	Actinobacteria	Rubrobacteria	Rubrobacterales	Rubrobacteriaceae	Rubrobacter	0	1	0	1	8	0	0	0	0	0	0	0	0	0	0	0	0	0	0	0	0	0	2	0	0	0	0	0	0	0	0	0	3	6	17	1	0	0	0	0	0	0	0
Zotu4409	Bacteria	Actinobacteria	Actinobacteria	Propionibacteriales	Nocardioidaceae	Nocardioides	5	1	0	3	0	0	0	0	0	0	0	0	0	0	0	0	2	2	0	0	0	0	0	0	0	1	0	0	0	0	0	1	0	0	0	2	9	0	0	0	0	0	0
Zotu5696	Bacteria	Actinobacteria	Acidimicrobiia	Acidimicrobiia_Unc	Acidimicrobiia_Unc	Acidimicrobiia_Unc	0	0	0	0	7	0	0	0	0	0	0	0	0	0	0	0	0	0	0	0	0	0	0	0	0	3	0	0	0	0	0	0	0	0	0	0	0	0	0	0	0	0	0
Zotu6174	Bacteria	Actinobacteria	Nitriliruptoria	Euzebyales	Euzebyaceae	Unc	0	0	0	0	0	0	0	0	0	0	0	0	0	0	0	0	0	0	0	0	0	0	0	0	0	0	0	0	0	0	0	0	0	0	0	0	1	0	0	0	1	0	0
Zotu7042	Bacteria	Actinobacteria	Thermoleophilia	Solirubrobacterales	67-14	67-14	0	1	4	8	7	0	0	0	0	0	0	0	0	0	0	0	0	0	0	0	0	0	0	0	0	1	0	0	0	0	0	0	0	0	0	0	0	0	0	0	0	0	0
Zotu7343	Bacteria	Actinobacteria	Actinobacteria	Micrococcales	Intrasporangiaceae	Aquipuribacter	0	0	6	3	0	0	0	0	0	0	0	0	0	0	0	5	0	0	0	0	0	0	0	0	0	0	16	0	2	0	0	0	0	0	4	0	0	0	0	0	0	0	0
Zotu8120	Bacteria	Actinobacteria	Acidimicrobiia	Microtrichales	Microtrichaceae	Unc	0	0	0	0	0	0	3	1	0	0	0	0	2	0	0	6	0	0	0	0	0	0	0	0	0	0	0	0	0	0	0	0	0	0	0	0	0	0	0	0	0	3	1
Zotu8762	Bacteria	Actinobacteria	Actinobacteria	Frankiales	Unc	Unc	0	0	2	0	0	0	0	0	0	0	0	0	0	0	0	0	0	0	0	0	0	0	0	0	2	0	34	0	0	0	0	0	0	0	1	0	0	0	0	0	0	2	0
Zotu9471	Bacteria	Actinobacteria	Thermoleophilia	Gaiellales	Unc	Unc	0	0	0	0	0	0	0	0	0	1	0	0	2	0	0	0	0	0	0	0	0	0	0	0	0	0	0	0	0	0	0	0	0	0	0	0	0	0	0	0	0	2	0
Zotu9621	Bacteria	Actinobacteria	Thermoleophilia	Solirubrobacterales	Solirubrobacteraceae	Conexibacter	0	2	0	2	0	0	0	0	0	0	0	0	0	0	0	0	0	0	0	0	1	0	0	0	0	0	0	2	0	0	0	0	10	5	0	3	2	0	0	0	0	0	0
Zotu11550	Bacteria	Actinobacteria	Thermoleophilia	Solirubrobacterales	Solirubrobacteraceae	Solirubrobacteraceae_Unc	0	0	0	0	0	0	0	0	0	0	0	0	0	0	0	0	1	0	0	0	0	0	0	0	0	0	0	0	0	23	0	1	2	0	0	0	0	0	0	0	0	0	0
Zotu3540	Bacteria	Actinobacteria	Nitriliruptoria	Nitriliruptorales	Nitriliruptoraceae	Egicoccus	0	0	0	0	0	4	0	0	0	0	0	0	0	0	0	0	1	4	0	0	0	0	0	0	0	0	0	0	0	12	0	0	0	0	0	0	1	0	0	0	0	0	0
Zotu4960	Bacteria	Actinobacteria	Acidimicrobiia	IMCC26256	IMCC26256	IMCC26256	0	0	0	0	0	0	0	0	0	0	0	0	0	0	0	0	0	0	0	0	0	0	0	0	0	6	0	0	0	0	0	0	0	0	0	0	0	0	0	0	0	0	0
Zotu6503	Bacteria	Actinobacteria	Acidimicrobiia	Acidimicrobiia_Unc	Acidimicrobiia_Unc	Acidimicrobiia_Unc	0	0	0	0	0	0	0	5	0	13	0	0	0	0	5	8	0	0	0	0	0	0	0	0	0	0	0	2	0	0	0	0	0	0	0	0	0	0	0	0	0	0	0
Zotu6566	Bacteria	Actinobacteria	Actinobacteria	Actinobacteria_Unc	Actinobacteria_Unc	Actinobacteria_Unc	0	1	0	4	0	0	0	0	0	0	0	0	0	0	0	0	0	0	0	3	0	0	2	0	0	0	0	0	0	0	0	0	0	0	0	2	0	0	0	0	0	0	0
Zotu11617	Bacteria	Actinobacteria	Thermoleophilia	Solirubrobacterales	Solirubrobacteraceae	Solirubrobacteraceae_Unc	0	0	0	0	0	0	0	0	0	0	0	0	0	0	0	0	0	0	0	0	0	0	0	0	0	0	0	1	0	0	0	1	11	8	0	3	0	0	0	0	0	0	0
Zotu12520	Bacteria	Actinobacteria	Thermoleophilia	Solirubrobacterales	Solirubrobacteraceae	Solirubrobacteraceae_Unc	0	4	2	1	4	0	0	0	0	0	0	0	0	0	0	0	0	0	0	0	0	0	1	0	0	0	0	1	0	0	0	0	6	2	8	2	0	0	0	0	0	0	0
Zotu12842	Bacteria	Actinobacteria	Acidimicrobiia	Microtrichales	Ilumatobacteraceae	Ilumatobacter	0	4	0	6	0	2	0	0	0	0	0	0	0	0	0	0	0	0	0	0	0	0	0	0	0	6	0	0	2	0	0	0	1	0	0	5	0	0	0	0	0	0	0
Zotu13138	Bacteria	Actinobacteria	Actinobacteria	Actinobacteria_Unc	Actinobacteria_Unc	Actinobacteria_Unc	1	0	4	0	0	0	0	0	0	0	0	0	0	0	0	0	0	0	0	13	4	0	9	0	0	0	0	0	0	0	0	0	0	0	0	0	0	0	0	0	0	0	0
Zotu13672	Bacteria	Actinobacteria	Actinobacteria_Unc	Actinobacteria_Unc	Actinobacteria_Unc	Actinobacteria_Unc	0	0	0	3	0	0	0	0	0	0	0	0	0	0	0	0	2	0	0	0	0	2	0	0	0	0	5	3	0	0	0	0	0	0	0	0	0	0	0	0	0	0	0
Zotu14118	Bacteria	Actinobacteria	Thermoleophilia	Solirubrobacterales	Solirubrobacteraceae	Solirubrobacteraceae_Unc	0	0	0	0	0	0	0	0	0	1	0	0	0	0	0	1	0	0	0	0	0	0	0	0	0	0	0	7	0	0	0	0	0	0	0	0	0	0	0	0	0	0	0
Zotu2047	Bacteria	Actinobacteria	Rubrobacteria	Rubrobacterales	Rubrobacteriaceae	Rubrobacter	0	0	0	0	0	0	0	0	0	0	0	0	0	0	0	0	0	0	0	7	0	0	0	0	0	0	0	0	0	1	0	0	0	0	0	0	0	1	0	0	0	0	0
Zotu2752	Bacteria	Actinobacteria	Thermoleophilia	Gaiellales	Unc	Unc	0	5	0	0	0	0	0	0	0	0	0	0	0	0	0	2	0	0	0	4	0	0	0	5	0	0	0	0	0	0	0	0	0	4	17	0	0	0	0	0	0	0	0
Zotu4050	Bacteria	Actinobacteria	Rubrobacteria	Rubrobacterales	Rubrobacteriaceae	Rubrobacter	0	0	0	0	36	0	0	0	0	0	0	0	0	0	0	0	0	0	0	0	0	0	0	0	0	0	0	0	0	0	0	0	0	0	2	0	0	0	0	0	0	0	0
Zotu5247	Bacteria	Actinobacteria	Thermoleophilia	Solirubrobacterales	67-14	67-14	0	1	1	4	4	0	0	0	0	0	0	1	0	3	0	0	0	0	0	0	0	0	0	3	0	0	0	0	0	0	0	0	0	0	0	0	0	0	0	0	0	0	1
Zotu5925	Bacteria	Actinobacteria	Nitriliruptoria	Nitriliruptorales	Nitriliruptoraceae	Egicoccus	0	0	0	0	0	0	0	0	0	0	0	0	0	0	0	2	2	9	0	0	0	0	0	0	0	0	0	0	0	0	1	3	0	0	0	0	10	0	0	0	0	0	0
Zotu7561	Bacteria	Actinobacteria	Actinobacteria	Propionibacteriales	Nocardioidaceae	Nocardioides	0	0	1	0	2	0	0	0	0	0	0	0	0	0	0	0	0	0	1	0	0	0	0	0	0	2	11	0	0	0	0	0	0	0	1	1	0	0	0	3	0	0	0
Zotu7918	Bacteria	Actinobacteria	Thermoleophilia	Solirubrobacterales	67-14	67-14	0	0	0	0	0	0	0	2	0	0	0	0	0	0	0	0	0	0	0	1	4	0	10	2	0	2	0	0	0	0	0	0	0	0	0	0	0	0	0	0	0	0	1
Zotu8066	Bacteria	Actinobacteria	Actinobacteria	Propionibacteriales	Nocardioidaceae	Nocardioides	0	0	35	4	0	0	0	0	0	0	0	0	0	0	0	0	0	0	0	0	0	0	0	0	0	0	0	0	0	0	0	0	0	0	0	0	0	0	0	0	0	0	0
Zotu9998	Bacteria	Actinobacteria	Thermoleophilia	Gaiellales	Unc	Unc	0	0	0	0	0	0	0	0	0	0	0	0	0	0	0	0	0	0	3	3	0	2	4	0	2	0	0	0	5	0	0	0	0	0	0	0	0	0	0	0	0	0	0
Zotu10761	Bacteria	Actinobacteria	Actinobacteria	Actinobacteria_Unc	Actinobacteria_Unc	Actinobacteria_Unc	0	0	0	0	0	0	0	0	0	0	0	0	0	0	0	0	0	0	2	2	0	2	0	0	5	4	0	0	3	0	0	0	0	0	0	0	0	0	0	0	0	0	0
Zotu11855	Bacteria	Actinobacteria	Acidimicrobiia	Microtrichales	Iamiaceae	Iamia	0	0	0	0	0	0	0	0	0	0	0	0	0	0	0	0	0	0	0	1	0	1	0	0	0	0	0	0	0	0	0	0	0	0	0	0	0	0	0	0	0	0	0
Zotu13554	Bacteria	Actinobacteria	Nitriliruptoria	Euzebyales	Euzebyaceae	Unc	0	0	0	0	0	0	0	0	1	1	3	0	2	1	0	0	0	0	0	4	1	2	9	0	0	1	0	0	0	0	0	0	0	0	0	0	0	0	0	0	0	0	0
Zotu14570	Bacteria	Actinobacteria	Acidimicrobiia	Microtrichales	Ilumatobacteraceae	Ilumatobacteraceae_Unc	0	6	1	1	0	1	0	0	0	0	0	0	0	0	0	0	0	1	0	1	3	2	0	0	0	2	1	2	0	0	0	0	0	0	0	0	2	0	0	0	0	0	0
Zotu2557	Bacteria	Actinobacteria	Actinobacteria	Actinobacteria_Unc	Actinobacteria_Unc	Actinobacteria_Unc	0	0	0	0	0	0	0	0	0	0	0	0	0	0	0	0	0	0	0	0	2	2	0	1	0	0	0	0	0	0	0	0	0	0	0	0	0	0	0	0	0	0	0
Zotu5149	Bacteria	Actinobacteria	Acidimicrobiia	Unc	Unc	Unc	0	0	0	0	0	0	2	0	0	3	0	1	0	0	0	0	0	0	0	0	0	0	0	0	0	0	0	0	0	0	10	0	0	0	0	0	0	1	2	0	3	0	0
Zotu8053	Bacteria	Actinobacteria	Acidimicrobiia	Microtrichales	Iamiaceae	Iamia	0	0	0	1	10	0	0	0	0	0	0	0	0	0	0	0	0	0	0	0	0	0	1	0	0	1	0	0	0	0	0	0	0	0	0	0	0	0	0	0	0	0	0
Zotu9367	Bacteria	Actinobacteria	Coriobacteriia	OPB41	OPB41	OPB41	0	0	0	0	0	0	1	0	0	0	0	0	0	1	0	0	0	0	0	0	0	0	0	0	0	0	0	0	0	0	0	0	0	0	0	0	0	0	0	0	0	0	0
Zotu14731	Bacteria	Actinobacteria	Acidimicrobiia	Microtrichales	Ilumatobacteraceae	Ilumatobacter	0	0	0	2	0	0	0	1	0	0	0	1	4	0	1	0	0	0	0	2	0	0	2	0	0	0	0	0	1	0	1	0	0	0	0	0	0	0	0	0	0	0	0
Zotu7839	Bacteria	Actinobacteria	Rubrobacteria	Rubrobacterales	Rubrobacteriaceae	Rubrobacter	0	0	0	0	0	0	0	0	0	2	0	0	0	0	0	0	0	0	0	0	0	0	0	0	0	0	0	0	0	3	0	0	0	0	4	0	0	0	0	0	0	0	0
Zotu10040	Bacteria	Actinobacteria	Thermoleophilia	Unc	Unc	Unc	0	0	0	0	0	0	0	0	0	0	0	0	0	0	0	0	0	0	0	0	0	0	0	0	4	6	0	0	4	1	0	0	0	0	0	0	0	0	0	0	0	0	0
Zotu12466	Bacteria	Actinobacteria	Acidimicrobiia	Actinomarinales	Actinomarinales_Unc	Actinomarinales_Unc	0	0	0	0	0	0	1	1	0	0	1	0	0	1	0	0	0	0	0	0	0	0	0	0	0	0	0	0	0	0	0	0	0	0	0	0	0	0	2	4	0	0	0
Zotu14899	Bacteria	Actinobacteria	Actinobacteria_Unc	Actinobacteria_Unc	Actinobacteria_Unc	Actinobacteria_Unc	0	0	0	0	0	0	0	0	0	0	0	0	0	0	0	0	0	11	0	0	0	1	2	0	0	0	2	2	0	1	0	0	0	0	0	0	8	0	0	0	0	0	0
Zotu2062	Bacteria	Actinobacteria	Actinobacteria	Kineosporiales	Kineosporiaceae	Quadrisphaera	0	2	2	3	1	12	0	0	0	0	0	0	0	0	0	1	1	0	0	0	0	0	0	0	0	0	0	0	0	0	0	0	0	0	1	4	0	0	0	0	0	0	0
Zotu3025	Bacteria	Actinobacteria	Acidimicrobiia	Microtrichales	Microtrichales_Unc	Microtrichales_Unc	0	0	0	0	0	0	0	0	0	0	0	0	0	0	0	0	0	0	0	0	0	1	0	0	0	0	0	0	0	0	0	0	0	0	0	0	0	0	0	0	0	0	0
Zotu7235	Bacteria	Actinobacteria	Thermoleophilia	Gaiellales	Unc	Unc	0	0	0	0	1	0	0	0	0	0	0	0	0	0	0	0	0	0	0	0	0	2	6	1	0	2	0	0	0	0	0	0	0	0	0	0	0	0	0	0	0	0	0
Zotu10193	Bacteria	Actinobacteria	Actinobacteria	Frankiales	Unc	Unc	1	0	5	0	0	0	0	0	0	0	0	0	0	0	0	0	0	0	0	0	0	0	0	0	0	0	0	0	0	0	0	0	2	3	3	0	0	0	0	0	0	0	0
Zotu10476	Bacteria	Actinobacteria	Actinobacteria_Unc	Actinobacteria_Unc	Actinobacteria_Unc	Actinobacteria_Unc	0	0	1	0	0	0	0	0	0	0	0	0	0	0	0	0	0	3	0	3	1	2	1	0	0	0	2	3	0	0	0	0	0	0	0	0	5	0	0	0	0	0	0
Zotu10496	Bacteria	Actinobacteria	Actinobacteria	Micrococcales	Microbacteriaceae	Lysinimonas	0	0	0	0	0	0	0	1	0	3	0	2	0	0	0	0	0	0	1	0	0	0	0	0	0	0	0	0	2	0	0	0	0	0	0	0	0	4	0	0	2	0	4
Zotu13301	Bacteria	Actinobacteria	Actinobacteria_Unc	Actinobacteria_Unc	Actinobacteria_Unc	Actinobacteria_Unc	0	1	0	0	0	0	0	0	0	0	0	0	0	0	0	0	0	0	0	0	0	3	4	1	0	0	3	0	0	0	0	0	0	0	0	0	0	0	0	0	0	0	0
Zotu13472	Bacteria	Actinobacteria	Thermoleophilia	Solirubrobacterales	67-14	67-14	0	0	0	0	0	0	0	0	0	0	0	0	0	0	0	0	0	0	3	0	0	0	0	0	1	0	0	0	0	0	0	0	0	0	0	0	0	0	0	0	0	0	0
Zotu2100	Bacteria	Actinobacteria	Nitriliruptoria	Euzebyales	Euzebyaceae	Unc	0	0	0	0	0	0	0	0	0	0	0	0	0	0	0	0	0	0	0	8	11	0	7	1	0	0	1	0	0	0	0	0	0	0	4	0	0	0	0	0	0	0	0
Zotu5424	Bacteria	Actinobacteria	Acidimicrobiia	Acidimicrobiia_Unc	Acidimicrobiia_Unc	Acidimicrobiia_Unc	0	0	0	0	36	0	0	0	0	0	0	0	0	0	0	0	0	0	0	0	0	0	0	0	0	1	0	0	0	0	0	0	0	0	0	0	0	0	0	0	0	0	0
Zotu7380	Bacteria	Actinobacteria	Actinobacteria	Micrococcales	Microbacteriaceae	Microbacteriaceae_Unc	0	0	0	0	24	0	0	0	0	0	0	0	0	0	0	0	0	0	0	0	0	0	0	0	0	0	0	0	0	0	0	0	0	0	0	17	0	0	0	0	0	0	0
Zotu8396	Bacteria	Actinobacteria	Rubrobacteria	Rubrobacterales	Rubrobacteriaceae	Rubrobacter	0	0	0	0	0	1	0	0	0	0	0	0	0	0	0	0	0	0	0	0	0	0	0	0	0	0	0	0	0	0	0	0	0	2	1	0	3	0	0	0	0	0	0
Zotu8652	Bacteria	Actinobacteria	Actinobacteria	Kineosporiales	Kineosporiaceae	Quadrisphaera	0	3	3	0	1	3	0	0	0	0	0	0	0	0	0	0	0	0	0	0	0	0	0	1	0	0	0	0	0	0	0	0	0	3	0	0	0	0	0	0	0	0	0
Zotu12752	Bacteria	Actinobacteria	Thermoleophilia	Solirubrobacterales	Solirubrobacteraceae	Solirubrobacteraceae_Unc	0	0	0	0	0	0	0	2	2	0	1	0	0	3	3	0	1	0	0	0	0	0	0	0	0	0	0	0	0	0	0	0	1	0	0	0	0	6	4	0	2	0	1
Zotu10085	Bacteria	Actinobacteria	Acidimicrobiia	IMCC26256	IMCC26256	IMCC26256	0	0	0	0	0	0	0	0	0	0	0	0	0	0	0	0	0	0	0	4	0	0	3	0	3	2	0	0	0	0	0	0	0	0	0	0	0	0	0	0	0	0	0
Zotu10844	Bacteria	Actinobacteria	Thermoleophilia	Solirubrobacterales	Solirubrobacteraceae	Solirubrobacter	0	0	0	0	0	0	0	0	0	0	0	0	2	0	0	0	0	0	1	1	0	0	1	0	4	0	0	0	0	0	0	0	0	0	0	0	0	0	0	0	0	0	1
Zotu10905	Bacteria	Actinobacteria	Acidimicrobiia	Actinomarinales	Unc	Unc	0	0	0	0	0	0	0	0	0	0	0	0	0	0	0	0	0	0	0	0	0	0	0	0	0	0	0	0	0	0	0	0	0	0	0	0	0	0	0	0	0	0	0
Zotu10961	Bacteria	Actinobacteria	Actinobacteria	Frankiales	Unc	Unc	1	1	0	1	0	0	1	0	0	0	0	0	0	0	0	0	0	0	0	0	1	0	3	0	0	0	0	0	0	0	0	0	0	0	2	0	0	0	0	0	0	0	0
Zotu13408	Bacteria	Actinobacteria	Acidimicrobiia	Microtrichales	Iamiaceae	Iamia	0	0	0	0	0	0	0	0	0	0	0	0	0	0	0	0	0	0	0	0	0	0	0	0	17	0	0	0	0	0	0	0	0	0	0	0	0	0	0	0	0	0	0
Zotu14272	Bacteria	Actinobacteria	Thermoleophilia	Gaiellales	Unc	Unc	0	0	0	0	0	0	0	0	0	0	0	0	0	0	0	0	0	0	5	6	0	2	2	0	5	0	0	0	0	0	0	0	0	0	0	0	0	0	0	0	0	0	0
Zotu4274	Bacteria	Actinobacteria	Acidimicrobiia	Unc	Unc	Unc	0	1	0	0	6	0	0	0	0	0	0	0	0	0	0	0	0	0	1	0	0	1	0	1	0	1	0	0	0	0	0	0	0	0	0	5	0	0	0	0	0	0	0
Zotu4412	Bacteria	Actinobacteria	Thermoleophilia	Solirubrobacterales	Solirubrobacteraceae	Unc	0	0	0	0	0	0	0	0	0	0	0	0	0	0	0	0	0	0	0	0	0	0	0	0	3	0	0	0	0	0	0	0	0	0	0	0	0	0	0	0	0	0	0
Zotu5351	Bacteria	Actinobacteria	Actinobacteria	Frankiales	Unc	Unc	0	0	6	0	0	0	0	0	0	0	0	0	0	0	0	0	0	0	0	0	0	0	0	0	0	0	0	0	0	0	0	0	1	3	11	0	1	0	0	0	0	0	0
Zotu8626	Bacteria	Actinobacteria	Actinobacteria	Micrococcales	Intrasporangiaceae	Ornithinicoccus	0	3	0	0	22	0	0	0	0	0	0	0	0	0	0	0	1	0	0	0	0	0	2	0	0	2	0	0	0	0	0	0	0	0	0	0	0	0	0	0	0	0	0
Zotu9358	Bacteria	Actinobacteria	Nitriliruptoria	Nitriliruptorales	Nitriliruptoraceae	Nitriliruptoraceae_Unc	0	0	0	0	0	4	0	0	0	0	0	0	0	0	0	0	0	2	0	0	1	0	0	1	0	0	6	3	0	0	0	0	0	0	0	0	8	0	0	0	0	0	0
Zotu10242	Bacteria	Actinobacteria	Thermoleophilia	Solirubrobacterales	Solirubrobacteraceae	Solirubrobacteraceae_Unc	0	0	0	0	0	0	0	0	0	0	0	0	0	0	0	0	0	0	0	0	0	0	0	0	0	0	0	0	0	0	0	0	0	0	0	0	0	0	0	0	0	0	0
Zotu10757	Bacteria	Actinobacteria	Nitriliruptoria	Euzebyales	Euzebyaceae	Euzebyaceae_Unc	0	1	2	0	0	0	0	0	0	0	0	0	0	0	0	0	0	0	0	5	1	6	7	1	0	0	1	0	0	0	0	0	0	0	0	1	0	0	0	0	0	0	0
Zotu11549	Bacteria	Actinobacteria	Actinobacteria_Unc	Actinobacteria_Unc	Actinobacteria_Unc	Actinobacteria_Unc	0	1	0	4	0	3	0	0	0	0	0	0	0	0	0	0	0	1	1	1	0	0	7	0	0	0	0	0	2	0	0	0	0	0	0	0	3	0	0	0	0	0	0
Zotu11871	Bacteria	Actinobacteria	Acidimicrobiia	Microtrichales	Ilumatobacteraceae	Unc	0	0	0	0	0	0	0	0	0	0	0	0	0	0	0	0	0	0	2	0	0	0	0	0	0	1	0	0	9	0	0	0	0	0	0	0	0	0	0	0	0	0	0
Zotu12802	Bacteria	Actinobacteria	Thermoleophilia	Solirubrobacterales	Solirubrobacteraceae	Conexibacter	0	0	0	0	0	0	0	0	0	0	0	0	0	0	0	0	0	0	0	0	0	0	0	0	0	0	3	0	0	0	0	0	0	0	0	3	0	0	0	0	0	0	0
Zotu12885	Bacteria	Actinobacteria	Nitriliruptoria	Nitriliruptoria_Unc	Nitriliruptoria_Unc	Nitriliruptoria_Unc	0	0	0	0	0	0	0	0	0	0	0	0	0	0	0	0	0	0	0	0	0	0	0	0	0	0	0	0	0	0	0	0	0	0	0	0	0	0	0	0	0	0	0
Zotu12889	Bacteria	Actinobacteria	Thermoleophilia	Solirubrobacterales	67-14	67-14	0	0	0	0	0	0	0	0	0	0	0	0	0	0	0	0	0	0	1	0	0	0	0	0	0	0	0	0	23	0	0	0	0	0	0	0	0	0	0	0	0	0	0
Zotu1403	Bacteria	Actinobacteria	Thermoleophilia	Gaiellales	Gaiellaceae	Gaiella	0	0	0	0	0	0	0	0	0	0	0	0	0	0	0	0	0	0	2	2	0	0	0	0	1	2	0	0	0	0	0	0	0	0	0	0	0	0	0	0	0	0	0
Zotu3610	Bacteria	Actinobacteria	Nitriliruptoria	Euzebyales	Euzebyaceae	Unc	0	0	1	0	0	0	0	0	0	0	0	0	0	0	0	0	0	0	0	4	2	0	3	1	0	0	0	0	0	0	0	0	24	3	1	0	0	0	0	0	0	0	0
Zotu7183	Bacteria	Actinobacteria	Thermoleophilia	Solirubrobacterales	67-14	67-14	0	0	0	0	0	0	0	0	0	0	0	0	0	0	0	0	0	0	0	0	0	0	1	0	0	0	0	0	0	0	0	0	0	0	0	0	0	0	0	0	0	0	0
Zotu7406	Bacteria	Actinobacteria	Acidimicrobiia	Unc	Unc	Unc	0	3	0	0	0	0	0	0	0	0	0	1	0	0	0	0	0	0	3	8	1	2	2	2	0	3	0	0	0	0	0	0	0	0	5	1	0	0	0	0	0	0	0
Zotu8397	Bacteria	Actinobacteria	Thermoleophilia	Solirubrobacterales	67-14	67-14	0	0	0	0	0	0	0	0	0	3	0	0	0	0	3	4	0	0	0	0	0	0	0	0	0	0	0	0	0	0	0	0	0	0	0	0	0	0	2	0	1	2	4
Zotu9190	Bacteria	Actinobacteria	Actinobacteria	Actinobacteria_Unc	Actinobacteria_Unc	Actinobacteria_Unc	0	0	0	0	0	0	0	0	0	0	0	0	0	0	0	0	0	0	1	1	0	0	0	0	0	9	0	0	0	0	0	0	0	0	0	0	0	0	0	0	0	0	0
Zotu961	Bacteria	Actinobacteria	Acidimicrobiia	Microtrichales	Unc	Unc	0	24	2	0	0	0	0	0	0	0	0	0	0	0	0	0	0	0	0	0	0	0	0	0	0	0	0	0	0	0	0	0	0	0	0	2	0	0	0	0	0	0	0
Zotu9799	Bacteria	Actinobacteria	Acidimicrobiia	Unc	Unc	Unc	0	0	0	0	0	0	0	0	0	0	0	0	0	0	0	0	0	0	1	0	0	0	1	0	7	3	0	0	0	0	0	0	0	0	0	0	0	0	0	0	0	0	0
Zotu10001	Bacteria	Actinobacteria	Acidimicrobiia	Microtrichales	Iamiaceae	Iamia	0	0	0	0	0	0	0	0	0	0	0	0	0	0	0	0	0	0	2	2	2	0	1	0	4	2	0	0	6	0	0	0	0	0	0	0	0	0	0	0	0	0	0
Zotu11061	Bacteria	Actinobacteria	Thermoleophilia	Solirubrobacterales	67-14	67-14	0	0	0	0	0	0	0	0	0	0	0	0	0	0	0	0	0	0	0	0	0	0	1	0	7	2	0	0	0	0	0	0	0	0	0	0	0	0	0	0	0	0	0
Zotu11106	Bacteria	Actinobacteria	Thermoleophilia	Solirubrobacterales	Solirubrobacteraceae	Solirubrobacteraceae_Unc	0	0	0	0	2	0	0	0	0	0	0	0	0	0	0	0	0	0	0	0	0	0	1	0	0	0	0	1	3	0	0	0	5	5	1	4	0	0	0	0	0	0	0
Zotu11813	Bacteria	Actinobacteria	Actinobacteria	Propionibacteriales	Nocardioidaceae	Marmoricola	0	0	0	0	0	0	0	0	0	0	0	0	0	0	0	0	0	0	0	0	0	0	0	0	0	0	0	0	5	0	0	0	0	0	0	0	0	0	0	0	0	0	0
Zotu13365	Bacteria	Actinobacteria	Thermoleophilia	Solirubrobacterales	Solirubrobacterales_Unc	Solirubrobacterales_Unc	1	0	0	0	13	0	0	0	0	0	0	0	0	0	0	0	0	0	0	0	0	1	0	0	0	0	0	0	0	0	0	0	0	0	8	4	0	0	0	0	0	0	0
Zotu13550	Bacteria	Actinobacteria	Actinobacteria	Actinobacteria_Unc	Actinobacteria_Unc	Actinobacteria_Unc	0	0	0	0	0	6	0	0	0	0	0	0	0	0	0	0	0	0	0	0	0	0	0	0	0	0	0	0	0	0	0	0	2	5	1	0	2	0	0	0	0	0	0
Zotu14576	Bacteria	Actinobacteria	Nitriliruptoria	Nitriliruptorales	Nitriliruptoraceae	Nitriliruptoraceae_Unc	0	0	0	0	0	0	0	0	0	0	0	0	0	0	0	0	0	2	1	1	0	0	0	0	0	2	2	1	0	0	0	0	0	0	0	0	15	0	0	0	0	0	0
Zotu15019	Bacteria	Actinobacteria	Acidimicrobiia	Microtrichales	Unc	Unc	0	0	0	0	0	0	0	0	0	0	0	0	0	0	0	0	0	0	1	0	0	2	0	0	2	0	0	0	0	0	0	0	0	0	0	0	0	0	0	0	0	0	0
Zotu2781	Bacteria	Actinobacteria	Thermoleophilia	Solirubrobacterales	Solirubrobacteraceae	Conexibacter	0	0	0	0	0	0	0	0	0	0	0	0	0	0	0	0	0	0	0	0	0	0	0	0	0	0	0	0	0	0	0	1	6	9	2	0	0	0	0	0	0	0	0
Zotu3772	Bacteria	Actinobacteria	Actinobacteria	Micrococcales	Intrasporangiaceae	Aquipuribacter	0	0	0	0	0	2	0	0	0	0	0	0	0	0	0	0	1	5	0	0	0	0	0	0	0	0	0	0	0	0	0	1	0	1	2	0	1	0	0	0	0	0	1
Zotu4641	Bacteria	Actinobacteria	MB-A2-108	MB-A2-108	MB-A2-108	MB-A2-108	0	0	0	0	0	0	0	0	0	0	0	0	0	0	0	0	0	0	2	1	0	0	0	0	0	0	0	0	0	0	0	0	0	0	0	0	0	0	0	0	0	0	0
Zotu5297	Bacteria	Actinobacteria	Nitriliruptoria	Euzebyales	Euzebyaceae	Euzebyaceae_Unc	0	0	0	0	0	0	0	0	0	0	0	0	0	0	4	0	0	0	0	1	0	2	3	0	2	1	1	0	0	0	0	0	0	0	0	0	0	0	0	0	0	0	0
Zotu7463	Bacteria	Actinobacteria	Thermoleophilia	Solirubrobacterales	Solirubrobacterales_Unc	Solirubrobacterales_Unc	0	0	1	0	0	0	0	0	0	0	0	0	0	0	0	0	1	2	0	0	0	0	0	0	0	0	0	3	0	10	0	0	0	1	0	0	1	0	0	0	0	0	0
Zotu7865	Bacteria	Actinobacteria	Nitriliruptoria	Nitriliruptorales	Nitriliruptoraceae	Nitriliruptoraceae	0	0	0	0	0	0	0	1	0	1	2	0	2	3	3	3	0	0	0	0	0	0	0	0	0	0	0	0	0	0	0	0	0	0	0	0	0	0	1	0	1	1	0
Zotu8244	Bacteria	Actinobacteria	Actinobacteria	Propionibacteriales	Nocardioidaceae	Nocardioides	0	0	0	1	0	0	0	0	0	0	0	0	0	0	0	0	0	0	0	0	0	0	0	0	0	0	0	0	11	0	0	0	0	0	2	7	0	0	0	0	0	0	0
Zotu9303	Bacteria	Actinobacteria	Actinobacteria	Micrococcales	Intrasporangiaceae	Ornithinimicrobium	0	1	10	4	17	0	0	0	0	0	0	0	0	0	0	0	0	0	0	0	0	0	0	0	0	0	0	0	0	0	0	0	0	0	0	6	0	0	0	0	0	0	0
Zotu9768	Bacteria	Actinobacteria	Acidimicrobiia	Microtrichales	Ilumatobacteraceae	Unc	0	0	0	0	0	0	0	0	0	0	0	0	0	0	0	0	0	0	0	0	0	0	0	0	0	7	0	0	0	0	0	0	0	0	0	0	0	0	0	0	0	0	0
Zotu10258	Bacteria	Actinobacteria	Nitriliruptoria	Nitriliruptorales	Nitriliruptoraceae	Nitriliruptoraceae_Unc	1	2	4	2	0	0	0	0	0	0	0	0	0	0	0	0	0	1	0	0	0	0	3	0	0	0	2	4	0	0	0	0	0	0	0	0	2	0	0	0	0	0	0
Zotu11343	Bacteria	Actinobacteria	Actinobacteria_Unc	Actinobacteria_Unc	Actinobacteria_Unc	Actinobacteria_Unc	0	0	0	0	0	0	0	0	0	0	0	0	0	0	0	0	0	0	0	0	0	0	0	0	0	0	0	0	0	0	0	0	0	0	0	0	0	0	0	0	0	0	0
Zotu12357	Bacteria	Actinobacteria	Thermoleophilia	Gaiellales	Gaiellaceae	Gaiella	0	0	0	0	0	0	0	0	0	0	0	0	0	0	0	0	0	0	0	0	0	3	0	0	0	0	0	0	0	0	0	0	0	0	0	0	0	0	0	0	0	0	0
Zotu12688	Bacteria	Actinobacteria	Actinobacteria	Actinobacteria_Unc	Actinobacteria_Unc	Actinobacteria_Unc	1	0	0	5	0	0	0	0	0	0	0	0	0	0	0	0	0	0	0	2	0	5	6	0	0	1	1	4	0	0	0	0	0	0	0	0	0	0	0	0	0	0	0
Zotu13267	Bacteria	Actinobacteria	Acidimicrobiia	Microtrichales	Unc	Unc	0	0	0	0	0	0	0	0	0	0	0	0	3	0	1	2	0	0	1	0	0	0	0	0	5	0	0	0	0	0	0	0	0	0	0	0	0	0	0	0	0	0	0
Zotu1619	Bacteria	Actinobacteria	Actinobacteria	Propionibacteriales	Propionibacteriaceae	Tessaracoccus	0	0	0	0	0	0	0	0	0	0	0	0	2	3	0	0	0	0	0	0	0	2	0	0	0	5	3	0	0	0	0	0	0	0	0	0	0	0	0	0	0	0	0
Zotu1785	Bacteria	Actinobacteria	Acidimicrobiia	Microtrichales	Microtrichaceae	Unc	0	0	0	1	0	1	0	0	0	0	0	0	0	0	0	0	0	0	0	0	0	0	0	0	0	0	0	0	0	1	0	0	2	15	8	0	3	0	0	0	0	0	0
Zotu5445	Bacteria	Actinobacteria	Actinobacteria	Frankiales	Unc	Unc	0	11	6	0	5	0	0	0	0	0	0	0	0	0	0	0	0	0	0	0	0	0	0	0	0	0	0	0	0	0	0	0	0	0	0	7	0	0	0	0	0	0	0
Zotu6300	Bacteria	Actinobacteria	Acidimicrobiia	Microtrichales	Ilumatobacteraceae	Ilumatobacter	0	0	0	0	0	0	0	0	0	0	0	0	0	0	0	0	0	0	0	2	2	0	3	0	0	5	0	0	0	0	0	0	0	0	0	0	0	0	0	0	0	0	0
Zotu8967	Bacteria	Actinobacteria	Thermoleophilia	Solirubrobacterales	Solirubrobacteraceae	Solirubrobacter	1	0	0	0	0	0	0	0	0	0	0	0	0	0	0	0	0	0	0	0	0	0	1	0	10	1	0	0	5	0	0	0	0	0	0	0	0	0	0	0	0	0	0
Zotu13900	Bacteria	Actinobacteria	Rubrobacteria	Rubrobacterales	Rubrobacteriaceae	Rubrobacter	0	0	0	0	0	2	0	0	0	0	0	0	0	0	0	5	0	2	0	0	0	0	2	0	0	0	0	0	0	5	0	0	0	0	0	0	0	0	0	0	3	0	0
Zotu10793	Bacteria	Actinobacteria	Thermoleophilia	Gaiellales	Unc	Unc	0	0	0	0	0	0	0	0	0	0	0	0	0	0	0	0	0	0	0	0	0	0	0	0	4	2	0	0	1	0	0	0	0	0	0	0	0	0	0	0	0	0	0
Zotu10986	Bacteria	Actinobacteria	Acidimicrobiia	Actinomarinales	Unc	Unc	0	0	0	0	0	0	0	0	0	0	0	0	0	0	0	0	0	0	1	4	2	0	0	0	5	2	0	0	4	0	0	0	0	0	0	0	0	0	0	0	0	0	0
Zotu11261	Bacteria	Actinobacteria	Actinobacteria	Corynebacteriales	Mycobacteriaceae	Mycobacterium	0	0	0	0	0	0	0	0	0	0	0	0	0	0	0	0	0	0	0	0	0	0	0	0	0	0	0	0	0	0	0	0	0	0	0	0	0	0	0	0	0	0	0
Zotu11884	Bacteria	Actinobacteria	Actinobacteria	Micrococcales	Microbacteriaceae	Cryobacterium	0	0	0	0	0	0	0	2	0	2	0	0	0	0	0	5	0	0	0	3	2	0	5	0	0	0	0	0	0	0	0	0	0	0	0	0	1	1	0	0	9	0	1
Zotu14050	Bacteria	Actinobacteria	Thermoleophilia	Solirubrobacterales	67-14	67-14	0	0	0	0	0	0	0	0	0	0	0	0	0	0	0	4	0	0	0	0	0	0	0	0	0	0	0	0	0	0	0	0	0	0	0	0	0	0	0	0	0	0	1
Zotu15060	Bacteria	Actinobacteria	Nitriliruptoria	Nitriliruptorales	Nitriliruptoraceae	Nitriliruptoraceae_Unc	0	0	0	0	0	2	0	0	0	0	0	0	0	0	0	0	0	0	0	0	0	0	0	0	0	0	0	3	0	3	0	0	0	0	0	0	18	0	0	0	0	0	0
Zotu3798	Bacteria	Actinobacteria	Acidimicrobiia	Microtrichales	Microtrichales_Unc	Microtrichales_Unc	0	0	5	2	4	0	0	0	0	0	0	0	0	0	0	0	0	0	0	0	2	0	0	1	0	3	0	0	0	0	0	0	0	1	0	2	0	0	0	0	0	0	0
Zotu5262	Bacteria	Actinobacteria	Acidimicrobiia	Unc	Unc	Unc	2	0	0	0	0	0	0	0	0	0	0	0	0	0	0	0	3	4	0	0	0	0	0	0	0	0	1	0	0	0	8	3	0	0	0	0	0	0	0	0	0	0	0
Zotu6700	Bacteria	Actinobacteria	Thermoleophilia	Solirubrobacterales	Solirubrobacteraceae	Conexibacter	0	0	2	3	29	0	0	0	0	0	0	0	0	0	0	0	0	0	0	0	0	0	0	0	0	0	0	0	0	0	0	2	0	0	0	0	0	0	0	0	0	0	0
Zotu7979	Bacteria	Actinobacteria	Acidimicrobiia	Acidimicrobiia_Unc	Acidimicrobiia_Unc	Acidimicrobiia_Unc	0	0	0	0	0	0	0	0	0	0	0	0	0	0	0	0	0	0	0	2	0	0	0	0	0	0	0	0	0	0	0	0	0	0	0	0	0	0	0	0	0	0	0
Zotu9019	Bacteria	Actinobacteria	Actinobacteria	Micrococcales	Micrococcales_Unc	Micrococcales_Unc	0	0	0	0	0	0	0	0	0	0	0	0	0	0	0	0	0	0	0	0	0	0	0	0	0	0	0	0	0	0	0	0	0	1	24	0	0	0	0	0	0	0	0
Zotu9744	Bacteria	Actinobacteria	Actinobacteria	Frankiales	Unc	Unc	0	0	1	0	0	0	1	0	1	0	0	1	0	0	0	0	0	0	0	0	0	0	0	0	0	0	0	0	0	0	0	0	0	0	0	0	0	0	0	0	2	1	3
Zotu10544	Bacteria	Actinobacteria	Thermoleophilia	Solirubrobacterales	Solirubrobacteraceae	Conexibacter	0	0	0	0	0	0	0	0	0	0	0	0	0	0	0	0	0	0	0	0	0	0	0	0	0	2	1	7	0	0	0	0	0	0	0	0	0	0	0	0	0	0	0
Zotu12870	Bacteria	Actinobacteria	Thermoleophilia	Solirubrobacterales	Solirubrobacteraceae	Solirubrobacter	0	0	0	0	0	0	0	0	0	0	0	0	0	0	0	0	0	0	0	2	0	0	0	0	0	0	0	0	0	0	0	0	0	0	0	0	0	0	0	0	0	0	0
Zotu12942	Bacteria	Actinobacteria	Thermoleophilia	Solirubrobacterales	67-14	67-14	0	0	0	0	0	0	0	0	0	0	0	0	0	0	0	0	0	0	0	0	0	0	1	0	0	2	0	0	0	0	0	0	0	0	0	0	0	0	0	0	0	0	0
Zotu12963	Bacteria	Actinobacteria	Thermoleophilia	Solirubrobacterales	Solirubrobacteraceae	Solirubrobacteraceae_Unc	0	0	2	2	0	1	0	0	0	0	0	0	0	0	0	0	0	1	0	0	0	0	0	0	0	0	0	2	0	2	0	0	1	0	0	1	1	0	0	0	0	0	0
Zotu3485	Bacteria	Actinobacteria	Acidimicrobiia	Acidimicrobiia_Unc	Acidimicrobiia_Unc	Acidimicrobiia_Unc	0	0	0	0	0	0	0	0	0	0	0	0	0	0	0	0	0	0	0	0	0	0	0	1	0	0	0	0	0	0	0	0	0	0	0	0	0	0	0	0	0	0	0
Zotu4637	Bacteria	Actinobacteria	Actinobacteria	Kineosporiales	Kineosporiaceae	Quadrisphaera	0	7	0	1	8	0	0	0	0	0	0	0	0	0	0	0	0	2	0	0	0	0	0	0	0	0	0	0	0	0	0	0	0	0	7	9	0	0	0	0	0	0	0
Zotu6146	Bacteria	Actinobacteria	Actinobacteria	Frankiales	Unc	Unc	0	2	0	0	0	2	0	0	0	0	0	1	1	0	1	0	1	0	0	0	0	0	0	0	0	0	3	0	0	0	0	0	0	0	3	0	0	0	0	0	0	0	1
Zotu8236	Bacteria	Actinobacteria	Actinobacteria	Propionibacteriales	Nocardioidaceae	Marmoricola	0	6	14	13	0	0	0	0	0	0	0	0	0	0	0	0	0	0	0	0	0	0	0	0	0	0	0	0	0	0	0	0	0	0	0	0	0	0	0	0	0	0	0
Zotu8469	Bacteria	Actinobacteria	Acidimicrobiia	Microtrichales	Iamiaceae	Iamia	0	0	0	0	0	0	0	0	0	0	0	0	0	0	0	0	0	0	0	0	0	0	0	0	1	0	0	0	26	0	0	0	0	0	0	0	0	0	0	0	0	0	0
Zotu9172	Bacteria	Actinobacteria	Actinobacteria	Micrococcales	Microbacteriaceae	Microbacteriaceae_Unc	0	0	0	0	0	0	0	0	0	0	0	0	0	0	0	0	0	0	0	0	0	0	0	0	0	0	31	0	0	0	0	1	0	0	2	0	0	0	0	0	0	0	0
Zotu9697	Bacteria	Actinobacteria	Actinobacteria	Propionibacteriales	Nocardioidaceae	Nocardioides	0	0	1	0	0	0	0	0	0	0	0	0	0	0	2	0	0	0	0	0	0	0	2	0	0	0	9	0	0	0	0	0	0	0	1	0	0	0	0	0	0	0	0
Zotu10111	Bacteria	Actinobacteria	Acidimicrobiia	Acidimicrobiia_Unc	Acidimicrobiia_Unc	Acidimicrobiia_Unc	1	2	1	2	0	0	0	0	0	0	0	0	0	0	0	0	0	10	0	0	0	0	0	0	0	0	1	0	0	0	0	0	0	0	0	0	2	0	0	0	0	0	0
Zotu12005	Bacteria	Actinobacteria	Acidimicrobiia	Microtrichales	Ilumatobacteraceae	Ilumatobacter	0	2	0	0	0	0	0	0	0	0	0	0	0	0	0	0	0	0	0	5	1	0	1	0	0	0	5	0	0	0	0	0	0	0	1	0	0	0	0	0	0	0	0
Zotu12222	Bacteria	Actinobacteria	Acidimicrobiia	Microtrichales	Microtrichaceae	Unc	0	0	0	0	0	0	1	0	0	0	0	0	0	0	0	0	0	0	0	0	0	0	0	0	0	0	0	0	0	0	0	0	0	0	0	0	0	0	0	0	0	0	1
Zotu14609	Bacteria	Actinobacteria	Thermoleophilia	Thermoleophilia_Unc	Thermoleophilia_Unc	Thermoleophilia_Unc	0	0	0	0	0	0	0	0	0	0	0	0	0	0	0	0	0	0	0	1	0	0	3	0	0	0	3	5	0	0	0	0	0	0	0	1	0	0	0	0	0	0	0
Zotu4042	Bacteria	Actinobacteria	Acidimicrobiia	Microtrichales	Unc	Unc	0	0	1	0	1	0	0	0	0	0	0	0	0	0	0	0	0	0	0	0	0	2	6	0	0	0	1	0	0	0	0	0	0	0	0	0	0	0	0	0	1	0	0
Zotu4068	Bacteria	Actinobacteria	Acidimicrobiia	Microtrichales	Ilumatobacteraceae	Unc	0	2	0	0	10	0	0	0	0	0	0	0	0	0	0	0	0	1	0	0	0	0	0	0	0	0	0	0	0	0	0	0	0	0	0	18	0	0	0	0	0	0	0
Zotu5734	Bacteria	Actinobacteria	Acidimicrobiia	Microtrichales	Microtrichales_Unc	Microtrichales_Unc	0	0	0	0	0	0	0	0	0	0	0	0	1	0	1	0	0	0	0	0	0	0	0	0	0	3	0	0	0	0	0	0	0	0	0	0	0	0	0	0	0	0	0
Zotu6059	Bacteria	Actinobacteria	Nitriliruptoria	Euzebyales	Euzebyaceae	Unc	0	0	0	0	6	0	0	0	0	0	0	0	0	0	0	0	0	0	1	0	0	0	0	0	0	1	0	0	8	0	0	0	3	0	1	0	0	0	0	0	0	0	0
Zotu6171	Bacteria	Actinobacteria	Actinobacteria	Streptomycetales	Streptomycetaceae	E1B-B3-114	0	0	0	0	0	0	0	0	0	0	0	0	0	0	0	0	0	0	0	0	0	0	0	0	0	0	0	0	0	0	0	0	26	1	7	0	0	0	0	0	0	0	0
Zotu6644	Bacteria	Actinobacteria	Acidimicrobiia	Microtrichales	Iamiaceae	Iamia	0	0	9	0	2	0	0	0	0	0	0	0	0	0	0	0	0	0	0	0	0	0	0	1	0	0	0	0	0	0	0	0	4	7	1	4	0	0	0	0	0	0	0
Zotu6650	Bacteria	Actinobacteria	Thermoleophilia	Solirubrobacterales	67-14	67-14	1	1	0	0	8	0	0	0	0	0	0	0	0	0	0	0	0	0	0	0	0	0	0	2	0	0	0	0	0	0	0	0	0	0	0	2	0	0	0	0	0	1	0
Zotu6996	Bacteria	Actinobacteria	Thermoleophilia	Gaiellales	Unc	Unc	0	0	0	0	0	0	0	0	0	0	1	0	1	0	0	4	1	0	3	6	0	0	2	0	3	0	0	0	1	0	0	0	0	0	0	0	0	0	0	0	0	0	0
Zotu7448	Bacteria	Actinobacteria	Actinobacteria	Frankiales	Sporichthyaceae	Unc	0	0	0	0	30	0	0	0	0	0	0	0	0	0	0	0	0	0	0	0	0	0	0	0	0	0	0	0	0	0	0	0	0	0	2	0	0	0	0	0	0	0	0
Zotu8125	Bacteria	Actinobacteria	Acidimicrobiia	Microtrichales	Iamiaceae	Iamia	0	0	0	0	0	0	0	0	0	0	0	0	0	0	0	0	0	0	0	0	0	0	0	1	0	3	0	0	0	0	0	0	0	0	0	0	0	0	0	0	0	0	0
Zotu8796	Bacteria	Actinobacteria	Actinobacteria_Unc	Actinobacteria_Unc	Actinobacteria_Unc	Actinobacteria_Unc	0	0	0	0	0	0	0	0	0	0	0	0	0	0	0	0	0	0	0	0	0	0	0	0	25	0	0	0	3	0	0	0	0	0	0	0	0	0	0	0	0	0	0
Zotu9085	Bacteria	Actinobacteria	Actinobacteria	Micrococcales	Intrasporangiaceae	Aquipuribacter	0	1	0	0	0	0	0	0	0	0	0	0	0	0	0	0	0	0	0	0	0	0	0	0	0	0	19	0	0	0	0	0	0	0	6	4	0	0	0	0	0	0	0
Zotu9524	Bacteria	Actinobacteria	Acidimicrobiia	Acidimicrobiia_Unc	Acidimicrobiia_Unc	Acidimicrobiia_Unc	1	9	0	0	0	0	0	0	0	0	0	0	0	0	0	0	0	0	0	0	0	2	0	0	0	0	0	0	0	0	0	0	0	0	0	10	0	0	0	0	0	0	0
Zotu9644	Bacteria	Actinobacteria	Acidimicrobiia	IMCC26256	IMCC26256	IMCC26256	0	0	0	0	0	0	0	0	0	0	0	0	0	0	0	0	0	0	0	0	0	0	5	0	6	0	0	0	0	0	0	0	0	0	0	0	0	0	0	0	0	0	0
Zotu10089	Bacteria	Actinobacteria	Thermoleophilia	Thermoleophilia_Unc	Thermoleophilia_Unc	Thermoleophilia_Unc	0	4	0	2	0	0	0	0	0	0	0	0	0	0	0	0	0	0	0	1	0	0	1	0	0	5	0	0	0	0	0	0	2	2	0	1	0	0	0	0	0	0	0
Zotu11405	Bacteria	Actinobacteria	Thermoleophilia	Solirubrobacterales	Solirubrobacteraceae	Solirubrobacteraceae_Unc	0	5	0	0	4	0	0	0	0	0	0	0	0	0	0	0	0	0	0	0	1	0	0	0	0	1	0	0	0	0	0	0	6	2	2	2	0	0	0	0	0	0	0
Zotu11888	Bacteria	Actinobacteria	Acidimicrobiia	Unc	Unc	Unc	0	0	0	0	0	0	0	2	1	5	0	0	3	0	0	2	0	0	0	0	0	0	0	0	0	0	1	0	0	0	0	0	0	0	0	0	3	0	0	0	0	0	2
Zotu4159	Bacteria	Actinobacteria	Thermoleophilia	Solirubrobacterales	67-14	67-14	24	2	0	0	0	0	0	0	0	0	0	0	0	0	0	0	0	0	0	0	1	2	0	0	0	0	2	0	0	0	0	0	0	0	0	0	0	0	0	0	0	0	0
Zotu6520	Bacteria	Actinobacteria	Acidimicrobiia	Unc	Unc	Unc	1	2	0	0	8	0	0	0	0	0	0	0	0	0	0	0	0	0	0	0	0	0	0	0	0	1	0	0	0	0	0	0	0	0	7	7	0	0	0	0	0	0	0
Zotu6612	Bacteria	Actinobacteria	Actinobacteria_Unc	Actinobacteria_Unc	Actinobacteria_Unc	Actinobacteria_Unc	0	9	1	0	4	0	0	0	0	0	0	0	0	0	0	0	0	0	0	0	0	0	0	0	0	0	0	0	0	0	0	0	7	0	6	2	0	0	0	0	0	0	0
Zotu7582	Bacteria	Actinobacteria	Actinobacteria_Unc	Actinobacteria_Unc	Actinobacteria_Unc	Actinobacteria_Unc	0	0	0	0	1	0	0	0	0	0	0	0	0	0	0	0	0	0	0	0	0	0	0	0	2	2	0	0	2	0	0	0	0	0	0	0	0	0	0	0	0	0	0
Zotu8672	Bacteria	Actinobacteria	Acidimicrobiia	Unc	Unc	Unc	0	0	0	0	1	0	0	0	0	0	0	0	0	0	0	2	0	0	3	2	4	4	5	1	0	0	2	0	0	0	0	0	0	0	0	0	0	0	0	0	0	0	1
Zotu10459	Bacteria	Actinobacteria	Acidimicrobiia	Microtrichales	Microtrichales	Microtrichales	0	0	1	0	0	0	0	0	0	0	0	0	0	0	0	3	0	0	0	0	0	0	0	0	0	0	0	0	0	0	2	0	0	0	0	1	0	0	0	0	0	0	0
Zotu10460	Bacteria	Actinobacteria	Thermoleophilia	Solirubrobacterales	Solirubrobacterales_Unc	Solirubrobacterales_Unc	0	0	0	0	0	0	0	0	0	0	0	0	0	0	0	0	0	0	3	0	0	1	1	2	0	1	0	0	6	0	0	0	0	0	0	0	0	0	0	0	0	0	0
Zotu10914	Bacteria	Actinobacteria	Thermoleophilia	Thermoleophilia_Unc	Thermoleophilia_Unc	Thermoleophilia_Unc	0	0	0	0	0	0	0	0	0	0	0	0	0	0	0	0	0	0	0	0	0	0	0	0	0	8	0	0	0	0	0	0	0	0	0	0	0	0	0	0	0	0	0
Zotu13264	Bacteria	Actinobacteria	Acidimicrobiia	IMCC26256	IMCC26256	IMCC26256	0	0	0	0	0	0	0	0	0	0	0	0	0	0	0	0	0	0	0	0	0	0	0	0	0	0	0	0	0	0	0	0	0	0	0	0	0	0	0	0	0	0	0
Zotu4776	Bacteria	Actinobacteria	Thermoleophilia	Unc	Unc	Unc	0	0	0	0	0	0	0	0	0	0	0	0	0	0	0	0	0	0	0	0	0	0	0	0	0	0	0	0	0	0	0	0	0	0	0	0	0	0	0	0	0	0	0
Zotu6915	Bacteria	Actinobacteria	Thermoleophilia	Solirubrobacterales	Solirubrobacteraceae	Solirubrobacter	1	0	0	2	0	0	0	0	0	0	0	0	0	0	0	0	0	0	0	0	0	0	0	6	0	0	0	0	0	0	0	0	0	0	4	0	0	0	0	0	0	0	0
Zotu8076	Bacteria	Actinobacteria	Acidimicrobiia	Acidimicrobiia_Unc	Acidimicrobiia_Unc	Acidimicrobiia_Unc	0	0	0	0	0	0	0	0	0	0	0	0	0	0	0	0	0	0	3	3	1	4	4	0	11	0	0	0	0	0	0	0	0	0	0	0	0	0	0	0	0	0	0
Zotu9695	Bacteria	Actinobacteria	Acidimicrobiia	Microtrichales	Ilumatobacteraceae	Unc	0	0	0	0	32	0	0	0	0	0	0	0	0	0	0	0	0	0	0	0	0	0	0	0	0	0	0	0	0	0	0	0	0	0	0	0	0	0	0	0	0	0	0
Zotu11279	Bacteria	Actinobacteria	Actinobacteria	Micrococcales	Microbacteriaceae	Candidatus_Aquiluna	0	0	0	0	0	0	0	0	0	7	0	1	1	1	4	0	0	0	0	0	0	0	0	0	0	0	0	0	0	0	0	0	0	0	0	0	0	0	0	0	0	0	0
Zotu10180	Bacteria	Actinobacteria	Actinobacteria_Unc	Actinobacteria_Unc	Actinobacteria_Unc	Actinobacteria_Unc	0	0	1	2	0	5	0	0	0	0	0	0	0	0	0	0	0	1	0	2	0	1	3	0	0	0	1	1	0	0	0	0	0	0	0	0	3	0	0	0	0	0	0
Zotu11085	Bacteria	Actinobacteria	Acidimicrobiia	IMCC26256	IMCC26256	IMCC26256	0	0	0	0	0	0	0	0	0	0	0	0	0	0	0	0	0	0	0	1	0	0	0	0	8	0	0	0	0	0	0	0	0	0	0	0	0	0	0	0	0	0	0
Zotu12822	Bacteria	Actinobacteria	Acidimicrobiia	Actinomarinales	Actinomarinales	Actinomarinales	0	0	0	0	0	0	1	1	0	0	0	1	0	0	1	1	0	0	0	0	0	0	0	0	0	0	0	0	0	0	0	0	0	0	0	0	0	0	0	1	0	0	2
Zotu13480	Bacteria	Actinobacteria	Actinobacteria	Actinobacteria_Unc	Actinobacteria_Unc	Actinobacteria_Unc	0	0	0	0	0	0	0	0	0	0	0	0	0	0	0	0	0	0	0	2	0	0	5	0	1	3	1	0	0	0	0	0	0	0	0	0	0	0	0	0	0	0	0
Zotu15022	Bacteria	Actinobacteria	Nitriliruptoria	Euzebyales	Euzebyaceae	Euzebya	0	2	2	1	0	1	0	0	0	0	0	0	0	0	0	0	0	0	0	0	0	0	0	0	0	0	0	0	0	0	0	0	3	0	4	0	0	0	0	0	0	0	0
Zotu4356	Bacteria	Actinobacteria	Acidimicrobiia	Microtrichales	Unc	Unc	0	0	0	0	0	0	0	0	0	0	0	0	0	0	0	0	0	0	0	0	0	1	3	0	12	10	0	0	0	0	0	0	0	0	0	0	0	0	0	0	0	0	0
Zotu4448	Bacteria	Actinobacteria	Actinobacteria	Kineosporiales	Kineosporiaceae	Quadrisphaera	0	0	0	0	0	0	0	0	0	0	0	0	0	0	0	0	0	0	0	0	2	0	0	9	0	0	0	0	0	0	0	0	0	0	0	0	0	0	0	0	0	0	0
Zotu4542	Bacteria	Actinobacteria	0319-7L14	0319-7L14	0319-7L14	0319-7L14	0	0	0	0	0	0	0	0	0	0	0	0	0	0	0	0	0	0	0	0	3	0	2	1	0	0	0	0	0	0	0	0	0	0	0	0	0	0	0	0	0	0	0
Zotu6809	Bacteria	Actinobacteria	Acidimicrobiia	Unc	Unc	Unc	2	4	0	0	4	1	1	0	0	0	0	0	0	0	0	0	0	0	0	4	0	0	2	0	0	0	0	0	0	0	0	0	1	0	0	0	0	0	0	0	0	0	0
Zotu7002	Bacteria	Actinobacteria	Actinobacteria	Frankiales	Unc	Unc	0	0	0	0	0	0	0	0	0	0	0	0	0	0	0	0	0	0	0	3	0	0	0	0	0	0	0	0	0	0	0	0	0	0	0	0	0	0	0	0	0	0	0
Zotu8973	Bacteria	Actinobacteria	Actinobacteria	Frankiales	Unc	Unc	0	0	0	0	0	0	0	0	0	0	0	0	0	0	0	0	0	0	0	0	0	0	0	0	0	0	0	0	14	0	0	0	0	0	0	0	0	0	0	0	0	0	0
Zotu9721	Bacteria	Actinobacteria	Thermoleophilia	Solirubrobacterales	67-14	67-14	0	0	0	0	0	0	0	1	2	3	0	2	3	0	2	6	0	0	0	0	0	0	0	0	0	0	0	0	2	0	0	0	0	0	0	0	0	0	0	0	0	0	0
Zotu9798	Bacteria	Actinobacteria	0319-7L14	0319-7L14	0319-7L14	0319-7L14	0	0	0	0	3	0	0	0	0	0	0	0	0	0	0	0	0	0	0	0	0	0	0	0	0	0	0	0	0	0	0	0	0	0	0	0	0	0	0	0	0	0	0
Zotu10862	Bacteria	Actinobacteria	Thermoleophilia	Gaiellales	Unc	Unc	0	0	0	0	0	0	0	0	0	2	7	1	1	0	0	5	0	1	0	0	0	0	0	0	0	0	0	0	0	0	0	0	0	0	0	0	1	0	0	0	4	0	3
Zotu11054	Bacteria	Actinobacteria	Acidimicrobiia	Unc	Unc	Unc	0	0	0	0	0	0	0	0	0	0	0	0	0	0	0	0	0	0	0	0	0	2	0	0	5	2	0	0	0	0	0	0	0	0	0	0	0	0	0	0	0	0	0
Zotu11248	Bacteria	Actinobacteria	Thermoleophilia	Solirubrobacterales	Solirubrobacteraceae	Solirubrobacteraceae_Unc	0	0	0	1	0	0	0	0	0	0	0	0	0	0	0	0	1	0	0	0	0	1	1	0	0	0	1	2	0	0	0	0	1	1	3	0	0	0	0	0	0	0	0
Zotu11571	Bacteria	Actinobacteria	Acidimicrobiia	IMCC26256	IMCC26256	IMCC26256	0	0	0	0	0	0	0	0	0	0	0	0	0	0	0	0	0	0	0	0	0	0	0	0	0	0	0	0	0	0	0	0	0	0	0	0	0	0	0	0	0	0	0
Zotu12428	Bacteria	Actinobacteria	Thermoleophilia	Thermoleophilia_Unc	Thermoleophilia_Unc	Thermoleophilia_Unc	0	0	0	0	0	0	0	0	0	0	0	0	0	0	0	0	0	0	0	0	0	0	0	0	0	2	0	0	0	0	0	0	0	0	0	0	0	0	0	0	0	0	0
Zotu13999	Bacteria	Actinobacteria	Thermoleophilia	Gaiellales	Unc	Unc	0	0	0	0	0	0	0	0	0	0	0	0	0	0	0	0	0	0	3	1	0	0	1	0	1	3	0	0	1	0	0	0	0	0	0	0	0	0	0	0	0	0	0
Zotu2190	Bacteria	Actinobacteria	Actinobacteria	Propionibacteriales	Nocardioidaceae	Marmoricola	0	0	0	0	0	1	0	0	0	0	0	0	0	0	0	0	0	0	0	0	0	0	0	0	0	1	0	0	0	0	0	0	0	0	0	0	0	0	0	0	0	0	0
Zotu2918	Bacteria	Actinobacteria	Nitriliruptoria	Euzebyales	Euzebyaceae	Euzebya	0	0	0	0	0	1	0	0	0	0	0	0	0	0	0	0	5	6	0	0	0	0	0	0	0	0	0	0	0	10	0	0	0	0	0	0	0	0	0	0	0	0	0
Zotu5182	Bacteria	Actinobacteria	Actinobacteria	Frankiales	Unc	Unc	0	0	0	0	0	0	0	0	0	0	0	0	0	0	0	0	1	0	0	0	0	0	1	0	0	3	2	0	0	0	0	0	0	0	0	0	1	0	0	0	0	4	0
Zotu7192	Bacteria	Actinobacteria	Nitriliruptoria	Euzebyales	Euzebyaceae	Euzebya	0	0	0	0	0	0	0	0	0	0	0	0	2	0	0	0	1	1	0	0	0	0	0	0	0	0	0	0	12	0	0	2	0	0	0	5	0	0	0	0	0	0	0
Zotu8018	Bacteria	Actinobacteria	Acidimicrobiia	Microtrichales	Microtrichaceae	Unc	0	0	0	0	0	0	0	0	0	1	0	0	0	0	0	0	0	3	0	0	0	0	0	0	0	0	0	0	0	2	0	0	0	0	0	0	1	0	0	0	0	2	0
Zotu8098	Bacteria	Actinobacteria	Actinobacteria	Propionibacteriales	Nocardioidaceae	Nocardioides	0	0	0	0	0	0	0	0	0	0	0	0	0	0	0	0	0	0	0	0	0	0	0	0	0	0	0	0	0	0	0	0	0	0	30	0	0	0	0	0	0	0	0
Zotu9782	Bacteria	Actinobacteria	Acidimicrobiia	Microtrichales	Ilumatobacteraceae	Unc	0	0	0	0	0	0	0	0	0	0	0	0	0	0	0	0	0	0	0	5	0	0	0	0	0	0	0	0	0	0	0	0	0	0	0	0	0	0	0	0	0	0	0
Zotu11874	Bacteria	Actinobacteria	Thermoleophilia	Solirubrobacterales	67-14	67-14	0	0	0	0	0	0	0	0	0	0	0	0	0	0	0	0	0	0	0	0	0	0	4	0	0	0	0	0	0	0	0	0	0	0	0	0	0	0	0	0	0	0	0
Zotu12582	Bacteria	Actinobacteria	Thermoleophilia	Solirubrobacterales	67-14	67-14	0	0	0	0	0	0	0	0	0	0	0	0	0	0	0	0	0	0	0	0	0	1	0	0	4	0	0	0	0	0	0	0	0	0	0	0	0	0	0	0	0	0	0
Zotu12693	Bacteria	Actinobacteria	Rubrobacteria	Rubrobacterales	Rubrobacteriaceae	Rubrobacter	0	0	0	0	0	0	0	0	0	0	0	0	0	0	0	0	0	0	0	0	0	0	1	0	0	0	2	4	0	0	0	0	0	0	0	0	0	0	0	0	0	0	0
Zotu13473	Bacteria	Actinobacteria	Thermoleophilia	Solirubrobacterales	Solirubrobacteraceae	Solirubrobacteraceae_Unc	0	2	0	1	0	0	0	0	0	0	0	0	0	0	0	0	0	0	0	2	0	0	2	0	0	0	0	0	0	0	0	0	0	3	3	4	0	0	0	0	0	0	0
Zotu13937	Bacteria	Actinobacteria	Thermoleophilia	Solirubrobacterales	67-14	67-14	0	0	0	0	0	0	0	0	0	0	0	0	0	0	0	0	0	0	0	2	0	0	0	0	0	0	0	0	0	0	0	0	0	0	0	0	0	0	0	0	0	0	0
Zotu14032	Bacteria	Actinobacteria	Thermoleophilia	Solirubrobacterales	Solirubrobacteraceae	JCM_18997	0	0	0	0	0	0	0	0	0	0	0	0	0	0	0	0	12	0	0	0	0	0	0	0	0	0	0	0	0	0	0	0	0	0	0	0	0	0	0	0	0	0	0
Zotu14445	Bacteria	Actinobacteria	Thermoleophilia	Gaiellales	Gaiellaceae	Gaiella	0	0	0	0	0	0	0	0	0	0	0	0	0	0	0	0	0	0	0	4	0	0	0	0	0	0	0	0	0	0	0	0	0	0	0	0	0	0	0	0	0	0	0
Zotu14973	Bacteria	Actinobacteria	Thermoleophilia	Thermoleophilia_Unc	Thermoleophilia_Unc	Thermoleophilia_Unc	0	0	0	1	7	0	0	0	0	0	0	0	0	0	0	0	0	0	1	0	0	0	0	0	0	0	0	0	0	0	0	0	0	0	0	0	0	0	0	0	0	0	0
Zotu2536	Bacteria	Actinobacteria	Actinobacteria_Unc	Actinobacteria_Unc	Actinobacteria_Unc	Actinobacteria_Unc	0	0	0	0	0	0	0	0	0	0	0	0	0	0	0	0	0	0	0	1	0	0	0	0	0	0	0	0	0	0	0	0	0	0	0	0	0	0	0	0	0	0	0
Zotu3286	Bacteria	Actinobacteria	Acidimicrobiia	Unc	Unc	Unc	0	0	0	0	0	0	0	0	0	0	0	0	0	0	0	0	1	7	0	0	0	0	0	0	0	0	0	0	0	7	0	0	0	0	0	0	0	0	0	0	0	0	0
Zotu3711	Bacteria	Actinobacteria	Thermoleophilia	Solirubrobacterales	67-14	67-14	0	0	0	0	0	0	0	0	0	0	0	0	0	0	0	4	0	2	2	0	0	0	3	0	0	0	0	0	1	0	0	0	0	0	0	0	0	0	0	0	0	0	0
Zotu3924	Bacteria	Actinobacteria	Actinobacteria_Unc	Actinobacteria_Unc	Actinobacteria_Unc	Actinobacteria_Unc	0	2	0	0	2	0	0	0	0	0	0	0	0	0	0	0	0	0	0	0	0	0	1	2	0	0	0	0	0	0	0	0	3	3	6	0	0	0	0	0	0	0	0
Zotu4086	Bacteria	Actinobacteria	Nitriliruptoria	Nitriliruptorales	Nitriliruptoraceae	Nitriliruptoraceae	14	0	0	1	0	0	0	0	0	0	0	0	0	0	0	0	0	0	0	0	0	0	5	0	0	0	1	0	0	0	0	0	0	0	0	0	0	0	0	0	0	0	0
Zotu5099	Bacteria	Actinobacteria	Actinobacteria	Frankiales	Unc	Unc	0	0	0	0	4	0	0	0	0	0	0	0	0	0	0	0	0	0	0	0	0	0	0	0	0	0	0	0	0	0	0	0	0	0	0	0	0	0	0	0	0	0	0
Zotu5285	Bacteria	Actinobacteria	Acidimicrobiia	Microtrichales	Ilumatobacteraceae	Unc	0	0	0	0	0	3	0	0	0	0	0	0	0	0	0	0	0	0	0	0	0	0	0	0	0	0	0	0	0	0	0	0	0	0	0	0	0	0	0	0	0	0	0
Zotu6128	Bacteria	Actinobacteria	Acidimicrobiia	Acidimicrobiia_Unc	Acidimicrobiia_Unc	Acidimicrobiia_Unc	0	0	0	0	0	0	0	0	0	0	0	0	0	0	0	0	0	0	1	3	0	0	0	0	0	0	0	0	20	0	0	0	0	0	0	0	0	0	0	0	0	0	0
Zotu6617	Bacteria	Actinobacteria	Acidimicrobiia	Microtrichales	Ilumatobacteraceae	Ilumatobacter	0	0	0	0	0	0	0	0	0	0	0	0	0	0	0	0	0	0	0	0	0	0	1	0	0	1	20	0	0	0	0	0	0	0	0	0	0	0	0	0	0	0	0
Zotu6859	Bacteria	Actinobacteria	0319-7L14	0319-7L14	0319-7L14	0319-7L14	0	0	0	16	0	0	0	0	0	0	0	0	0	0	0	0	0	0	0	0	0	0	0	0	0	0	0	0	0	0	0	0	0	0	0	0	0	0	0	0	0	0	0
Zotu7337	Bacteria	Actinobacteria	Nitriliruptoria	Euzebyales	Euzebyaceae	Unc	0	0	0	0	0	3	0	0	0	0	0	0	0	0	0	0	0	0	0	0	0	0	0	0	0	0	0	0	0	0	0	0	0	0	0	0	0	0	0	0	0	0	0
Zotu8752	Bacteria	Actinobacteria	Acidimicrobiia	Microtrichales	Microtrichaceae	Unc	0	0	0	0	0	0	0	0	0	0	0	0	0	0	0	0	0	0	0	0	0	0	0	0	0	0	0	0	0	0	0	0	0	0	0	0	0	1	0	0	0	0	0
Zotu4536	Bacteria	Actinobacteria	Acidimicrobiia	Microtrichales	Ilumatobacteraceae	Ilumatobacter	0	0	0	0	1	0	0	0	0	0	0	0	0	0	0	0	0	0	1	0	0	0	0	0	0	0	0	0	0	0	0	0	0	0	1	0	0	0	0	0	0	0	0
Zotu11607	Bacteria	Actinobacteria	Thermoleophilia	Gaiellales	Gaiellaceae	Gaiella	0	0	0	0	0	0	0	0	0	0	0	0	0	0	0	0	0	0	0	0	0	0	0	0	0	0	0	0	0	0	0	0	0	0	0	0	0	0	0	0	0	0	0
Zotu12551	Bacteria	Actinobacteria	Nitriliruptoria	Euzebyales	Euzebyaceae	Euzebyaceae_Unc	1	4	0	0	0	0	0	0	0	0	0	0	0	0	0	0	0	2	0	0	0	0	0	0	1	0	1	1	0	0	3	1	0	0	0	2	2	0	0	0	0	0	0
Zotu12784	Bacteria	Actinobacteria	0319-7L14	0319-7L14	0319-7L14	0319-7L14	0	0	0	0	0	0	0	0	0	0	0	0	0	0	0	0	0	0	2	0	0	0	0	0	2	0	0	0	0	0	0	0	0	0	0	0	0	0	0	0	0	0	0
Zotu14027	Bacteria	Actinobacteria	0319-7L14	0319-7L14	0319-7L14	0319-7L14	0	0	2	0	0	0	0	0	0	0	0	0	0	0	0	0	0	0	1	3	0	0	0	0	0	0	0	0	8	0	0	0	0	0	0	0	0	0	0	0	0	0	0
Zotu4422	Bacteria	Actinobacteria	Nitriliruptoria	Nitriliruptorales	Nitriliruptoraceae	Nitriliruptoraceae	0	0	0	0	0	0	0	0	0	0	0	0	0	0	0	0	0	0	0	0	0	0	0	0	0	0	0	0	0	11	0	0	0	0	0	0	0	0	0	0	0	0	0
Zotu4521	Bacteria	Actinobacteria	Acidimicrobiia	Microtrichales	Unc	Unc	2	6	0	1	0	0	0	0	0	0	0	0	0	0	0	0	0	0	0	0	0	0	0	0	0	0	0	0	0	0	0	0	0	0	0	0	0	0	0	0	0	0	0
Zotu7385	Bacteria	Actinobacteria	Thermoleophilia	Gaiellales	Unc	Unc	0	0	0	0	0	0	0	0	0	0	0	0	0	0	0	0	0	0	3	0	0	0	1	2	0	0	0	0	0	0	0	0	0	0	0	0	0	0	0	0	0	0	0
Zotu8049	Bacteria	Actinobacteria	Thermoleophilia	Solirubrobacterales	Solirubrobacteraceae	Parviterribacter	0	0	0	0	0	0	0	0	0	0	0	1	2	0	0	0	0	0	0	0	0	0	0	0	0	0	0	0	0	0	0	0	0	0	0	0	0	0	3	0	3	0	0
Zotu9176	Bacteria	Actinobacteria	Actinobacteria_Unc	Actinobacteria_Unc	Actinobacteria_Unc	Actinobacteria_Unc	0	0	0	0	0	0	0	0	0	0	0	0	0	0	0	0	0	0	0	0	0	0	0	0	0	2	0	0	1	0	0	0	0	0	0	0	0	0	0	0	0	0	0
Zotu3351	Bacteria	Actinobacteria	Nitriliruptoria	Nitriliruptorales	Nitriliruptoraceae	Egicoccus	0	0	0	0	0	0	0	0	5	1	0	1	0	0	2	0	0	0	0	0	0	0	0	0	0	0	0	1	0	0	0	0	0	0	0	0	0	0	0	0	0	0	0
Zotu9780	Bacteria	Actinobacteria	Thermoleophilia	Solirubrobacterales	67-14	67-14	0	0	0	0	0	0	0	3	0	4	0	0	0	0	3	0	0	1	0	0	0	0	0	0	0	0	0	0	0	0	0	0	0	0	0	0	4	1	0	0	0	2	2
Zotu10880	Bacteria	Actinobacteria	Nitriliruptoria	Nitriliruptorales	Nitriliruptoraceae	Nitriliruptoraceae_Unc	0	0	0	0	0	0	1	0	0	0	0	0	0	0	0	2	0	0	0	0	0	0	0	0	0	0	0	0	0	0	2	0	0	0	0	0	0	0	0	0	4	0	1
Zotu10052	Bacteria	Actinobacteria	Thermoleophilia	Solirubrobacterales	Solirubrobacteraceae	Solirubrobacteraceae_Unc	0	1	0	4	0	0	0	0	0	0	0	0	0	0	0	0	0	0	0	2	0	4	0	0	3	3	0	0	0	0	0	0	0	0	0	1	0	0	0	0	0	0	0
Zotu11150	Bacteria	Actinobacteria	Acidimicrobiia	Microtrichales	Ilumatobacteraceae	Unc	0	0	0	0	0	0	0	0	0	0	0	0	0	0	0	0	0	0	0	0	0	0	0	0	0	2	0	0	0	0	0	0	0	0	0	0	0	0	0	0	0	0	0
Zotu12611	Bacteria	Actinobacteria	Thermoleophilia	Solirubrobacterales	67-14	67-14	1	0	0	0	0	0	0	0	0	0	0	0	0	0	0	0	3	0	0	2	0	0	0	0	0	0	0	2	0	0	0	0	2	3	0	0	0	0	0	1	0	0	0
Zotu12774	Bacteria	Actinobacteria	Actinobacteria	Micrococcales	Microbacteriaceae	Chryseoglobus	0	0	0	0	0	0	0	0	0	0	0	2	2	0	0	0	0	0	0	0	0	0	0	0	0	0	0	0	0	0	0	0	0	0	0	0	0	0	0	0	0	2	0
Zotu13517	Bacteria	Actinobacteria	Acidimicrobiia	Microtrichales	Unc	Unc	0	0	0	0	0	0	0	0	0	0	0	0	0	0	0	0	0	0	0	0	0	0	0	0	0	0	0	0	0	0	0	0	0	0	0	0	0	0	0	0	0	0	0
Zotu13904	Bacteria	Actinobacteria	Thermoleophilia	Gaiellales	Unc	Unc	0	0	0	0	0	0	0	3	0	0	0	0	0	1	2	1	0	0	7	0	0	0	0	0	0	0	0	0	0	3	0	0	0	0	0	0	1	0	0	0	1	0	0
Zotu14036	Bacteria	Actinobacteria	Thermoleophilia	Gaiellales	Gaiellaceae	Gaiella	0	0	0	0	0	0	0	0	0	0	0	0	0	0	0	0	0	0	1	0	0	0	1	0	0	0	0	0	11	0	0	0	0	0	0	0	0	0	0	0	0	0	0
Zotu14378	Bacteria	Actinobacteria	Nitriliruptoria	Euzebyales	Euzebyaceae	Euzebya	0	0	0	0	0	0	0	0	0	0	0	0	0	0	0	0	0	0	0	0	2	0	1	0	0	0	0	0	0	0	0	0	0	0	0	0	0	0	0	0	0	0	0
Zotu4023	Bacteria	Actinobacteria	Acidimicrobiia	Actinomarinales	Unc	Unc	0	0	0	0	0	0	0	17	0	1	0	0	0	0	0	0	0	0	0	0	0	0	0	0	0	0	0	0	0	0	0	0	0	0	0	0	0	0	0	0	0	0	1
Zotu4123	Bacteria	Actinobacteria	Thermoleophilia	Solirubrobacterales	67-14	67-14	0	0	0	0	7	0	0	0	0	0	0	0	0	0	0	0	0	0	0	2	0	0	0	0	0	1	0	0	0	0	0	0	0	0	0	0	0	0	0	0	0	0	0
Zotu4577	Bacteria	Actinobacteria	Thermoleophilia	Solirubrobacterales	67-14	67-14	0	0	0	0	0	0	0	0	0	0	0	0	0	0	0	0	0	0	0	0	0	1	0	0	0	0	0	0	0	0	0	0	0	0	0	0	0	0	0	0	0	0	0
Zotu6275	Bacteria	Actinobacteria	Acidimicrobiia	Unc	Unc	Unc	1	0	0	0	4	0	0	0	0	0	0	0	0	0	0	0	0	0	0	3	1	1	1	0	0	0	0	0	0	0	0	0	0	0	1	4	0	0	0	0	0	0	0
Zotu6423	Bacteria	Actinobacteria	Rubrobacteria	Rubrobacterales	Rubrobacteriaceae	Rubrobacter	0	0	2	1	0	0	0	0	0	0	0	0	0	0	0	0	0	0	0	2	3	1	0	0	0	0	0	0	0	0	0	0	0	0	0	0	0	0	0	0	0	0	0
Zotu7118	Bacteria	Actinobacteria	Thermoleophilia	Gaiellales	Gaiellaceae	Gaiella	0	0	0	0	0	0	0	0	0	0	0	0	0	0	0	0	0	0	0	0	0	0	0	0	9	7	0	0	0	0	0	0	0	0	0	0	0	0	0	0	0	0	0
Zotu8286	Bacteria	Actinobacteria	Thermoleophilia	Gaiellales	Unc	Unc	0	0	0	0	1	0	0	0	0	0	0	0	0	0	0	0	0	0	0	0	0	0	0	0	0	5	0	0	0	0	0	0	0	0	0	0	0	0	0	0	0	0	0
Zotu8693	Bacteria	Actinobacteria	Nitriliruptoria	Nitriliruptoria_Unc	Nitriliruptoria_Unc	Nitriliruptoria_Unc	1	0	0	0	0	0	0	0	0	0	0	0	0	0	0	0	0	0	0	2	1	0	2	0	0	0	2	0	0	0	0	0	0	0	0	0	1	0	0	0	0	0	0
Zotu8914	Bacteria	Actinobacteria	Acidimicrobiia	Unc	Unc	Unc	0	0	0	0	0	0	0	0	0	0	0	0	0	0	0	0	0	0	0	0	0	0	0	0	1	0	0	0	0	0	0	0	0	0	0	0	0	0	0	0	0	0	0
Zotu10125	Bacteria	Actinobacteria	Acidimicrobiia	Unc	Unc	Unc	0	0	0	0	0	0	0	0	3	0	0	2	1	0	0	0	0	2	0	0	0	0	0	0	0	0	0	0	0	0	0	0	0	0	0	0	4	0	0	0	0	0	1
Zotu10170	Bacteria	Actinobacteria	Acidimicrobiia	Microtrichales	Microtrichaceae	IMCC26207	0	0	0	0	0	0	0	0	0	0	0	0	0	0	0	0	0	0	0	0	1	0	0	0	0	0	0	0	1	0	0	0	0	0	0	0	0	0	0	0	0	0	0
Zotu10328	Bacteria	Actinobacteria	Nitriliruptoria	Nitriliruptorales	Nitriliruptoraceae	Nitriliruptoraceae_Unc	0	0	0	0	0	0	0	0	1	0	0	0	0	0	0	2	0	1	0	0	0	0	0	0	0	0	0	0	0	0	3	0	0	0	0	0	0	0	0	0	0	2	4
Zotu10420	Bacteria	Actinobacteria	Actinobacteria	Micrococcales	Intrasporangiaceae	Ornithinimicrobium	0	0	0	0	0	0	0	0	0	0	0	0	0	0	0	0	0	0	0	0	0	0	0	0	0	0	0	0	3	0	0	0	0	0	0	0	0	0	0	0	0	0	0
Zotu11569	Bacteria	Actinobacteria	Thermoleophilia	Thermoleophilia_Unc	Thermoleophilia_Unc	Thermoleophilia_Unc	0	0	0	0	3	0	0	0	0	0	0	0	0	0	0	0	0	0	0	2	2	0	3	0	0	2	0	0	0	0	0	0	0	0	3	0	0	0	0	0	0	0	0
Zotu11760	Bacteria	Actinobacteria	Actinobacteria	Micrococcales	Intrasporangiaceae	Ornithinicoccus	0	0	0	0	0	0	0	0	0	0	0	0	0	0	0	0	0	0	2	0	0	1	0	0	0	1	0	0	0	0	0	0	0	0	0	0	0	0	0	0	0	0	0
Zotu11873	Bacteria	Actinobacteria	Actinobacteria_Unc	Actinobacteria_Unc	Actinobacteria_Unc	Actinobacteria_Unc	0	0	0	0	0	0	1	1	0	0	0	0	1	0	0	0	0	0	0	0	0	0	0	0	0	0	0	0	3	0	0	0	0	0	0	0	0	0	0	0	0	0	0
Zotu12072	Bacteria	Actinobacteria	Acidimicrobiia	IMCC26256	IMCC26256	IMCC26256	0	0	0	0	0	0	0	0	0	0	0	0	0	0	0	0	0	0	1	0	0	0	0	0	0	0	0	0	0	0	0	0	0	0	0	0	0	0	0	0	0	0	0
Zotu13702	Bacteria	Actinobacteria	Thermoleophilia	Solirubrobacterales	Solirubrobacteraceae	Solirubrobacteraceae_Unc	1	3	0	2	0	0	0	0	0	0	0	0	0	0	0	0	0	0	0	1	0	0	1	0	0	0	0	0	0	0	0	0	0	0	0	0	0	0	0	0	0	0	0
Zotu13962	Bacteria	Actinobacteria	Thermoleophilia	Solirubrobacterales	Solirubrobacteraceae	Solirubrobacter	0	0	0	0	0	0	0	0	0	0	0	0	0	0	0	0	0	0	2	2	1	0	1	0	0	0	0	0	0	0	0	0	0	0	0	0	0	0	0	0	0	0	0
Zotu14430	Bacteria	Actinobacteria	Acidimicrobiia	Microtrichales	Iamiaceae	Iamia	0	0	0	0	0	0	0	0	0	0	0	0	0	0	0	0	0	0	1	0	0	0	0	0	0	0	0	0	0	0	0	0	0	0	0	0	0	0	0	0	0	0	0
Zotu14974	Bacteria	Actinobacteria	Rubrobacteria	Rubrobacterales	Rubrobacteriaceae	Rubrobacter	0	0	0	0	0	2	0	0	0	0	0	0	0	0	0	0	0	0	0	0	0	0	0	0	0	0	0	0	0	2	0	1	1	4	2	2	4	0	0	0	0	0	0
Zotu3490	Bacteria	Actinobacteria	Thermoleophilia	Solirubrobacterales	67-14	67-14	0	3	0	2	2	0	0	0	0	0	0	0	0	0	0	0	0	0	0	1	3	0	0	0	1	0	0	0	0	0	0	2	0	0	0	3	0	0	0	0	0	0	0
Zotu3785	Bacteria	Actinobacteria	Nitriliruptoria	Nitriliruptorales	Nitriliruptoraceae	Egicoccus	0	0	0	0	0	0	2	1	0	0	0	0	1	0	0	0	0	0	0	0	0	0	0	0	0	0	0	0	0	0	1	0	0	0	0	0	0	0	0	0	0	0	1
Zotu5767	Bacteria	Actinobacteria	Actinobacteria	Propionibacteriales	Nocardioidaceae	Aeromicrobium	0	0	0	0	0	0	0	0	0	0	0	0	0	0	0	0	0	0	0	0	0	0	0	0	0	1	0	0	0	0	0	0	0	0	0	0	0	0	0	0	0	0	0
Zotu6021	Bacteria	Actinobacteria	Acidimicrobiia	Unc	Unc	Unc	0	0	1	0	19	0	0	0	0	0	0	0	0	0	0	0	0	0	0	0	0	0	0	0	0	1	0	0	0	0	0	0	0	0	0	3	0	0	0	0	0	0	0
Zotu7175	Bacteria	Actinobacteria	Actinobacteria	Frankiales	Unc	Unc	0	0	0	1	0	0	0	0	0	0	0	0	0	0	0	0	0	0	0	0	0	0	0	0	0	0	0	0	0	0	0	0	5	5	5	0	0	0	0	0	0	0	0
Zotu8898	Bacteria	Actinobacteria	Actinobacteria	Pseudonocardiales	Pseudonocardiaceae	Pseudonocardia	0	1	0	0	0	0	0	0	0	0	0	0	0	0	0	0	0	0	1	0	0	0	1	3	0	3	0	0	0	0	0	0	0	0	0	0	0	0	0	0	0	0	0
Zotu8915	Bacteria	Actinobacteria	Actinobacteria	Actinobacteria_Unc	Actinobacteria_Unc	Actinobacteria_Unc	0	0	0	0	0	0	0	0	0	2	2	0	0	0	2	4	0	0	0	0	0	0	0	0	0	0	0	0	1	0	0	0	0	0	0	0	0	2	2	0	1	0	1
Zotu9661	Bacteria	Actinobacteria	Acidimicrobiia	Microtrichales	Iamiaceae	Iamia	0	0	0	0	0	0	0	0	0	0	0	0	0	0	0	0	0	0	0	3	0	2	0	0	1	4	0	0	2	0	0	0	0	0	0	0	0	0	0	0	0	0	0
Zotu10766	Bacteria	Actinobacteria	Thermoleophilia	Solirubrobacterales	Solirubrobacteraceae	Solirubrobacteraceae_Unc	0	0	0	3	0	0	0	0	0	0	0	0	0	0	0	0	0	0	0	2	0	0	2	1	0	0	3	0	0	0	0	0	2	0	2	1	0	0	0	0	0	0	0
Zotu12291	Bacteria	Actinobacteria	Nitriliruptoria	Euzebyales	Euzebyaceae	Unc	0	0	1	0	0	0	0	0	0	0	0	0	0	0	0	0	0	0	0	0	0	0	0	0	0	0	0	0	0	0	0	0	4	11	3	0	0	0	0	0	0	0	0
Zotu12312	Bacteria	Actinobacteria	Acidimicrobiia	Microtrichales	Unc	Unc	0	0	0	0	0	0	0	0	0	0	0	0	0	0	0	0	0	0	1	4	0	0	4	0	0	0	0	0	0	0	0	0	0	0	0	0	0	0	0	0	0	0	0
Zotu12436	Bacteria	Actinobacteria	Actinobacteria	Propionibacteriales	Nocardioidaceae	Nocardioides	0	0	0	24	0	0	0	0	0	0	0	0	0	0	0	0	0	0	0	0	0	0	0	0	0	0	0	0	0	0	0	0	0	0	0	1	0	0	0	0	0	0	0
Zotu12497	Bacteria	Actinobacteria	Acidimicrobiia	Acidimicrobiia_Unc	Acidimicrobiia_Unc	Acidimicrobiia_Unc	0	3	0	0	1	2	0	0	0	0	0	0	0	0	0	0	0	2	0	0	0	0	1	0	0	0	0	1	0	0	0	0	0	0	2	2	0	0	0	0	0	0	0
Zotu12500	Bacteria	Actinobacteria	Acidimicrobiia	Unc	Unc	Unc	0	0	0	0	0	0	2	2	0	3	0	2	1	1	0	0	0	0	0	0	0	0	0	0	0	0	0	0	0	0	0	0	0	0	0	0	0	0	2	0	0	1	0
Zotu13022	Bacteria	Actinobacteria	Actinobacteria_Unc	Actinobacteria_Unc	Actinobacteria_Unc	Actinobacteria_Unc	0	0	0	0	0	1	0	0	0	0	0	0	0	0	0	0	0	0	0	3	0	0	1	0	0	0	0	6	0	0	0	0	0	0	0	0	3	0	0	0	0	0	0
Zotu13261	Bacteria	Actinobacteria	Thermoleophilia	Solirubrobacterales	Solirubrobacterales_Unc	Solirubrobacterales_Unc	0	0	0	0	0	0	0	0	0	0	3	0	0	0	4	9	0	0	0	0	0	0	0	0	0	0	0	0	0	0	0	0	0	0	0	0	0	0	0	0	0	0	0
Zotu13718	Bacteria	Actinobacteria	Thermoleophilia	Solirubrobacterales	Solirubrobacteraceae	Conexibacter	0	0	1	0	0	0	0	0	0	0	0	0	0	0	0	0	0	4	0	0	0	0	1	0	0	0	0	1	0	3	0	0	0	0	0	0	7	0	0	0	0	0	0
Zotu14034	Bacteria	Actinobacteria	Nitriliruptoria	Euzebyales	Euzebyaceae	Euzebya	0	0	0	0	0	0	0	0	0	0	0	0	0	0	0	0	0	0	0	0	5	0	0	0	0	0	0	0	0	0	0	0	0	0	6	0	0	1	0	0	0	0	0
Zotu14920	Bacteria	Actinobacteria	Actinobacteria	Pseudonocardiales	Pseudonocardiaceae	Pseudonocardia	0	0	0	0	0	0	0	0	0	0	0	0	0	0	0	0	0	0	0	0	3	0	0	0	0	0	1	0	0	0	0	0	0	0	0	0	0	0	0	0	0	0	0
Zotu4678	Bacteria	Actinobacteria	Thermoleophilia	Solirubrobacterales	Solirubrobacteraceae	Unc	0	0	0	0	10	0	0	0	0	0	0	0	0	0	0	0	0	0	0	0	0	0	0	0	0	1	0	0	0	0	0	0	0	0	0	0	0	0	0	0	0	0	0
Zotu4765	Bacteria	Actinobacteria	0319-7L14	0319-7L14	0319-7L14	0319-7L14	0	0	0	0	0	0	0	0	0	0	0	0	0	0	0	0	0	0	0	0	0	0	0	0	0	0	0	0	0	0	0	0	0	0	0	0	0	0	0	0	0	0	0
Zotu4826	Bacteria	Actinobacteria	Thermoleophilia	Solirubrobacterales	Solirubrobacteraceae	Solirubrobacter	1	1	2	0	6	0	0	0	0	0	0	0	0	0	0	0	0	0	0	0	0	0	0	0	0	0	0	0	0	0	0	0	0	1	2	0	1	0	0	0	0	0	0
Zotu5203	Bacteria	Actinobacteria	Actinobacteria	Frankiales	Unc	Unc	0	0	4	0	0	0	0	0	0	0	0	0	0	0	0	0	0	0	0	2	0	0	0	0	0	0	10	0	0	2	0	0	0	2	1	0	0	0	0	0	0	0	0
Zotu7101	Bacteria	Actinobacteria	Actinobacteria	Frankiales	Frankiales_Unc	Frankiales_Unc	0	0	0	0	0	0	0	0	0	0	0	0	0	0	0	0	0	0	0	0	0	0	0	0	5	0	0	0	0	0	0	0	0	0	0	0	0	0	0	0	0	0	0
Zotu9814	Bacteria	Actinobacteria	Nitriliruptoria	Nitriliruptorales	Nitriliruptoraceae	Egicoccus	0	0	0	0	0	0	0	0	1	0	0	1	2	0	0	0	0	0	1	1	0	1	0	0	4	0	2	1	2	0	0	0	0	0	0	0	0	0	0	0	2	0	0
Zotu10068	Bacteria	Actinobacteria	Actinobacteria	Propionibacteriales	Nocardioidaceae	Nocardioides	0	0	0	0	0	0	0	0	0	0	0	0	0	0	0	0	0	0	0	0	0	0	0	0	0	0	19	0	0	0	0	0	0	0	0	0	3	0	0	0	0	2	0
Zotu10326	Bacteria	Actinobacteria	Thermoleophilia	Gaiellales	Unc	Unc	0	0	0	0	0	0	0	0	0	0	0	0	0	0	0	0	0	0	1	0	0	0	3	3	0	0	0	0	2	0	0	0	0	0	0	1	0	0	0	0	0	0	0
Zotu11832	Bacteria	Actinobacteria	Actinobacteria	Propionibacteriales	Nocardioidaceae	Marmoricola	2	0	0	0	0	0	0	0	0	0	0	0	0	0	0	4	0	0	2	0	0	0	0	0	0	0	0	0	0	0	0	0	0	0	0	0	0	0	0	0	0	0	0
Zotu12142	Bacteria	Actinobacteria	Nitriliruptoria	Nitriliruptorales	Nitriliruptoraceae	Egicoccus	0	0	0	0	0	0	0	0	2	4	1	1	0	0	0	0	0	0	0	0	0	0	0	0	0	0	0	0	0	0	0	0	0	0	0	0	0	0	0	0	2	0	0
Zotu12155	Bacteria	Actinobacteria	Rubrobacteria	Rubrobacterales	Rubrobacteriaceae	Rubrobacter	0	0	0	0	0	0	0	0	0	0	0	0	0	0	0	0	0	0	0	0	2	2	0	1	0	0	0	0	0	0	0	0	0	0	0	15	0	0	0	0	0	0	0
Zotu13012	Bacteria	Actinobacteria	Acidimicrobiia	Acidimicrobiia_Unc	Acidimicrobiia_Unc	Acidimicrobiia_Unc	0	2	0	2	0	2	0	0	0	0	0	0	0	0	0	0	0	0	0	0	0	0	0	0	0	0	3	0	0	0	0	0	0	0	0	0	2	0	0	0	0	0	0
Zotu13520	Bacteria	Actinobacteria	Actinobacteria	Propionibacteriales	Nocardioidaceae	Nocardioides	0	0	0	0	0	0	0	0	0	0	0	0	0	0	0	0	0	0	0	0	0	0	0	0	0	0	0	0	24	0	0	0	0	0	0	0	0	0	0	0	0	0	0
Zotu13598	Bacteria	Actinobacteria	Acidimicrobiia	Microtrichales	Ilumatobacteraceae	Ilumatobacter	0	6	5	0	0	0	0	0	0	0	0	0	0	0	0	0	0	0	0	0	0	0	0	0	0	0	0	1	0	0	0	0	0	0	0	0	0	0	0	0	0	0	0
Zotu14128	Bacteria	Actinobacteria	Thermoleophilia	Solirubrobacterales	67-14	67-14	0	0	0	0	1	0	0	0	0	0	0	0	0	0	0	0	0	0	0	0	0	0	0	0	0	3	0	0	0	0	0	0	0	0	0	0	0	0	0	0	0	0	0
Zotu14478	Bacteria	Actinobacteria	Acidimicrobiia	Microtrichales	Iamiaceae	Iamia	0	0	1	3	7	0	0	0	0	0	0	0	0	0	0	0	0	0	0	0	0	0	0	0	0	0	0	0	0	0	0	0	0	0	12	0	0	0	0	0	0	0	0
Zotu2689	Bacteria	Actinobacteria	Acidimicrobiia	Microtrichales	Ilumatobacteraceae	Unc	0	0	0	0	0	0	0	0	0	0	0	0	0	0	0	0	0	0	0	0	0	0	0	0	0	6	0	0	17	0	0	0	0	0	0	0	0	0	0	0	0	0	0
Zotu4414	Bacteria	Actinobacteria	Thermoleophilia	Solirubrobacterales	67-14	67-14	0	0	0	0	0	0	2	1	0	2	2	0	0	0	0	1	0	0	0	0	0	0	1	0	3	0	0	0	2	0	0	0	0	0	0	0	0	0	0	0	0	0	0
Zotu5008	Bacteria	Actinobacteria	Acidimicrobiia	Unc	Unc	Unc	0	2	0	0	10	0	0	0	0	0	0	0	0	0	0	0	0	0	0	0	0	0	0	0	0	0	0	0	0	0	0	0	3	0	0	2	0	0	0	0	0	0	0
Zotu5612	Bacteria	Actinobacteria	Actinobacteria	Propionibacteriales	Nocardioidaceae	Nocardioides	0	0	2	0	0	1	0	0	0	0	0	0	0	0	0	0	0	0	0	0	0	0	0	0	0	0	0	0	1	0	0	0	0	0	0	0	0	0	0	0	0	0	0
Zotu6470	Bacteria	Actinobacteria	Actinobacteria	Frankiales	Unc	Unc	0	0	0	0	0	0	0	0	0	0	0	0	0	0	0	0	0	0	0	0	0	0	0	0	0	1	0	0	0	0	0	0	0	0	0	0	0	0	0	0	0	0	0
Zotu7121	Bacteria	Actinobacteria	Acidimicrobiia	Unc	Unc	Unc	0	1	0	2	0	1	0	0	0	0	0	0	0	0	0	0	0	0	0	0	0	0	0	0	0	0	0	0	0	0	0	0	1	1	3	14	0	0	0	0	0	0	0
Zotu7301	Bacteria	Actinobacteria	Thermoleophilia	Solirubrobacterales	Solirubrobacteraceae	Conexibacter	0	0	0	0	0	0	0	0	0	0	0	0	1	0	0	0	0	0	0	0	0	0	0	3	2	0	0	0	0	0	0	0	0	0	0	0	0	0	0	0	0	0	0
Zotu7602	Bacteria	Actinobacteria	Thermoleophilia	Solirubrobacterales	Solirubrobacteraceae	Solirubrobacter	0	1	5	0	0	0	0	0	0	0	0	0	0	0	0	0	4	0	0	0	0	0	0	0	0	0	0	0	0	0	0	0	0	4	0	9	0	0	0	0	0	0	0
Zotu8031	Bacteria	Actinobacteria	Thermoleophilia	Solirubrobacterales	Solirubrobacteraceae	Solirubrobacteraceae_Unc	0	0	0	3	2	0	0	0	0	0	0	0	0	0	0	0	0	0	2	2	0	7	1	0	0	0	0	0	0	0	0	0	0	0	0	0	0	0	0	0	0	0	0
Zotu9472	Bacteria	Actinobacteria	Actinobacteria	Frankiales	Unc	Unc	0	0	0	0	6	0	0	0	0	0	0	0	0	0	0	0	0	0	0	0	0	0	0	0	0	0	2	0	0	0	0	0	0	0	2	14	0	0	0	0	0	0	0
Zotu9755	Bacteria	Actinobacteria	Thermoleophilia	Solirubrobacterales	Solirubrobacteraceae	Conexibacter	0	0	1	3	0	0	0	0	0	0	0	0	0	0	0	0	0	0	0	0	0	2	1	0	0	0	2	0	0	0	0	0	0	0	0	0	1	0	0	0	0	0	0
Zotu9912	Bacteria	Actinobacteria	Actinobacteria	Streptomycetales	Streptomycetaceae	Streptomyces	0	0	0	0	0	0	0	0	0	0	0	0	0	0	0	0	0	0	0	0	2	0	0	1	0	15	0	0	0	0	0	0	0	0	0	0	0	0	0	0	0	0	0
Zotu10238	Bacteria	Actinobacteria	Actinobacteria	Frankiales	Unc	Unc	0	0	0	0	0	0	0	0	0	0	0	0	0	0	0	0	0	0	0	0	0	0	0	0	0	0	4	0	0	0	0	0	0	0	5	7	0	0	0	0	0	0	0
[truncated: 9,503 more rows]
[truncated: 50 more columns]

## Sheet: Eukaryotic zOTU
zotuID	Domain	Phylum	Class	Order	Family	Genus	OW_T1_0	OW_T1_0.1	OW_T1_0.2	OW_T1_0.5	OW_T1_1	OW_T1_10	OW_T1_100	OW_T1_100.1	OW_T1_100.2	OW_T1_100.5	OW_T1_101	OW_T1_102	OW_T1_105	OW_T1_110	OW_T1_120	OW_T1_150	OW_T1_2	OW_T1_20	OW_T1_200	OW_T1_200.1	OW_T1_200.2	OW_T1_200.5	OW_T1_201	OW_T1_202	OW_T1_205	OW_T1_210	OW_T1_220	OW_T1_250	OW_T1_300	OW_T1_5	OW_T1_50	OW_T2_0	OW_T2_0.1	OW_T2_0.2	OW_T2_0.5	OW_T2_1	OW_T2_10	OW_T2_100	OW_T2_100.1	OW_T2_100.2	OW_T2_100.5	OW_T2_101	OW_T2_102
[truncated: 2,072 more rows]
[truncated: 50 more columns]
