# Supplementary material for: The Vestfold Hills are alive: characterising microbial and environmental dynamics in Old Wallow, eastern Antarctica
Source: Front Microbiol. 2024 Sep 23;15:1443491. doi: 10.3389/fmicb.2024.1443491 (PMC11457671; doi:10.3389/fmicb.2024.1443491)
Supplement: Supplementary file 1 [file Data_Sheet_1.zip › Supplementary material S2.XLSX]

## Sheet: Sheet1
Phylum	Reference_Sample	Target_Sample	Log_Fold_Change	P-Value
Acidobacteria	T1	T3	2.10859	6.97e-09
Acidobacteria	T2	T3	1.43177	1.29e-36
Actinobacteria	T2	T1	0.82587	1.99e-23
Actinobacteria	T3	T1	0.366026	0.00034847
Armatimonadetes	T1	T3	3.92563	2.6e-37
Armatimonadetes	T2	T1	1.10617	4.91e-10
Armatimonadetes	T2	T3	4.53246	1.14e-65
Bacteria_Unc	T2	T1	0.858944	4.79e-06
Bacteria_Unc	T3	T1	0.99094	4e-08
Bacteria_Unc	T3	T2	0.631337	0.000203624
Bacteroidetes	T2	T1	0.987284	2.05e-12
Bacteroidetes	T3	T1	0.929044	4.51e-10
Bacteroidetes	T3	T2	0.441101	0.00040329
BRC1	T2	T1	3.4846	3.36e-48
BRC1	T2	T3	1.57239	8.36e-16
BRC1	T3	T1	1.41286	2.86e-08
Chloroflexi	T2	T1	1.16624	2.28e-26
Chloroflexi	T2	T3	0.604331	2.44e-11
Cyanobacteria	T1	T2	1.3271	2.99e-13
Cyanobacteria	T1	T3	1.22688	9.87e-06
Cyanobacteria	T3	T2	0.599557	0.0353968
Deinococcus-Thermus	T3	T1	2.13869	7.41e-25
Deinococcus-Thermus	T3	T2	2.73536	3.86e-44
Dependentiae	T1	T2	1.762	2.49e-14
Dependentiae	T1	T3	2.03324	2.35e-16
Elusimicrobia	T1	T3	2.19873	3.62e-36
Elusimicrobia	T2	T1	0.868203	3.96e-21
Elusimicrobia	T2	T3	2.56759	1.17e-55
Entotheonellaeota	T1	T3	2.44584	6.81e-32
Entotheonellaeota	T2	T1	0.798889	1.71e-17
Entotheonellaeota	T2	T3	2.74539	6.18e-44
FBP	T2	T1	2.72963	1.1e-32
FBP	T2	T3	1.26227	5.12e-15
FBP	T3	T1	0.96802	7.48e-07
Firmicutes	T1	T2	0.619372	0.00156221
Firmicutes	T3	T1	0.834706	1.55e-05
Firmicutes	T3	T2	1.95342	2.86e-34
Gemmatimonadetes	T2	T1	1.0186	5.61e-15
Gemmatimonadetes	T2	T3	0.651154	3.35e-08
Halanaerobiaeota	T1	T2	0.780724	0.000345665
Halanaerobiaeota	T3	T1	0.476171	5.57e-06
Halanaerobiaeota	T3	T2	1.75624	3.35e-16
Hydrogenedentes	T1	T2	1.12376	2.13e-13
Hydrogenedentes	T1	T3	2.0627	3.43e-11
Kiritimatiellaeota	T1	T2	1.32164	4.39e-12
Kiritimatiellaeota	T3	T1	0.572517	1.23e-06
Kiritimatiellaeota	T3	T2	2.39349	1.45e-40
Lentisphaerae	T1	T2	0.742162	5.59e-06
Lentisphaerae	T3	T1	0.453067	6.85e-06
Lentisphaerae	T3	T2	1.69457	1.4e-25
Nitrospirae	T1	T2	1.17605	0.000198916
Nitrospirae	T1	T3	1.86353	5.68e-11
Omnitrophicaeota	T2	T1	0.66241	1.38e-16
Patescibacteria	T2	T1	0.460405	0.0171176
Patescibacteria	T3	T2	0.326436	0.001959
Planctomycetes	T1	T3	0.452506	6.37e-07
Proteobacteria	T2	T1	0.282284	0.000417911
Proteobacteria	T3	T1	0.424885	2.88e-06
Proteobacteria	T3	T2	0.641942	2.1e-16
Rokubacteria	T1	T3	0.750404	1.3e-05
Rokubacteria	T2	T1	0.685515	4.18e-19
Rokubacteria	T2	T3	0.936578	2.48e-08
Tenericutes	T1	T2	1.74835	9.98e-16
Tenericutes	T3	T1	0.768176	1.12e-05
Tenericutes	T3	T2	3.01587	4.86e-47
Verrucomicrobia	T1	T3	1.23911	1.06e-10
Verrucomicrobia	T2	T3	0.803587	2.54e-05
WPS-2	T2	T1	0.988944	0.000226355
WPS-2	T3	T1	0.669496	0.00509055
Unique Phyla	28

## Sheet: Bacteria
Phylum	Reference_Sample	Target_Sample	Log_Fold_Change	Q-Value
Acidobacteria	Start	End	2.10859	6.97e-09
Acidobacteria	Mid	End	1.43177	1.29e-36
Actinobacteria	Mid	Start	0.82587	1.99e-23
Actinobacteria	End	Start	0.366026	0.00034847
Bacteroidetes	Mid	Start	0.987284	2.05e-12
Bacteroidetes	End	Start	0.929044	4.51e-10
Bacteroidetes	End	Mid	0.441101	0.00040329
Chloroflexi	Mid	Start	1.16624	2.28e-26
Chloroflexi	Mid	End	0.604331	2.44e-11
Cyanobacteria	Start	Mid	1.3271	2.99e-13
Cyanobacteria	Start	End	1.22688	9.87e-06
Cyanobacteria	End	Mid	0.599557	0.0353968
Deinococcus-Thermus	End	Mid	2.73536	3.86e-44
Deinococcus-Thermus	End	Start	2.13869	7.41e-25
Gemmatimonadetes	Mid	Start	1.0186	5.61e-15
Gemmatimonadetes	Mid	End	0.651154	3.35e-08
Patescibacteria	Mid	Start	0.460405	0.0171176
Patescibacteria	End	Mid	0.326436	0.001959
Planctomycetes	Start	End	0.452506	6.37e-07
Proteobacteria	End	Mid	0.641942	2.1e-16
Proteobacteria	End	Start	0.424885	2.88e-06
Proteobacteria	Mid	Start	0.282284	0.000417911
Verrucomicrobia	Start	End	1.23911	1.06e-10
Verrucomicrobia	Mid	End	0.803587	2.54e-05

## Sheet: Eukarya
Phylum	Reference_Sample	Target_Sample	Log_Fold_Change	Q-Value
Alveolata_unclassified	Mid	End	1.44432	0.0169345
Amoebozoa_unclassified	Mid	End	1.69672	0.00294963
Apicomplexa	Mid	End	1.479	0.00444221
Cercozoa	Start	End	2.26259	2.17e-10
Cercozoa	Start	Mid	-0.892098	6.3e-11
Chlorophyta	Start	Mid	-0.584788	0.0220916
Ciliophora	Start	Mid	2.46604	9.66e-05
Ciliophora	Start	End	-2.253	0.0082734
Eukaryota_unclassified	Start	End	1.10248	3.21e-08
Eukaryota_unclassified	Start	Mid	-1.08568	9.82e-12
Haptophyta	Start	Mid	1.3847	1.55e-05
Haptophyta	Mid	End	-1.03904	0.0362185
Haptophyta	Start	End	-1.47517	0.000987783
Lobosa	Mid	End	2.06044	1.09e-12
Lobosa	Start	End	1.64254	8.89e-18
Lobosa	Start	Mid	-1.76958	1.48e-34
Metazoa	Mid	End	1.87929	0.0040996
Metazoa	Start	End	1.30762	2.68e-07
Metazoa	Start	Mid	-1.34672	7.04e-10
Ochrophyta	Start	Mid	0.613235	0.000306116
Opisthokonta_unclassified	Start	Mid	1.39332	1.7e-21
Opisthokonta_unclassified	Mid	End	1.07874	0.00543019
Opisthokonta_unclassified	Start	End	-1.26769	8.31e-17
Sagenista	Start	Mid	2.09476	2.07e-08
Sagenista	Mid	End	-1.52312	0.000886146
Sagenista	Start	End	-1.85042	0.00155161
Stramenopiles_unclassified	Start	Mid	0.938695	0.029578

## Sheet: Environment
Soil_Name	Start - Mid		Mid - End		Start - End
	ANOSIM	Significance	ANOSIM	Significance	ANOSIM	Significance
MSL	0.9198	0.0001	0.7904	0.0001	0.4432	0.0001
DMF	0.4478	0.0001	0.4593	0.0001	0.06402	0.0176
Conductivity_(uS/cm)	0.8057	0.0001	0.9943	0.0001	0.2106	0.0002
pH	0.1782	0.0001	0.2417	0.0001	0.1456	0.0009
Total_C_(mg_C/kg_DMB)	0.3129	0.0001	0.3582	0.0001	0.05007	0.0267
Total_N_(mg_N/kg_DMB)	0.2924	0.0001	0.1532	0.0003	0.03003	0.0834
Total_P_(mg_P/kg_DMB)	0.2209	0.0001	0.1199	0.0023	0.1659	0.0001
Cl_Water_ppm	0.5287	0.0001	0.6443	0.0001	0.06849	0.0111
NO3_Water_ppm	0.1835	0.0001	0.0535	0.0163	0.1551	0.0005
PO4_Water_ppm	0.2071	0.0001	0.1352	0.0004	-0.0163	0.8031
SO4_Water_ppm	0.2894	0.0001	0.8177	0.0001	0.244	0.0001
SiO2_(%)	0.2143	0.0001	0.0152	0.1749	0.1006	0.0009
TiO2_(%)	0.3029	0.0001	0.5647	0.0001	0.07944	0.0056
Al2O3_(%)	0.3603	0.0001	0.9509	0.0001	0.1698	0.0001
Fe2O3_(%)	0.77	0.0001	0.6283	0.0001	-0.001649	0.4239
MnO_(%)	0.3437	0.0001	0.1488	0.0002	0.02206	0.1237
MgO_(%)	0.1595	0.0001	0.1426	0.0001	0.01345	0.1878
CaO_(%)	0.0944	0.0007	0.4608	0.0001	0.2284	0.0001
Na2O_(%)	0.7341	0.0001	0.9175	0.0001	0.01353	0.1904
K2O_(%)	0.2648	0.0001	0.1068	0.0016	0.1819	0.0001
P2O5_(%)	0.2648	0.0001	0.0545	0.0216	0.1976	0.0001
SO3_(%)	0.2534	0.0001	0.7682	0.0001	0.2184	0.0001
Cl_(ppm)	0.2908	0.0001	0.4318	0.0001	0.05864	0.0095
