# Supplementary material for: The Vestfold Hills are alive: characterising microbial and environmental dynamics in Old Wallow, eastern Antarctica
Source: Front Microbiol. 2024 Sep 23;15:1443491. doi: 10.3389/fmicb.2024.1443491 (PMC11457671; doi:10.3389/fmicb.2024.1443491)
Supplement: Supplementary file 1 [file Data_Sheet_1.zip › Supplementary material S1.XLSX]

## Sheet: Old Wallow
Sample	MSL	Latitude	Longitude	Elevation (m)	Slope	Aspect	DMF	Conductivity (uS/cm)	pH	Total C (mg C/kg DMB)	Total N (mg N/kg DMB)	Total P (mg P/kg DMB)	Phosphorus Colwell (mg/Kg)	Cl_Water_ppm	NO2_Water_ppm	Br_Water_ppm	NO3_Water_ppm	PO4_Water_ppm	SO4_Water_ppm	NH4_Water_ppm	P (mg/kg)	K (mg/kg)	Ca (mg/kg)	Mg (mg/kg)	Zn (mg/kg)	B (mg/kg)	S (mg/kg)	Cu (mg/kg)	Fe (mg/kg)	Mn (mg/kg)	Na (mg/kg)	Al (mg/kg)	M3-PSR	CECe (meq/100g)	Ca (meq/100g)	Mg (meq/100g)	K (meq/100g)	Na (meq/100g)	% Base Saturation	%CEC Ca	%CEC Mg	%CEC K	%CEC Na	Mud %	Sand %	Gravel %	Minimum (um)	Maximum (um)	Mean (µm)
OW/T1/0	17.972	-68.6001	77.9522	19.9078	3.74877	140.426	0.974584	520	9.2	1769	100	510	9.5	583.832	<0.15	<0.15	2.46151	2.22455	155.012	NA	8.194	83.231	390.402	221.318	0.765	1.765	62.251	5.358	186.099	27.512	512.501	110.887	0.035	28.611	1.948	1.821	0.212	2.229	21.71	6.808	6.366	0.744	7.791	9.63056	80.2485	10.121	5.52776	1304.16	353.072
OW/T1/0.1	17.925	-68.6001	77.9522	19.9041	3.7441	129.124	0.979029	193.2	9.68	1355	52	650	NA	182	<3.3	NA	0.9	1.5	41	NA	NA	NA	NA	NA	NA	NA	NA	NA	NA	NA	NA	NA	NA	NA	NA	NA	NA	NA	NA	NA	NA	NA	NA	NA	NA	NA	NA	NA	NA
OW/T1/0.2	17.94	-68.6001	77.9522	19.9034	3.74461	129.124	0.988436	235.4	9.24	1008	53	660	NA	242	<3.3	NA	0.9	0.9	49	NA	NA	NA	NA	NA	NA	NA	NA	NA	NA	NA	NA	NA	NA	NA	NA	NA	NA	NA	NA	NA	NA	NA	NA	NA	NA	NA	NA	NA	NA
OW/T1/0.5	17.929	-68.6001	77.9522	19.9006	3.74389	129.124	0.997383	563	9.34	1444	100	680	NA	695	<3.3	NA	3.1	2.1	125	NA	NA	NA	NA	NA	NA	NA	NA	NA	NA	NA	NA	NA	NA	NA	NA	NA	NA	NA	NA	NA	NA	NA	NA	NA	NA	NA	NA	NA	NA
OW/T1/1	17.927	-68.6001	77.9522	19.8872	3.7284	129.124	0.977706	134.8	8.85	976.9	<50	640	NA	154	<3.3	NA	<0.4	0.6	35	NA	NA	NA	NA	NA	NA	NA	NA	NA	NA	NA	NA	NA	NA	NA	NA	NA	NA	NA	NA	NA	NA	NA	NA	NA	NA	NA	NA	NA	NA
OW/T1/10	17.597	-68.6001	77.9524	19.6733	3.42401	118.308	0.967267	2730	8.29	2215	120	460	NA	3070	<0.3	NA	11.9	<0.6	2080	NA	NA	NA	NA	NA	NA	NA	NA	NA	NA	NA	NA	NA	NA	NA	NA	NA	NA	NA	NA	NA	NA	NA	NA	NA	NA	NA	NA	NA	NA
OW/T1/100	15.611	-68.5997	77.9544	18.3189	0.336236	119.694	0.88329	13300	8.4	3990	250	710	9.5	<0.15	<0.15	17.7205	5.67035	<0.15	762.573	NA	9.818	497.338	3092.81	2721.84	1.898	4.075	291.072	12.65	326.35	42.752	12573	160.524	0.026	116.196	15.433	22.401	1.272	54.688	80.722	13.281	19.279	1.094	47.065	28.9802	69.5433	1.47655	2.12906	462.219	124.206
OW/T1/100.1	15.615	-68.5997	77.9544	18.3188	0.337367	119.694	0.890181	13230	8.37	3276	210	610	NA	20900	<0.3	NA	1.8	<0.6	540	NA	NA	NA	NA	NA	NA	NA	NA	NA	NA	NA	NA	NA	NA	NA	NA	NA	NA	NA	NA	NA	NA	NA	NA	NA	NA	NA	NA	NA	NA
OW/T1/100.2	15.584	-68.5997	77.9544	18.3186	0.338169	119.694	0.886312	14744	8.41	3784	230	640	NA	21800	<0.3	NA	1.8	<0.6	847	NA	NA	NA	NA	NA	NA	NA	NA	NA	NA	NA	NA	NA	NA	NA	NA	NA	NA	NA	NA	NA	NA	NA	NA	NA	NA	NA	NA	NA	NA
OW/T1/100.5	15.588	-68.5997	77.9544	18.3183	0.340212	119.694	0.890025	13370	8.39	3675	250	600	NA	19200	<0.3	NA	2.6	<0.6	450	NA	NA	NA	NA	NA	NA	NA	NA	NA	NA	NA	NA	NA	NA	NA	NA	NA	NA	NA	NA	NA	NA	NA	NA	NA	NA	NA	NA	NA	NA
OW/T1/101	15.596	-68.5997	77.9544	18.3176	0.342834	119.694	0.88263	14674	8.45	3950	230	590	NA	20600	<0.3	NA	2.2	<0.6	583	NA	NA	NA	NA	NA	NA	NA	NA	NA	NA	NA	NA	NA	NA	NA	NA	NA	NA	NA	NA	NA	NA	NA	NA	NA	NA	NA	NA	NA	NA
OW/T1/102	15.604	-68.5997	77.9544	18.3158	0.344979	119.694	0.890331	15300	8.5	4484	280	610	9.5	<0.15	<0.15	17.7848	1.69079	<0.15	542.806	NA	9.501	405.256	4339.52	2952.48	2.912	3.247	207.652	14.124	194.223	47.344	10094.7	197.087	0.028	113.3	21.654	24.3	1.036	43.909	80.229	19.112	21.447	0.915	38.754	39.1325	52.8887	7.97879	1.43649	500.319	102.996
OW/T1/105	15.61	-68.5997	77.9545	18.3082	0.344573	353.308	0.894158	14517	8.37	4194	190	650	NA	21100	<0.3	NA	0.9	<0.6	737	NA	NA	NA	NA	NA	NA	NA	NA	NA	NA	NA	NA	NA	NA	NA	NA	NA	NA	NA	NA	NA	NA	NA	NA	NA	NA	NA	NA	NA	NA
OW/T1/110	15.629	-68.5997	77.9546	18.2861	0.325544	88.4358	0.879659	11452	8.41	3651	210	640	NA	16300	<0.3	NA	0.9	<0.6	599	NA	NA	NA	NA	NA	NA	NA	NA	NA	NA	NA	NA	NA	NA	NA	NA	NA	NA	NA	NA	NA	NA	NA	NA	NA	NA	NA	NA	NA	NA
OW/T1/120	15.64	-68.5996	77.9548	18.2337	0.47301	19.1358	0.890714	13994	8.18	2540	170	600	NA	20000	<0.3	NA	0.9	<0.6	876	NA	NA	NA	NA	NA	NA	NA	NA	NA	NA	NA	NA	NA	NA	NA	NA	NA	NA	NA	NA	NA	NA	NA	NA	NA	NA	NA	NA	NA	NA
OW/T1/150	15.875	-68.5995	77.9555	17.9828	1.13871	344.734	0.899094	6625	7.82	2563	230	680	NA	9990	<0.3	NA	20.2	<0.6	258	NA	NA	NA	NA	NA	NA	NA	NA	NA	NA	NA	NA	NA	NA	NA	NA	NA	NA	NA	NA	NA	NA	NA	NA	NA	NA	NA	NA	NA	NA
OW/T1/2	17.97	-68.6001	77.9523	19.8658	3.70374	129.124	0.908151	8580	8.3	5869	510	690	21.658	10968.8	0.309625	3.14701	44.2205	<0.15	3167.31	NA	13.648	259.35	3046.82	1398.81	2.571	15.528	1606.91	17.927	353.24	24.674	8101.78	246.385	0.028	85.02	15.203	11.512	0.663	35.24	73.653	17.882	13.541	0.78	41.449	34.1005	62.4995	3.39994	1.19015	717.838	149.696
OW/T1/20	17.432	-68.6	77.9526	19.3189	2.89783	115.47	0.864581	7420	8.32	1961	220	710	NA	8830	<0.3	NA	35.6	<0.6	3240	NA	NA	NA	NA	NA	NA	NA	NA	NA	NA	NA	NA	NA	NA	NA	NA	NA	NA	NA	NA	NA	NA	NA	NA	NA	NA	NA	NA	NA	NA
OW/T1/200	16.779	-68.5993	77.9566	18.5389	2.04059	277.16	0.916497	619	7.9	3070	390	680	19.5328	<0.15	<0.15	<0.15	3.65338	1.53142	133.664	NA	6.048	127.481	373.857	349.849	1.154	1.363	56.819	11.253	282.406	13.838	1092.49	273.679	0.012	32.223	1.865	2.879	0.326	4.752	30.484	5.789	8.935	1.012	14.747	29.0826	64.7807	6.13668	1.18448	785.199	145.426
OW/T1/200.1	16.788	-68.5993	77.9566	18.5421	2.04155	277.16	0.935012	1088	7.85	2107	310	740	NA	1550	<0.3	NA	5.3	<0.6	160	NA	NA	NA	NA	NA	NA	NA	NA	NA	NA	NA	NA	NA	NA	NA	NA	NA	NA	NA	NA	NA	NA	NA	NA	NA	NA	NA	NA	NA	NA
OW/T1/200.2	16.792	-68.5993	77.9566	18.546	2.0431	277.16	0.952114	727	7.98	1438	140	760	NA	1010	<0.3	NA	3.1	0.6	116	NA	NA	NA	NA	NA	NA	NA	NA	NA	NA	NA	NA	NA	NA	NA	NA	NA	NA	NA	NA	NA	NA	NA	NA	NA	NA	NA	NA	NA	NA
OW/T1/200.5	16.795	-68.5993	77.9566	18.5521	2.0463	277.16	0.921943	1152	9.02	4378	500	680	NA	1510	<0.3	NA	4	1.9	283	NA	NA	NA	NA	NA	NA	NA	NA	NA	NA	NA	NA	NA	NA	NA	NA	NA	NA	NA	NA	NA	NA	NA	NA	NA	NA	NA	NA	NA	NA
OW/T1/201	16.823	-68.5993	77.9566	18.566	2.0514	277.16	0.943311	1473	8.3	1647	200	800	NA	2160	<0.3	NA	6.6	1.2	207	NA	NA	NA	NA	NA	NA	NA	NA	NA	NA	NA	NA	NA	NA	NA	NA	NA	NA	NA	NA	NA	NA	NA	NA	NA	NA	NA	NA	NA	NA
OW/T1/202	16.832	-68.5993	77.9566	18.5925	2.05589	277.16	0.985401	114	9.2	1304	120	710	9.5	104.282	<0.15	<0.15	<0.76	2.51645	21.2588	NA	5.625	53.75	164.456	161.922	0.629	0.507	9.245	3.833	167.871	16.595	166.665	92.28	0.028	25.415	0.82	1.332	0.137	0.724	11.865	3.228	5.243	0.541	2.852	4.53867	79.1445	16.3168	9.73212	1374.15	415.309
OW/T1/205	16.913	-68.5993	77.9567	18.6819	2.05865	277.16	0.904371	2069	7.63	4870	710	600	NA	3140	<0.3	NA	8.8	<0.6	141	NA	NA	NA	NA	NA	NA	NA	NA	NA	NA	NA	NA	NA	NA	NA	NA	NA	NA	NA	NA	NA	NA	NA	NA	NA	NA	NA	NA	NA	NA
OW/T1/210	17.105	-68.5993	77.9568	18.8387	2.05028	271.884	0.917563	1526	8.21	2470	330	620	NA	2230	<0.3	NA	6.2	<0.6	166	NA	NA	NA	NA	NA	NA	NA	NA	NA	NA	NA	NA	NA	NA	NA	NA	NA	NA	NA	NA	NA	NA	NA	NA	NA	NA	NA	NA	NA	NA
OW/T1/220	17.345	-68.5992	77.957	19.1403	1.908	262.671	0.930071	4652	8.23	1250	220	620	NA	6500	<0.3	NA	9.2	0.6	377	NA	NA	NA	NA	NA	NA	NA	NA	NA	NA	NA	NA	NA	NA	NA	NA	NA	NA	NA	NA	NA	NA	NA	NA	NA	NA	NA	NA	NA	NA
OW/T1/250	18.399	-68.5991	77.9577	19.8268	0.668383	248.858	0.946528	1700	9.58	1233	150	670	NA	2440	<0.3	NA	1.8	2.2	188	NA	NA	NA	NA	NA	NA	NA	NA	NA	NA	NA	NA	NA	NA	NA	NA	NA	NA	NA	NA	NA	NA	NA	NA	NA	NA	NA	NA	NA	NA
OW/T1/300	18.632	-68.5989	77.9588	19.7527	0.879348	125.375	0.873592	1043	8.34	1079	200	690	NA	1530	<0.3	NA	1.3	0.6	61	NA	NA	NA	NA	NA	NA	NA	NA	NA	NA	NA	NA	NA	NA	NA	NA	NA	NA	NA	NA	NA	NA	NA	NA	NA	NA	NA	NA	NA	NA
OW/T1/5	17.905	-68.6001	77.9523	19.8005	3.61784	129.124	0.922697	4821	8.33	4219	290	500	NA	5540	<0.3	NA	21.1	0.9	1670	NA	NA	NA	NA	NA	NA	NA	NA	NA	NA	NA	NA	NA	NA	NA	NA	NA	NA	NA	NA	NA	NA	NA	NA	NA	NA	NA	NA	NA	NA
OW/T1/50	16.027	-68.5999	77.9533	18.7599	2.25853	114.985	0.916485	2170	8.55	1720	210	720	NA	3230	<0.3	NA	8.4	0.9	175	NA	NA	NA	NA	NA	NA	NA	NA	NA	NA	NA	NA	NA	NA	NA	NA	NA	NA	NA	NA	NA	NA	NA	NA	NA	NA	NA	NA	NA	NA
OW/T2/0	17.958	-68.6001	77.9522	19.7878	3.55083	129.124	0.957862	2000	9.3	1547	88	890	22.7848	<0.15	<0.15	<0.15	7.19818	1.82633	444.442	NA	8.121	210.207	645.9	545.886	1.25	2.619	156.702	4.94	213.334	31.426	2163.81	170.294	0.025	40.065	3.223	4.492	0.537	9.411	44.091	8.044	11.213	1.342	23.491	11.4554	78.5971	9.94754	2.46961	1247.12	338.626
OW/T2/0.1	17.963	-68.6001	77.9522	19.7879	3.55232	129.124	0.982333	441	8.83	1366	54	440	NA	585	<3.3	NA	0.9	0.9	58	NA	NA	NA	NA	NA	NA	NA	NA	NA	NA	NA	NA	NA	NA	NA	NA	NA	NA	NA	NA	NA	NA	NA	NA	NA	NA	NA	NA	NA	NA
OW/T2/0.2	17.966	-68.6001	77.9522	19.7867	3.55231	129.124	0.981943	396	9.23	1002	<50	450	NA	496	<3.3	NA	0.9	0.9	59	NA	NA	NA	NA	NA	NA	NA	NA	NA	NA	NA	NA	NA	NA	NA	NA	NA	NA	NA	NA	NA	NA	NA	NA	NA	NA	NA	NA	NA	NA
OW/T2/0.5	17.92	-68.6001	77.9522	19.7823	3.54951	129.124	0.972775	660	9.15	1529	70	710	NA	840	<3.3	NA	1.8	1.2	121	NA	NA	NA	NA	NA	NA	NA	NA	NA	NA	NA	NA	NA	NA	NA	NA	NA	NA	NA	NA	NA	NA	NA	NA	NA	NA	NA	NA	NA	NA
OW/T2/1	17.89	-68.6001	77.9522	19.7736	3.54331	129.124	0.970831	210.4	9.66	1736	63	670	NA	176	<0.3	NA	0.4	3.4	46	NA	NA	NA	NA	NA	NA	NA	NA	NA	NA	NA	NA	NA	NA	NA	NA	NA	NA	NA	NA	NA	NA	NA	NA	NA	NA	NA	NA	NA	NA
OW/T2/10	17.532	-68.6001	77.9524	19.564	3.26244	118.308	0.941403	5103	8.27	6525	160	370	NA	4130	<0.3	NA	22.4	<0.6	4260	NA	NA	NA	NA	NA	NA	NA	NA	NA	NA	NA	NA	NA	NA	NA	NA	NA	NA	NA	NA	NA	NA	NA	NA	NA	NA	NA	NA	NA	NA
OW/T2/100	15.611	-68.5997	77.9544	18.3123	0.267334	119.694	0.887379	12700	8.5	4504	250	670	9.5	<0.15	<0.15	16.274	2.10968	<0.15	645.308	NA	10.273	416.536	3273.96	2729.62	3.009	2.841	250.376	11.572	178.756	57.376	10914.9	180.558	0.033	109.745	16.337	22.466	1.065	47.476	79.589	14.886	20.471	0.97	43.26	41.9785	54.7142	3.30731	1.01972	575.696	118.461
OW/T2/100.1	15.578	-68.5997	77.9544	18.3122	0.267349	119.694	0.895935	15110	8.4	3696	190	630	NA	21400	<0.3	NA	1.8	<0.6	812	NA	NA	NA	NA	NA	NA	NA	NA	NA	NA	NA	NA	NA	NA	NA	NA	NA	NA	NA	NA	NA	NA	NA	NA	NA	NA	NA	NA	NA	NA
OW/T2/100.2	15.568	-68.5997	77.9544	18.3119	0.267258	119.694	0.894239	14589	8.43	3632	190	620	NA	21700	<0.3	NA	1.8	<0.6	887	NA	NA	NA	NA	NA	NA	NA	NA	NA	NA	NA	NA	NA	NA	NA	NA	NA	NA	NA	NA	NA	NA	NA	NA	NA	NA	NA	NA	NA	NA
OW/T2/100.5	15.565	-68.5997	77.9544	18.3113	0.265939	119.694	0.89819	15043	8.41	3323	200	560	NA	23000	<0.3	NA	1.8	<0.6	603	NA	NA	NA	NA	NA	NA	NA	NA	NA	NA	NA	NA	NA	NA	NA	NA	NA	NA	NA	NA	NA	NA	NA	NA	NA	NA	NA	NA	NA	NA
OW/T2/101	15.567	-68.5997	77.9544	18.3105	0.2657	119.694	0.885854	17063	8.36	3684	220	620	NA	25600	<0.3	NA	2.2	<0.6	666	NA	NA	NA	NA	NA	NA	NA	NA	NA	NA	NA	NA	NA	NA	NA	NA	NA	NA	NA	NA	NA	NA	NA	NA	NA	NA	NA	NA	NA	NA
OW/T2/102	15.556	-68.5997	77.9545	18.3097	0.273108	119.694	0.888791	13700	8.4	4668	270	660	9.5	<0.15	<0.15	18.5401	1.37495	<0.15	745.975	NA	10.272	428.255	4190.26	3074.34	3.204	2.969	227.485	14.369	217.785	71.133	10448.2	212.691	0.028	115.154	20.909	25.303	1.095	45.446	80.547	18.157	21.973	0.951	39.465	42.2233	51.6006	6.17608	0.945923	505.811	109.781
OW/T2/105	15.587	-68.5997	77.9545	18.3043	0.28227	353.308	0.88293	13512	8.46	3470	210	610	NA	19100	<0.3	NA	1.8	<0.6	733	NA	NA	NA	NA	NA	NA	NA	NA	NA	NA	NA	NA	NA	NA	NA	NA	NA	NA	NA	NA	NA	NA	NA	NA	NA	NA	NA	NA	NA	NA
OW/T2/110	15.606	-68.5997	77.9546	18.29	0.323192	353.308	0.900896	17415	8.32	2804	190	670	NA	26200	<0.3	NA	2.2	<0.6	1110	NA	NA	NA	NA	NA	NA	NA	NA	NA	NA	NA	NA	NA	NA	NA	NA	NA	NA	NA	NA	NA	NA	NA	NA	NA	NA	NA	NA	NA	NA
OW/T2/120	15.652	-68.5996	77.9549	18.2431	0.475561	19.1358	0.903875	17610	7.78	2527	200	720	NA	26500	<0.3	NA	2.2	<0.6	1210	NA	NA	NA	NA	NA	NA	NA	NA	NA	NA	NA	NA	NA	NA	NA	NA	NA	NA	NA	NA	NA	NA	NA	NA	NA	NA	NA	NA	NA	NA
OW/T2/150	15.892	-68.5995	77.9555	18.0215	1.16258	342.053	0.915881	9973	7.38	2268	170	620	NA	14500	<0.3	NA	14.5	<0.6	272	NA	NA	NA	NA	NA	NA	NA	NA	NA	NA	NA	NA	NA	NA	NA	NA	NA	NA	NA	NA	NA	NA	NA	NA	NA	NA	NA	NA	NA	NA
OW/T2/2	17.805	-68.6001	77.9523	19.7501	3.51774	129.124	0.97611	82.7	9.2	1353	65	490	9.5	63.6533	<0.15	<0.15	<0.76	1.35608	20.6899	NA	6.857	49.716	184.117	128.295	0.557	0.562	11.006	2.928	190.142	31.265	94.687	70.212	0.036	24.913	0.918	1.055	0.127	0.411	10.089	3.687	4.238	0.51	1.653	4.91089	86.8369	8.25225	10.758	1433.97	431.941
OW/T2/20	17.339	-68.6	77.9527	19.2422	2.73035	115.47	0.900007	3980	7.73	4932	840	770	NA	5280	<0.3	NA	15	1.2	458	NA	NA	NA	NA	NA	NA	NA	NA	NA	NA	NA	NA	NA	NA	NA	NA	NA	NA	NA	NA	NA	NA	NA	NA	NA	NA	NA	NA	NA	NA
OW/T2/200	16.791	-68.5993	77.9566	18.5864	2.00886	277.16	0.919298	840	7.2	4239	470	690	23.0658	<0.15	<0.15	0.687413	3.24206	<0.15	91.4309	NA	7.19	105.56	501.206	507.276	1.416	2.547	43.887	14.479	279.044	25.986	768.55	247.531	0.016	32.689	2.501	4.175	0.27	3.342	31.475	7.65	12.772	0.826	10.226	28.6746	62.1347	9.19071	1.35591	764.061	154.869
OW/T2/200.1	16.776	-68.5993	77.9566	18.5895	2.00874	277.16	0.922067	624	7.46	1631	220	710	NA	865	<0.3	NA	1.8	<0.6	100	NA	NA	NA	NA	NA	NA	NA	NA	NA	NA	NA	NA	NA	NA	NA	NA	NA	NA	NA	NA	NA	NA	NA	NA	NA	NA	NA	NA	NA	NA
OW/T2/200.2	16.782	-68.5993	77.9566	18.5916	2.00951	277.16	0.923022	933	7.51	1570	210	680	NA	1330	<0.3	NA	2.2	<0.6	152	NA	NA	NA	NA	NA	NA	NA	NA	NA	NA	NA	NA	NA	NA	NA	NA	NA	NA	NA	NA	NA	NA	NA	NA	NA	NA	NA	NA	NA	NA
OW/T2/200.5	16.785	-68.5993	77.9566	18.6042	2.00914	277.16	0.914178	552	7.68	3242	400	680	NA	761	<0.3	NA	1.3	<0.6	83	NA	NA	NA	NA	NA	NA	NA	NA	NA	NA	NA	NA	NA	NA	NA	NA	NA	NA	NA	NA	NA	NA	NA	NA	NA	NA	NA	NA	NA	NA
OW/T2/201	16.808	-68.5993	77.9566	18.6162	2.00926	277.16	0.916229	951	7.37	4503	530	620	NA	1380	<0.3	NA	2.6	<0.6	117	NA	NA	NA	NA	NA	NA	NA	NA	NA	NA	NA	NA	NA	NA	NA	NA	NA	NA	NA	NA	NA	NA	NA	NA	NA	NA	NA	NA	NA	NA
OW/T2/202	16.848	-68.5993	77.9567	18.6423	2.01099	277.16	0.9853	147	9.7	1543	110	690	9.5	84.6321	<0.15	<0.15	0.993961	2.34672	22.5702	NA	6.116	56.949	200.572	149.217	0.837	0.679	11.168	4.693	156.586	22.019	194.908	89.229	0.032	25.622	1	1.228	0.145	0.847	12.576	3.906	4.793	0.568	3.308	4.98432	83.0731	11.9426	6.98333	1427.95	474.793
OW/T2/205	16.964	-68.5993	77.9567	18.7281	2.01027	277.16	0.908137	1475	7.53	4390	580	650	NA	2180	<0.3	NA	4	<0.6	126	NA	NA	NA	NA	NA	NA	NA	NA	NA	NA	NA	NA	NA	NA	NA	NA	NA	NA	NA	NA	NA	NA	NA	NA	NA	NA	NA	NA	NA	NA
OW/T2/210	17.154	-68.5993	77.9568	18.8809	2.00677	271.884	0.902045	1921	7.68	3825	610	630	NA	2940	<0.3	NA	7	<0.6	113	NA	NA	NA	NA	NA	NA	NA	NA	NA	NA	NA	NA	NA	NA	NA	NA	NA	NA	NA	NA	NA	NA	NA	NA	NA	NA	NA	NA	NA	NA
OW/T2/220	17.435	-68.5992	77.9571	19.1779	1.85576	262.671	0.925108	1924	8.55	276.5	130	480	NA	2860	<0.3	NA	5.3	1.6	168	NA	NA	NA	NA	NA	NA	NA	NA	NA	NA	NA	NA	NA	NA	NA	NA	NA	NA	NA	NA	NA	NA	NA	NA	NA	NA	NA	NA	NA	NA
OW/T2/250	18.405	-68.5991	77.9577	19.8275	0.636053	248.858	0.945051	3526	8.41	722	150	720	NA	4870	<0.3	NA	3.5	<0.6	360	NA	NA	NA	NA	NA	NA	NA	NA	NA	NA	NA	NA	NA	NA	NA	NA	NA	NA	NA	NA	NA	NA	NA	NA	NA	NA	NA	NA	NA	NA
OW/T2/300	18.584	-68.5989	77.9589	19.7256	0.811096	125.375	0.893862	1245	9.17	1042	130	680	NA	1770	<0.3	NA	2.2	<0.6	110	NA	NA	NA	NA	NA	NA	NA	NA	NA	NA	NA	NA	NA	NA	NA	NA	NA	NA	NA	NA	NA	NA	NA	NA	NA	NA	NA	NA	NA	NA
OW/T2/5	17.702	-68.6001	77.9523	19.6873	3.44355	129.124	0.943068	1070	9.46	9432	100	810	NA	1050	<0.3	NA	3.1	3.1	625	NA	NA	NA	NA	NA	NA	NA	NA	NA	NA	NA	NA	NA	NA	NA	NA	NA	NA	NA	NA	NA	NA	NA	NA	NA	NA	NA	NA	NA	NA
OW/T2/50	15.957	-68.5999	77.9533	18.6926	2.15799	114.985	0.918982	17737	7.46	4204	420	630	NA	26800	<0.3	NA	35.6	<0.6	1070	NA	NA	NA	NA	NA	NA	NA	NA	NA	NA	NA	NA	NA	NA	NA	NA	NA	NA	NA	NA	NA	NA	NA	NA	NA	NA	NA	NA	NA	NA
OW/T3/0	17.948	-68.6001	77.9523	19.6722	3.35467	129.124	0.943856	5310	8.3	5438	340	1200	9.5	1698.15	<0.15	<0.15	9.4478	<0.15	8372.96	NA	8.418	258.192	24330.1	854.213	1.957	9.777	17901.3	9.456	241.798	29.527	1871.8	124.218	0.03	159.64	121.407	7.03	0.66	8.141	85.968	76.05	4.403	0.413	5.1	14.8566	72.3677	12.7757	2.29694	1197.59	266.958
OW/T3/0.1	17.94	-68.6001	77.9523	19.6719	3.35734	129.124	0.895608	8739	8.56	13580	220	1200	NA	5390	<3.3	NA	22.1	<0.6	10400	NA	NA	NA	NA	NA	NA	NA	NA	NA	NA	NA	NA	NA	NA	NA	NA	NA	NA	NA	NA	NA	NA	NA	NA	NA	NA	NA	NA	NA	NA
OW/T3/0.2	17.943	-68.6001	77.9523	19.6702	3.35655	129.124	0.852099	6099	8.48	7147	260	600	NA	2520	<3.3	NA	11.5	<0.6	8950	NA	NA	NA	NA	NA	NA	NA	NA	NA	NA	NA	NA	NA	NA	NA	NA	NA	NA	NA	NA	NA	NA	NA	NA	NA	NA	NA	NA	NA	NA
OW/T3/0.5	17.932	-68.6001	77.9523	19.6685	3.35955	129.124	0.932079	7114	8.29	3622	380	820	NA	4370	<3.3	NA	19.9	0.6	8470	NA	NA	NA	NA	NA	NA	NA	NA	NA	NA	NA	NA	NA	NA	NA	NA	NA	NA	NA	NA	NA	NA	NA	NA	NA	NA	NA	NA	NA	NA
OW/T3/1	17.88	-68.6001	77.9523	19.6537	3.34491	129.124	0.942519	2507	8.36	6335	320	850	NA	1730	<0.3	NA	6.6	0.6	3580	NA	NA	NA	NA	NA	NA	NA	NA	NA	NA	NA	NA	NA	NA	NA	NA	NA	NA	NA	NA	NA	NA	NA	NA	NA	NA	NA	NA	NA	NA
OW/T3/10	17.486	-68.6001	77.9525	19.4519	3.10237	121.583	0.888545	8640	8.4	46170	170	890	9.5	6825.5	<0.15	2.86521	43.7832	<0.15	9055.66	NA	22.533	520.631	3613.8	1542.43	2.913	8.83	1946.94	6.864	522.049	87.489	4165.79	126.021	0.051	72.579	18.032	12.694	1.331	18.12	69.137	24.845	17.49	1.835	24.965	33.44	63.31	3.24	0	0	0
OW/T3/100	15.571	-68.5997	77.9544	18.3131	0.251912	119.694	0.883959	14900	8.4	3920	260	590	9.5	20693.5	<0.15	16.6725	1.2612	<0.15	762.801	NA	12.237	410.707	2561.59	2773.95	3.561	2.986	292.906	12.792	231.017	40.128	12405.3	211.244	0.033	113.023	12.782	22.83	1.05	53.959	80.181	11.309	20.2	0.929	47.741	39.91	57.2871	2.80291	1.39646	523.3	113.224
OW/T3/100.1	15.587	-68.5997	77.9544	18.3129	0.252677	119.694	0.883532	13972	8.39	3443	240	660	NA	20500	<0.3	NA	0.9	<0.6	823	NA	NA	NA	NA	NA	NA	NA	NA	NA	NA	NA	NA	NA	NA	NA	NA	NA	NA	NA	NA	NA	NA	NA	NA	NA	NA	NA	NA	NA	NA
OW/T3/100.2	15.568	-68.5997	77.9544	18.3128	0.253095	119.694	0.888925	15814	8.33	3439	210	610	NA	23200	<0.3	NA	0.9	<0.6	752	NA	NA	NA	NA	NA	NA	NA	NA	NA	NA	NA	NA	NA	NA	NA	NA	NA	NA	NA	NA	NA	NA	NA	NA	NA	NA	NA	NA	NA	NA
OW/T3/100.5	15.559	-68.5997	77.9544	18.3123	0.254743	119.694	0.886042	15478	8.42	3744	230	610	NA	23200	<0.3	NA	0.9	<0.6	711	NA	NA	NA	NA	NA	NA	NA	NA	NA	NA	NA	NA	NA	NA	NA	NA	NA	NA	NA	NA	NA	NA	NA	NA	NA	NA	NA	NA	NA	NA
OW/T3/101	15.588	-68.5997	77.9545	18.3115	0.255469	119.694	0.887266	15465	8.44	3425	260	660	NA	23200	<0.3	NA	0.9	<0.6	953	NA	NA	NA	NA	NA	NA	NA	NA	NA	NA	NA	NA	NA	NA	NA	NA	NA	NA	NA	NA	NA	NA	NA	NA	NA	NA	NA	NA	NA	NA
OW/T3/102	15.562	-68.5997	77.9545	18.3098	0.253493	353.308	0.879082	17700	8.5	5119	290	650	9.5	<0.15	<0.15	19.2757	1.23458	<0.15	<0.15	NA	11.372	481.974	4566.61	3527.86	3.245	3.386	316.62	14.569	211.941	81.446	14074	168.947	0.036	136.674	22.787	29.035	1.232	61.217	83.61	16.672	21.244	0.902	44.791	41.0827	48.0195	10.8978	0.920063	552.632	111.404
OW/T3/105	15.563	-68.5997	77.9545	18.3025	0.231031	353.308	0.882037	16883	8.41	3695	210	650	NA	24800	<0.3	NA	1.3	<0.6	936	NA	NA	NA	NA	NA	NA	NA	NA	NA	NA	NA	NA	NA	NA	NA	NA	NA	NA	NA	NA	NA	NA	NA	NA	NA	NA	NA	NA	NA	NA
OW/T3/110	15.578	-68.5997	77.9547	18.2968	0.339913	353.308	0.882951	13437	8.41	3903	210	630	NA	19100	<0.3	NA	4	<0.6	675	NA	NA	NA	NA	NA	NA	NA	NA	NA	NA	NA	NA	NA	NA	NA	NA	NA	NA	NA	NA	NA	NA	NA	NA	NA	NA	NA	NA	NA	NA
OW/T3/120	15.655	-68.5997	77.9549	18.2615	0.554224	19.1358	0.901271	13326	7.86	2564	210	610	NA	18400	<0.3	NA	0.9	<0.6	816	NA	NA	NA	NA	NA	NA	NA	NA	NA	NA	NA	NA	NA	NA	NA	NA	NA	NA	NA	NA	NA	NA	NA	NA	NA	NA	NA	NA	NA	NA
OW/T3/150	15.936	-68.5995	77.9555	18.0679	1.19039	342.053	0.91203	13189	7.95	3624	210	700	NA	17700	<0.3	NA	17.6	0.6	722	NA	NA	NA	NA	NA	NA	NA	NA	NA	NA	NA	NA	NA	NA	NA	NA	NA	NA	NA	NA	NA	NA	NA	NA	NA	NA	NA	NA	NA	NA
OW/T3/2	17.81	-68.6001	77.9523	19.6346	3.3404	129.124	0.909428	7260	8.5	8969	610	950	21.7829	4102.9	<0.15	1.74252	19.6698	<0.15	9291.85	NA	11.951	315.045	6100.58	1036.52	2.044	28.518	3553.59	13.32	275.897	29.416	5116.05	165.702	0.034	84.432	30.442	8.531	0.805	22.253	73.469	36.054	10.103	0.954	26.356	23.7749	71.1553	5.06982	1.78264	592.735	139.127
OW/T3/20	17.299	-68.6001	77.9527	19.1758	2.62185	115.47	0.870969	7184	7.8	6345	1000	920	NA	9570	<0.3	NA	36.5	<0.6	1850	NA	NA	NA	NA	NA	NA	NA	NA	NA	NA	NA	NA	NA	NA	NA	NA	NA	NA	NA	NA	NA	NA	NA	NA	NA	NA	NA	NA	NA	NA
OW/T3/200	16.853	-68.5993	77.9566	18.6324	1.96694	277.16	0.886825	1190	7.1	7138	810	630	20.1995	<0.15	<0.15	1.12006	7.69917	<0.15	112.899	NA	8.54	110.472	791.43	801.97	2.737	4.192	72.329	28.186	352.311	4.444	1299.55	391.45	0.013	38.885	3.949	6.6	0.282	5.652	42.394	10.156	16.974	0.726	14.536	26.9435	70.6732	2.38332	1.77287	360.078	96.4668
OW/T3/200.1	16.838	-68.5993	77.9566	18.6354	1.9672	277.16	0.922055	1149	7.32	2779	330	710	NA	1700	<0.3	NA	6.2	<0.6	127	NA	NA	NA	NA	NA	NA	NA	NA	NA	NA	NA	NA	NA	NA	NA	NA	NA	NA	NA	NA	NA	NA	NA	NA	NA	NA	NA	NA	NA	NA
OW/T3/200.2	16.849	-68.5993	77.9566	18.6381	1.96697	277.16	0.898834	3802	7.17	5779	700	750	NA	5270	<0.3	NA	20.2	<0.6	257	NA	NA	NA	NA	NA	NA	NA	NA	NA	NA	NA	NA	NA	NA	NA	NA	NA	NA	NA	NA	NA	NA	NA	NA	NA	NA	NA	NA	NA	NA
OW/T3/200.5	16.866	-68.5993	77.9567	18.646	1.96756	277.16	0.928282	281.3	8.26	1115	140	740	NA	319	<0.3	NA	1.3	2.2	73	NA	NA	NA	NA	NA	NA	NA	NA	NA	NA	NA	NA	NA	NA	NA	NA	NA	NA	NA	NA	NA	NA	NA	NA	NA	NA	NA	NA	NA	NA
OW/T3/201	16.909	-68.5993	77.9567	18.6597	1.96943	277.16	0.945918	361	8	1272	180	710	NA	472	<0.3	NA	0.9	1.6	76	NA	NA	NA	NA	NA	NA	NA	NA	NA	NA	NA	NA	NA	NA	NA	NA	NA	NA	NA	NA	NA	NA	NA	NA	NA	NA	NA	NA	NA	NA
OW/T3/202	16.901	-68.5993	77.9567	18.6873	1.96915	277.16	0.936803	236	7.2	2044	250	720	9.5	286.562	<0.15	<0.15	1.10059	2.72024	34.1472	NA	7.174	78.533	349.182	332.612	0.986	0.931	17.836	8.768	273.619	15.838	343.052	207.453	0.018	28.573	1.742	2.737	0.2	1.492	21.604	6.098	9.58	0.703	5.222	22.4635	66.8885	10.648	1.74869	701.677	157.449
OW/T3/205	17.052	-68.5993	77.9568	18.7701	1.97059	271.884	0.935337	422	7.68	1892	260	690	NA	572	<0.3	NA	0.9	1.2	81	NA	NA	NA	NA	NA	NA	NA	NA	NA	NA	NA	NA	NA	NA	NA	NA	NA	NA	NA	NA	NA	NA	NA	NA	NA	NA	NA	NA	NA	NA
OW/T3/210	17.227	-68.5993	77.9569	18.9168	1.9646	271.884	0.943953	1349	7.86	1601	240	570	NA	1990	<0.3	NA	1.8	0.9	124	NA	NA	NA	NA	NA	NA	NA	NA	NA	NA	NA	NA	NA	NA	NA	NA	NA	NA	NA	NA	NA	NA	NA	NA	NA	NA	NA	NA	NA	NA
OW/T3/220	17.464	-68.5993	77.9571	19.2118	1.80732	262.671	0.927908	3253	7.83	679.4	200	600	NA	4550	<0.3	NA	8.4	0.6	185	NA	NA	NA	NA	NA	NA	NA	NA	NA	NA	NA	NA	NA	NA	NA	NA	NA	NA	NA	NA	NA	NA	NA	NA	NA	NA	NA	NA	NA	NA
OW/T3/250	18.385	-68.5991	77.9577	19.8268	0.612338	248.858	0.971412	854	9.16	764	110	630	NA	1210	<0.3	NA	0.9	0.9	71	NA	NA	NA	NA	NA	NA	NA	NA	NA	NA	NA	NA	NA	NA	NA	NA	NA	NA	NA	NA	NA	NA	NA	NA	NA	NA	NA	NA	NA	NA
OW/T3/300	18.545	-68.5989	77.9589	19.7198	0.764889	104.603	0.859937	549	9.46	1868	100	630	NA	690	<0.3	NA	1.8	0.6	79	NA	NA	NA	NA	NA	NA	NA	NA	NA	NA	NA	NA	NA	NA	NA	NA	NA	NA	NA	NA	NA	NA	NA	NA	NA	NA	NA	NA	NA	NA
OW/T3/5	17.683	-68.6001	77.9524	19.5928	3.30172	129.124	0.899114	6920	8.5	46260	140	1000	32.579	4343.31	<0.15	0.433346	22.1991	<0.15	8716.16	NA	22.046	363.804	6986.16	1124.4	2.015	10.487	2993.82	7.061	414.478	136.895	4496.35	89.478	0.066	87.003	34.861	9.254	0.93	19.557	74.254	40.068	10.636	1.069	22.479	29.9	65.4	4.7	0	0	0
OW/T3/50	15.848	-68.5999	77.9533	18.6169	2.02734	120.501	0.917206	8572	8.26	1794	200	1600	NA	12300	<0.3	NA	7	0.6	896	NA	NA	NA	NA	NA	NA	NA	NA	NA	NA	NA	NA	NA	NA	NA	NA	NA	NA	NA	NA	NA	NA	NA	NA	NA	NA	NA	NA	NA	NA
Sample	MSL	Latitude	Longitude	Elevation (m)	Slope	Aspect	DMF	Conductivity (uS/cm)	pH	Total C (mg C/kg DMB)	Total N (mg N/kg DMB)	Total P (mg P/kg DMB)	Phosphorus Colwell (mg/Kg)	Cl_Water_ppm	NO2_Water_ppm	Br_Water_ppm	NO3_Water_ppm	PO4_Water_ppm	SO4_Water_ppm	NH4_Water_ppm	P (mg/kg)	K (mg/kg)	Ca (mg/kg)	Mg (mg/kg)	Zn (mg/kg)	B (mg/kg)	S (mg/kg)	Cu (mg/kg)	Fe (mg/kg)	Mn (mg/kg)	Na (mg/kg)	Al (mg/kg)	M3-PSR	CECe (meq/100g)	Ca (meq/100g)	Mg (meq/100g)	K (meq/100g)	Na (meq/100g)	% Base Saturation	%CEC Ca	%CEC Mg	%CEC K	%CEC Na	Mud %	Sand %	Gravel %	Minimum (um)	Maximum (um)	Mean (µm)
OW/T1/0	17.972	-68.6001	77.9522	19.9078	3.74877	140.426	0.974584	520	9.2	1769	100	510	9.5	583.832	<0.15	<0.15	2.46151	2.22455	155.012	NA	8.194	83.231	390.402	221.318	0.765	1.765	62.251	5.358	186.099	27.512	512.501	110.887	0.035	28.611	1.948	1.821	0.212	2.229	21.71	6.808	6.366	0.744	7.791	9.63056	80.2485	10.121	5.52776	1304.16	353.072
OW/T1/0.1	17.925	-68.6001	77.9522	19.9041	3.7441	129.124	0.979029	193.2	9.68	1355	52	650	NA	182	<3.3	NA	0.9	1.5	41	NA	NA	NA	NA	NA	NA	NA	NA	NA	NA	NA	NA	NA	NA	NA	NA	NA	NA	NA	NA	NA	NA	NA	NA	NA	NA	NA	NA	NA	NA
OW/T1/0.2	17.94	-68.6001	77.9522	19.9034	3.74461	129.124	0.988436	235.4	9.24	1008	53	660	NA	242	<3.3	NA	0.9	0.9	49	NA	NA	NA	NA	NA	NA	NA	NA	NA	NA	NA	NA	NA	NA	NA	NA	NA	NA	NA	NA	NA	NA	NA	NA	NA	NA	NA	NA	NA	NA
OW/T1/0.5	17.929	-68.6001	77.9522	19.9006	3.74389	129.124	0.997383	563	9.34	1444	100	680	NA	695	<3.3	NA	3.1	2.1	125	NA	NA	NA	NA	NA	NA	NA	NA	NA	NA	NA	NA	NA	NA	NA	NA	NA	NA	NA	NA	NA	NA	NA	NA	NA	NA	NA	NA	NA	NA
OW/T1/1	17.927	-68.6001	77.9522	19.8872	3.7284	129.124	0.977706	134.8	8.85	976.9	<50	640	NA	154	<3.3	NA	<0.4	0.6	35	NA	NA	NA	NA	NA	NA	NA	NA	NA	NA	NA	NA	NA	NA	NA	NA	NA	NA	NA	NA	NA	NA	NA	NA	NA	NA	NA	NA	NA	NA
OW/T1/10	17.597	-68.6001	77.9524	19.6733	3.42401	118.308	0.967267	2730	8.29	2215	120	460	NA	3070	<0.3	NA	11.9	<0.6	2080	NA	NA	NA	NA	NA	NA	NA	NA	NA	NA	NA	NA	NA	NA	NA	NA	NA	NA	NA	NA	NA	NA	NA	NA	NA	NA	NA	NA	NA	NA
OW/T1/100	15.611	-68.5997	77.9544	18.3189	0.336236	119.694	0.88329	13300	8.4	3990	250	710	9.5	<0.15	<0.15	17.7205	5.67035	<0.15	762.573	NA	9.818	497.338	3092.81	2721.84	1.898	4.075	291.072	12.65	326.35	42.752	12573	160.524	0.026	116.196	15.433	22.401	1.272	54.688	80.722	13.281	19.279	1.094	47.065	28.9802	69.5433	1.47655	2.12906	462.219	124.206
OW/T1/2	17.97	-68.6001	77.9523	19.8658	3.70374	129.124	0.908151	8580	8.3	5869	510	690	21.658	10968.8	0.309625	3.14701	44.2205	<0.15	3167.31	NA	13.648	259.35	3046.82	1398.81	2.571	15.528	1606.91	17.927	353.24	24.674	8101.78	246.385	0.028	85.02	15.203	11.512	0.663	35.24	73.653	17.882	13.541	0.78	41.449	34.1005	62.4995	3.39994	1.19015	717.838	149.696
OW/T1/20	17.432	-68.6	77.9526	19.3189	2.89783	115.47	0.864581	7420	8.32	1961	220	710	NA	8830	<0.3	NA	35.6	<0.6	3240	NA	NA	NA	NA	NA	NA	NA	NA	NA	NA	NA	NA	NA	NA	NA	NA	NA	NA	NA	NA	NA	NA	NA	NA	NA	NA	NA	NA	NA	NA
OW/T1/5	17.905	-68.6001	77.9523	19.8005	3.61784	129.124	0.922697	4821	8.33	4219	290	500	NA	5540	<0.3	NA	21.1	0.9	1670	NA	NA	NA	NA	NA	NA	NA	NA	NA	NA	NA	NA	NA	NA	NA	NA	NA	NA	NA	NA	NA	NA	NA	NA	NA	NA	NA	NA	NA	NA
OW/T1/50	16.027	-68.5999	77.9533	18.7599	2.25853	114.985	0.916485	2170	8.55	1720	210	720	NA	3230	<0.3	NA	8.4	0.9	175	NA	NA	NA	NA	NA	NA	NA	NA	NA	NA	NA	NA	NA	NA	NA	NA	NA	NA	NA	NA	NA	NA	NA	NA	NA	NA	NA	NA	NA	NA
OW/T2/0	17.958	-68.6001	77.9522	19.7878	3.55083	129.124	0.957862	2000	9.3	1547	88	890	22.7848	<0.15	<0.15	<0.15	7.19818	1.82633	444.442	NA	8.121	210.207	645.9	545.886	1.25	2.619	156.702	4.94	213.334	31.426	2163.81	170.294	0.025	40.065	3.223	4.492	0.537	9.411	44.091	8.044	11.213	1.342	23.491	11.4554	78.5971	9.94754	2.46961	1247.12	338.626
OW/T2/0.1	17.963	-68.6001	77.9522	19.7879	3.55232	129.124	0.982333	441	8.83	1366	54	440	NA	585	<3.3	NA	0.9	0.9	58	NA	NA	NA	NA	NA	NA	NA	NA	NA	NA	NA	NA	NA	NA	NA	NA	NA	NA	NA	NA	NA	NA	NA	NA	NA	NA	NA	NA	NA	NA
OW/T2/0.2	17.966	-68.6001	77.9522	19.7867	3.55231	129.124	0.981943	396	9.23	1002	<50	450	NA	496	<3.3	NA	0.9	0.9	59	NA	NA	NA	NA	NA	NA	NA	NA	NA	NA	NA	NA	NA	NA	NA	NA	NA	NA	NA	NA	NA	NA	NA	NA	NA	NA	NA	NA	NA	NA
OW/T2/0.5	17.92	-68.6001	77.9522	19.7823	3.54951	129.124	0.972775	660	9.15	1529	70	710	NA	840	<3.3	NA	1.8	1.2	121	NA	NA	NA	NA	NA	NA	NA	NA	NA	NA	NA	NA	NA	NA	NA	NA	NA	NA	NA	NA	NA	NA	NA	NA	NA	NA	NA	NA	NA	NA
OW/T2/1	17.89	-68.6001	77.9522	19.7736	3.54331	129.124	0.970831	210.4	9.66	1736	63	670	NA	176	<0.3	NA	0.4	3.4	46	NA	NA	NA	NA	NA	NA	NA	NA	NA	NA	NA	NA	NA	NA	NA	NA	NA	NA	NA	NA	NA	NA	NA	NA	NA	NA	NA	NA	NA	NA
OW/T2/10	17.532	-68.6001	77.9524	19.564	3.26244	118.308	0.941403	5103	8.27	6525	160	370	NA	4130	<0.3	NA	22.4	<0.6	4260	NA	NA	NA	NA	NA	NA	NA	NA	NA	NA	NA	NA	NA	NA	NA	NA	NA	NA	NA	NA	NA	NA	NA	NA	NA	NA	NA	NA	NA	NA
OW/T2/100	15.611	-68.5997	77.9544	18.3123	0.267334	119.694	0.887379	12700	8.5	4504	250	670	9.5	<0.15	<0.15	16.274	2.10968	<0.15	645.308	NA	10.273	416.536	3273.96	2729.62	3.009	2.841	250.376	11.572	178.756	57.376	10914.9	180.558	0.033	109.745	16.337	22.466	1.065	47.476	79.589	14.886	20.471	0.97	43.26	41.9785	54.7142	3.30731	1.01972	575.696	118.461
OW/T2/2	17.805	-68.6001	77.9523	19.7501	3.51774	129.124	0.97611	82.7	9.2	1353	65	490	9.5	63.6533	<0.15	<0.15	<0.76	1.35608	20.6899	NA	6.857	49.716	184.117	128.295	0.557	0.562	11.006	2.928	190.142	31.265	94.687	70.212	0.036	24.913	0.918	1.055	0.127	0.411	10.089	3.687	4.238	0.51	1.653	4.91089	86.8369	8.25225	10.758	1433.97	431.941
OW/T2/20	17.339	-68.6	77.9527	19.2422	2.73035	115.47	0.900007	3980	7.73	4932	840	770	NA	5280	<0.3	NA	15	1.2	458	NA	NA	NA	NA	NA	NA	NA	NA	NA	NA	NA	NA	NA	NA	NA	NA	NA	NA	NA	NA	NA	NA	NA	NA	NA	NA	NA	NA	NA	NA
OW/T2/5	17.702	-68.6001	77.9523	19.6873	3.44355	129.124	0.943068	1070	9.46	9432	100	810	NA	1050	<0.3	NA	3.1	3.1	625	NA	NA	NA	NA	NA	NA	NA	NA	NA	NA	NA	NA	NA	NA	NA	NA	NA	NA	NA	NA	NA	NA	NA	NA	NA	NA	NA	NA	NA	NA
OW/T2/50	15.957	-68.5999	77.9533	18.6926	2.15799	114.985	0.918982	17737	7.46	4204	420	630	NA	26800	<0.3	NA	35.6	<0.6	1070	NA	NA	NA	NA	NA	NA	NA	NA	NA	NA	NA	NA	NA	NA	NA	NA	NA	NA	NA	NA	NA	NA	NA	NA	NA	NA	NA	NA	NA	NA
OW/T3/0	17.948	-68.6001	77.9523	19.6722	3.35467	129.124	0.943856	5310	8.3	5438	340	1200	9.5	1698.15	<0.15	<0.15	9.4478	<0.15	8372.96	NA	8.418	258.192	24330.1	854.213	1.957	9.777	17901.3	9.456	241.798	29.527	1871.8	124.218	0.03	159.64	121.407	7.03	0.66	8.141	85.968	76.05	4.403	0.413	5.1	14.8566	72.3677	12.7757	2.29694	1197.59	266.958
OW/T3/0.1	17.94	-68.6001	77.9523	19.6719	3.35734	129.124	0.895608	8739	8.56	13580	220	1200	NA	5390	<3.3	NA	22.1	<0.6	10400	NA	NA	NA	NA	NA	NA	NA	NA	NA	NA	NA	NA	NA	NA	NA	NA	NA	NA	NA	NA	NA	NA	NA	NA	NA	NA	NA	NA	NA	NA
OW/T3/0.2	17.943	-68.6001	77.9523	19.6702	3.35655	129.124	0.852099	6099	8.48	7147	260	600	NA	2520	<3.3	NA	11.5	<0.6	8950	NA	NA	NA	NA	NA	NA	NA	NA	NA	NA	NA	NA	NA	NA	NA	NA	NA	NA	NA	NA	NA	NA	NA	NA	NA	NA	NA	NA	NA	NA
OW/T3/0.5	17.932	-68.6001	77.9523	19.6685	3.35955	129.124	0.932079	7114	8.29	3622	380	820	NA	4370	<3.3	NA	19.9	0.6	8470	NA	NA	NA	NA	NA	NA	NA	NA	NA	NA	NA	NA	NA	NA	NA	NA	NA	NA	NA	NA	NA	NA	NA	NA	NA	NA	NA	NA	NA	NA
OW/T3/1	17.88	-68.6001	77.9523	19.6537	3.34491	129.124	0.942519	2507	8.36	6335	320	850	NA	1730	<0.3	NA	6.6	0.6	3580	NA	NA	NA	NA	NA	NA	NA	NA	NA	NA	NA	NA	NA	NA	NA	NA	NA	NA	NA	NA	NA	NA	NA	NA	NA	NA	NA	NA	NA	NA
OW/T3/10	17.486	-68.6001	77.9525	19.4519	3.10237	121.583	0.888545	8640	8.4	46170	170	890	9.5	6825.5	<0.15	2.86521	43.7832	<0.15	9055.66	NA	22.533	520.631	3613.8	1542.43	2.913	8.83	1946.94	6.864	522.049	87.489	4165.79	126.021	0.051	72.579	18.032	12.694	1.331	18.12	69.137	24.845	17.49	1.835	24.965	33.44	63.31	3.24	0	0	0
OW/T3/100	15.571	-68.5997	77.9544	18.3131	0.251912	119.694	0.883959	14900	8.4	3920	260	590	9.5	20693.5	<0.15	16.6725	1.2612	<0.15	762.801	NA	12.237	410.707	2561.59	2773.95	3.561	2.986	292.906	12.792	231.017	40.128	12405.3	211.244	0.033	113.023	12.782	22.83	1.05	53.959	80.181	11.309	20.2	0.929	47.741	39.91	57.2871	2.80291	1.39646	523.3	113.224
OW/T3/2	17.81	-68.6001	77.9523	19.6346	3.3404	129.124	0.909428	7260	8.5	8969	610	950	21.7829	4102.9	<0.15	1.74252	19.6698	<0.15	9291.85	NA	11.951	315.045	6100.58	1036.52	2.044	28.518	3553.59	13.32	275.897	29.416	5116.05	165.702	0.034	84.432	30.442	8.531	0.805	22.253	73.469	36.054	10.103	0.954	26.356	23.7749	71.1553	5.06982	1.78264	592.735	139.127
OW/T3/20	17.299	-68.6001	77.9527	19.1758	2.62185	115.47	0.870969	7184	7.8	6345	1000	920	NA	9570	<0.3	NA	36.5	<0.6	1850	NA	NA	NA	NA	NA	NA	NA	NA	NA	NA	NA	NA	NA	NA	NA	NA	NA	NA	NA	NA	NA	NA	NA	NA	NA	NA	NA	NA	NA	NA
OW/T3/5	17.683	-68.6001	77.9524	19.5928	3.30172	129.124	0.899114	6920	8.5	46260	140	1000	32.579	4343.31	<0.15	0.433346	22.1991	<0.15	8716.16	NA	22.046	363.804	6986.16	1124.4	2.015	10.487	2993.82	7.061	414.478	136.895	4496.35	89.478	0.066	87.003	34.861	9.254	0.93	19.557	74.254	40.068	10.636	1.069	22.479	29.9	65.4	4.7	0	0	0
OW/T3/50	15.848	-68.5999	77.9533	18.6169	2.02734	120.501	0.917206	8572	8.26	1794	200	1600	NA	12300	<0.3	NA	7	0.6	896	NA	NA	NA	NA	NA	NA	NA	NA	NA	NA	NA	NA	NA	NA	NA	NA	NA	NA	NA	NA	NA	NA	NA	NA	NA	NA	NA	NA	NA	NA
OW0-100	17.4308	-68.6	77.9526	19.4706	3.01498	125.366	0.931748	5099.77	8.64061	6492.03	239.848	740.909	15.0277	4438.17	0.00938257				2716.75		12.1905	307.705	4929.66	1370.66	2.04909	7.99891	2642.44	9.53345	284.833	48.9509	5674.18	150.502	0.0360909	83.7479	24.5987	11.2805	0.786545	24.6805	62.9875	22.9922	12.54	0.967273	26.4864	24.8125	69.269	5.91754	2.5973	732.239	185.028
Sample	MSL	Latitude	Longitude	Elevation (m)	Slope	Aspect	DMF	Conductivity (uS/cm)	pH	Total C (mg C/kg DMB)	Total N (mg N/kg DMB)	Total P (mg P/kg DMB)	Phosphorus Colwell (mg/Kg)	Cl_Water_ppm	NO2_Water_ppm	Br_Water_ppm	NO3_Water_ppm	PO4_Water_ppm	SO4_Water_ppm	NH4_Water_ppm	P (mg/kg)	K (mg/kg)	Ca (mg/kg)	Mg (mg/kg)	Zn (mg/kg)	B (mg/kg)	S (mg/kg)	Cu (mg/kg)	Fe (mg/kg)	Mn (mg/kg)	Na (mg/kg)	Al (mg/kg)	M3-PSR	CECe (meq/100g)	Ca (meq/100g)	Mg (meq/100g)	K (meq/100g)	Na (meq/100g)	% Base Saturation	%CEC Ca	%CEC Mg	%CEC K	%CEC Na	Mud %	Sand %	Gravel %	Minimum (um)	Maximum (um)	Mean (µm)
OW/T1/0	17.972	-68.6001	77.9522	19.9078	3.74877	140.426	0.974584	520	9.2	1769	100	510	9.5	583.832	<0.15	<0.15	2.46151	2.22455	155.012	NA	8.194	83.231	390.402	221.318	0.765	1.765	62.251	5.358	186.099	27.512	512.501	110.887	0.035	28.611	1.948	1.821	0.212	2.229	21.71	6.808	6.366	0.744	7.791	9.63056	80.2485	10.121	5.52776	1304.16	353.072
OW/T1/0.1	17.925	-68.6001	77.9522	19.9041	3.7441	129.124	0.979029	193.2	9.68	1355	52	650	NA	182	<3.3	NA	0.9	1.5	41	NA	NA	NA	NA	NA	NA	NA	NA	NA	NA	NA	NA	NA	NA	NA	NA	NA	NA	NA	NA	NA	NA	NA	NA	NA	NA	NA	NA	NA	NA
OW/T1/0.2	17.94	-68.6001	77.9522	19.9034	3.74461	129.124	0.988436	235.4	9.24	1008	53	660	NA	242	<3.3	NA	0.9	0.9	49	NA	NA	NA	NA	NA	NA	NA	NA	NA	NA	NA	NA	NA	NA	NA	NA	NA	NA	NA	NA	NA	NA	NA	NA	NA	NA	NA	NA	NA	NA
OW/T1/0.5	17.929	-68.6001	77.9522	19.9006	3.74389	129.124	0.997383	563	9.34	1444	100	680	NA	695	<3.3	NA	3.1	2.1	125	NA	NA	NA	NA	NA	NA	NA	NA	NA	NA	NA	NA	NA	NA	NA	NA	NA	NA	NA	NA	NA	NA	NA	NA	NA	NA	NA	NA	NA	NA
OW/T1/1	17.927	-68.6001	77.9522	19.8872	3.7284	129.124	0.977706	134.8	8.85	976.9	<50	640	NA	154	<3.3	NA	<0.4	0.6	35	NA	NA	NA	NA	NA	NA	NA	NA	NA	NA	NA	NA	NA	NA	NA	NA	NA	NA	NA	NA	NA	NA	NA	NA	NA	NA	NA	NA	NA	NA
OW/T1/10	17.597	-68.6001	77.9524	19.6733	3.42401	118.308	0.967267	2730	8.29	2215	120	460	NA	3070	<0.3	NA	11.9	<0.6	2080	NA	NA	NA	NA	NA	NA	NA	NA	NA	NA	NA	NA	NA	NA	NA	NA	NA	NA	NA	NA	NA	NA	NA	NA	NA	NA	NA	NA	NA	NA
OW/T1/100	15.611	-68.5997	77.9544	18.3189	0.336236	119.694	0.88329	13300	8.4	3990	250	710	9.5	<0.15	<0.15	17.7205	5.67035	<0.15	762.573	NA	9.818	497.338	3092.81	2721.84	1.898	4.075	291.072	12.65	326.35	42.752	12573	160.524	0.026	116.196	15.433	22.401	1.272	54.688	80.722	13.281	19.279	1.094	47.065	28.9802	69.5433	1.47655	2.12906	462.219	124.206
OW/T1/2	17.97	-68.6001	77.9523	19.8658	3.70374	129.124	0.908151	8580	8.3	5869	510	690	21.658	10968.8	0.309625	3.14701	44.2205	<0.15	3167.31	NA	13.648	259.35	3046.82	1398.81	2.571	15.528	1606.91	17.927	353.24	24.674	8101.78	246.385	0.028	85.02	15.203	11.512	0.663	35.24	73.653	17.882	13.541	0.78	41.449	34.1005	62.4995	3.39994	1.19015	717.838	149.696
OW/T1/20	17.432	-68.6	77.9526	19.3189	2.89783	115.47	0.864581	7420	8.32	1961	220	710	NA	8830	<0.3	NA	35.6	<0.6	3240	NA	NA	NA	NA	NA	NA	NA	NA	NA	NA	NA	NA	NA	NA	NA	NA	NA	NA	NA	NA	NA	NA	NA	NA	NA	NA	NA	NA	NA	NA
OW/T1/5	17.905	-68.6001	77.9523	19.8005	3.61784	129.124	0.922697	4821	8.33	4219	290	500	NA	5540	<0.3	NA	21.1	0.9	1670	NA	NA	NA	NA	NA	NA	NA	NA	NA	NA	NA	NA	NA	NA	NA	NA	NA	NA	NA	NA	NA	NA	NA	NA	NA	NA	NA	NA	NA	NA
OW/T1/50	16.027	-68.5999	77.9533	18.7599	2.25853	114.985	0.916485	2170	8.55	1720	210	720	NA	3230	<0.3	NA	8.4	0.9	175	NA	NA	NA	NA	NA	NA	NA	NA	NA	NA	NA	NA	NA	NA	NA	NA	NA	NA	NA	NA	NA	NA	NA	NA	NA	NA	NA	NA	NA	NA
OW/T2/0	17.958	-68.6001	77.9522	19.7878	3.55083	129.124	0.957862	2000	9.3	1547	88	890	22.7848	<0.15	<0.15	<0.15	7.19818	1.82633	444.442	NA	8.121	210.207	645.9	545.886	1.25	2.619	156.702	4.94	213.334	31.426	2163.81	170.294	0.025	40.065	3.223	4.492	0.537	9.411	44.091	8.044	11.213	1.342	23.491	11.4554	78.5971	9.94754	2.46961	1247.12	338.626
OW/T2/0.1	17.963	-68.6001	77.9522	19.7879	3.55232	129.124	0.982333	441	8.83	1366	54	440	NA	585	<3.3	NA	0.9	0.9	58	NA	NA	NA	NA	NA	NA	NA	NA	NA	NA	NA	NA	NA	NA	NA	NA	NA	NA	NA	NA	NA	NA	NA	NA	NA	NA	NA	NA	NA	NA
OW/T2/0.2	17.966	-68.6001	77.9522	19.7867	3.55231	129.124	0.981943	396	9.23	1002	<50	450	NA	496	<3.3	NA	0.9	0.9	59	NA	NA	NA	NA	NA	NA	NA	NA	NA	NA	NA	NA	NA	NA	NA	NA	NA	NA	NA	NA	NA	NA	NA	NA	NA	NA	NA	NA	NA	NA
OW/T2/0.5	17.92	-68.6001	77.9522	19.7823	3.54951	129.124	0.972775	660	9.15	1529	70	710	NA	840	<3.3	NA	1.8	1.2	121	NA	NA	NA	NA	NA	NA	NA	NA	NA	NA	NA	NA	NA	NA	NA	NA	NA	NA	NA	NA	NA	NA	NA	NA	NA	NA	NA	NA	NA	NA
OW/T2/1	17.89	-68.6001	77.9522	19.7736	3.54331	129.124	0.970831	210.4	9.66	1736	63	670	NA	176	<0.3	NA	0.4	3.4	46	NA	NA	NA	NA	NA	NA	NA	NA	NA	NA	NA	NA	NA	NA	NA	NA	NA	NA	NA	NA	NA	NA	NA	NA	NA	NA	NA	NA	NA	NA
OW/T2/10	17.532	-68.6001	77.9524	19.564	3.26244	118.308	0.941403	5103	8.27	6525	160	370	NA	4130	<0.3	NA	22.4	<0.6	4260	NA	NA	NA	NA	NA	NA	NA	NA	NA	NA	NA	NA	NA	NA	NA	NA	NA	NA	NA	NA	NA	NA	NA	NA	NA	NA	NA	NA	NA	NA
OW/T2/100	15.611	-68.5997	77.9544	18.3123	0.267334	119.694	0.887379	12700	8.5	4504	250	670	9.5	<0.15	<0.15	16.274	2.10968	<0.15	645.308	NA	10.273	416.536	3273.96	2729.62	3.009	2.841	250.376	11.572	178.756	57.376	10914.9	180.558	0.033	109.745	16.337	22.466	1.065	47.476	79.589	14.886	20.471	0.97	43.26	41.9785	54.7142	3.30731	1.01972	575.696	118.461
OW/T2/2	17.805	-68.6001	77.9523	19.7501	3.51774	129.124	0.97611	82.7	9.2	1353	65	490	9.5	63.6533	<0.15	<0.15	<0.76	1.35608	20.6899	NA	6.857	49.716	184.117	128.295	0.557	0.562	11.006	2.928	190.142	31.265	94.687	70.212	0.036	24.913	0.918	1.055	0.127	0.411	10.089	3.687	4.238	0.51	1.653	4.91089	86.8369	8.25225	10.758	1433.97	431.941
OW/T2/20	17.339	-68.6	77.9527	19.2422	2.73035	115.47	0.900007	3980	7.73	4932	840	770	NA	5280	<0.3	NA	15	1.2	458	NA	NA	NA	NA	NA	NA	NA	NA	NA	NA	NA	NA	NA	NA	NA	NA	NA	NA	NA	NA	NA	NA	NA	NA	NA	NA	NA	NA	NA	NA
OW/T2/5	17.702	-68.6001	77.9523	19.6873	3.44355	129.124	0.943068	1070	9.46	9432	100	810	NA	1050	<0.3	NA	3.1	3.1	625	NA	NA	NA	NA	NA	NA	NA	NA	NA	NA	NA	NA	NA	NA	NA	NA	NA	NA	NA	NA	NA	NA	NA	NA	NA	NA	NA	NA	NA	NA
OW/T2/50	15.957	-68.5999	77.9533	18.6926	2.15799	114.985	0.918982	17737	7.46	4204	420	630	NA	26800	<0.3	NA	35.6	<0.6	1070	NA	NA	NA	NA	NA	NA	NA	NA	NA	NA	NA	NA	NA	NA	NA	NA	NA	NA	NA	NA	NA	NA	NA	NA	NA	NA	NA	NA	NA	NA
OW/T3/0	17.948	-68.6001	77.9523	19.6722	3.35467	129.124	0.943856	5310	8.3	5438	340	1200	9.5	1698.15	<0.15	<0.15	9.4478	<0.15	8372.96	NA	8.418	258.192	24330.1	854.213	1.957	9.777	17901.3	9.456	241.798	29.527	1871.8	124.218	0.03	159.64	121.407	7.03	0.66	8.141	85.968	76.05	4.403	0.413	5.1	14.8566	72.3677	12.7757	2.29694	1197.59	266.958
OW/T3/0.1	17.94	-68.6001	77.9523	19.6719	3.35734	129.124	0.895608	8739	8.56	13580	220	1200	NA	5390	<3.3	NA	22.1	<0.6	10400	NA	NA	NA	NA	NA	NA	NA	NA	NA	NA	NA	NA	NA	NA	NA	NA	NA	NA	NA	NA	NA	NA	NA	NA	NA	NA	NA	NA	NA	NA
OW/T3/0.2	17.943	-68.6001	77.9523	19.6702	3.35655	129.124	0.852099	6099	8.48	7147	260	600	NA	2520	<3.3	NA	11.5	<0.6	8950	NA	NA	NA	NA	NA	NA	NA	NA	NA	NA	NA	NA	NA	NA	NA	NA	NA	NA	NA	NA	NA	NA	NA	NA	NA	NA	NA	NA	NA	NA
OW/T3/0.5	17.932	-68.6001	77.9523	19.6685	3.35955	129.124	0.932079	7114	8.29	3622	380	820	NA	4370	<3.3	NA	19.9	0.6	8470	NA	NA	NA	NA	NA	NA	NA	NA	NA	NA	NA	NA	NA	NA	NA	NA	NA	NA	NA	NA	NA	NA	NA	NA	NA	NA	NA	NA	NA	NA
OW/T3/1	17.88	-68.6001	77.9523	19.6537	3.34491	129.124	0.942519	2507	8.36	6335	320	850	NA	1730	<0.3	NA	6.6	0.6	3580	NA	NA	NA	NA	NA	NA	NA	NA	NA	NA	NA	NA	NA	NA	NA	NA	NA	NA	NA	NA	NA	NA	NA	NA	NA	NA	NA	NA	NA	NA
OW/T3/10	17.486	-68.6001	77.9525	19.4519	3.10237	121.583	0.888545	8640	8.4	46170	170	890	9.5	6825.5	<0.15	2.86521	43.7832	<0.15	9055.66	NA	22.533	520.631	3613.8	1542.43	2.913	8.83	1946.94	6.864	522.049	87.489	4165.79	126.021	0.051	72.579	18.032	12.694	1.331	18.12	69.137	24.845	17.49	1.835	24.965	33.44	63.31	3.24	0	0	0
OW/T3/100	15.571	-68.5997	77.9544	18.3131	0.251912	119.694	0.883959	14900	8.4	3920	260	590	9.5	20693.5	<0.15	16.6725	1.2612	<0.15	762.801	NA	12.237	410.707	2561.59	2773.95	3.561	2.986	292.906	12.792	231.017	40.128	12405.3	211.244	0.033	113.023	12.782	22.83	1.05	53.959	80.181	11.309	20.2	0.929	47.741	39.91	57.2871	2.80291	1.39646	523.3	113.224
OW/T3/2	17.81	-68.6001	77.9523	19.6346	3.3404	129.124	0.909428	7260	8.5	8969	610	950	21.7829	4102.9	<0.15	1.74252	19.6698	<0.15	9291.85	NA	11.951	315.045	6100.58	1036.52	2.044	28.518	3553.59	13.32	275.897	29.416	5116.05	165.702	0.034	84.432	30.442	8.531	0.805	22.253	73.469	36.054	10.103	0.954	26.356	23.7749	71.1553	5.06982	1.78264	592.735	139.127
OW/T3/20	17.299	-68.6001	77.9527	19.1758	2.62185	115.47	0.870969	7184	7.8	6345	1000	920	NA	9570	<0.3	NA	36.5	<0.6	1850	NA	NA	NA	NA	NA	NA	NA	NA	NA	NA	NA	NA	NA	NA	NA	NA	NA	NA	NA	NA	NA	NA	NA	NA	NA	NA	NA	NA	NA	NA
OW/T3/5	17.683	-68.6001	77.9524	19.5928	3.30172	129.124	0.899114	6920	8.5	46260	140	1000	32.579	4343.31	<0.15	0.433346	22.1991	<0.15	8716.16	NA	22.046	363.804	6986.16	1124.4	2.015	10.487	2993.82	7.061	414.478	136.895	4496.35	89.478	0.066	87.003	34.861	9.254	0.93	19.557	74.254	40.068	10.636	1.069	22.479	29.9	65.4	4.7	0	0	0
OW/T3/50	15.848	-68.5999	77.9533	18.6169	2.02734	120.501	0.917206	8572	8.26	1794	200	1600	NA	12300	<0.3	NA	7	0.6	896	NA	NA	NA	NA	NA	NA	NA	NA	NA	NA	NA	NA	NA	NA	NA	NA	NA	NA	NA	NA	NA	NA	NA	NA	NA	NA	NA	NA	NA	NA
Sample	MSL	Latitude	Longitude	Elevation (m)	Slope	Aspect	DMF	Conductivity (uS/cm)	pH	Total C (mg C/kg DMB)	Total N (mg N/kg DMB)	Total P (mg P/kg DMB)	Phosphorus Colwell (mg/Kg)	Cl_Water_ppm	NO2_Water_ppm	Br_Water_ppm	NO3_Water_ppm	PO4_Water_ppm	SO4_Water_ppm	NH4_Water_ppm	P (mg/kg)	K (mg/kg)	Ca (mg/kg)	Mg (mg/kg)	Zn (mg/kg)	B (mg/kg)	S (mg/kg)	Cu (mg/kg)	Fe (mg/kg)	Mn (mg/kg)	Na (mg/kg)	Al (mg/kg)	M3-PSR	CECe (meq/100g)	Ca (meq/100g)	Mg (meq/100g)	K (meq/100g)	Na (meq/100g)	% Base Saturation	%CEC Ca	%CEC Mg	%CEC K	%CEC Na	Mud %	Sand %	Gravel %	Minimum (um)	Maximum (um)	Mean (µm)
OW/T1/200.1	16.788	-68.5993	77.9566	18.5421	2.04155	277.16	0.935012	1088	7.85	2107	310	740	NA	1550	<0.3	NA	5.3	<0.6	160	NA	NA	NA	NA	NA	NA	NA	NA	NA	NA	NA	NA	NA	NA	NA	NA	NA	NA	NA	NA	NA	NA	NA	NA	NA	NA	NA	NA	NA	NA
OW/T1/200.2	16.792	-68.5993	77.9566	18.546	2.0431	277.16	0.952114	727	7.98	1438	140	760	NA	1010	<0.3	NA	3.1	0.6	116	NA	NA	NA	NA	NA	NA	NA	NA	NA	NA	NA	NA	NA	NA	NA	NA	NA	NA	NA	NA	NA	NA	NA	NA	NA	NA	NA	NA	NA	NA
OW/T1/200.5	16.795	-68.5993	77.9566	18.5521	2.0463	277.16	0.921943	1152	9.02	4378	500	680	NA	1510	<0.3	NA	4	1.9	283	NA	NA	NA	NA	NA	NA	NA	NA	NA	NA	NA	NA	NA	NA	NA	NA	NA	NA	NA	NA	NA	NA	NA	NA	NA	NA	NA	NA	NA	NA
OW/T1/201	16.823	-68.5993	77.9566	18.566	2.0514	277.16	0.943311	1473	8.3	1647	200	800	NA	2160	<0.3	NA	6.6	1.2	207	NA	NA	NA	NA	NA	NA	NA	NA	NA	NA	NA	NA	NA	NA	NA	NA	NA	NA	NA	NA	NA	NA	NA	NA	NA	NA	NA	NA	NA	NA
OW/T1/202	16.832	-68.5993	77.9566	18.5925	2.05589	277.16	0.985401	114	9.2	1304	120	710	9.5	104.282	<0.15	<0.15	<0.76	2.51645	21.2588	NA	5.625	53.75	164.456	161.922	0.629	0.507	9.245	3.833	167.871	16.595	166.665	92.28	0.028	25.415	0.82	1.332	0.137	0.724	11.865	3.228	5.243	0.541	2.852	4.53867	79.1445	16.3168	9.73212	1374.15	415.309
OW/T1/205	16.913	-68.5993	77.9567	18.6819	2.05865	277.16	0.904371	2069	7.63	4870	710	600	NA	3140	<0.3	NA	8.8	<0.6	141	NA	NA	NA	NA	NA	NA	NA	NA	NA	NA	NA	NA	NA	NA	NA	NA	NA	NA	NA	NA	NA	NA	NA	NA	NA	NA	NA	NA	NA	NA
OW/T1/210	17.105	-68.5993	77.9568	18.8387	2.05028	271.884	0.917563	1526	8.21	2470	330	620	NA	2230	<0.3	NA	6.2	<0.6	166	NA	NA	NA	NA	NA	NA	NA	NA	NA	NA	NA	NA	NA	NA	NA	NA	NA	NA	NA	NA	NA	NA	NA	NA	NA	NA	NA	NA	NA	NA
OW/T1/220	17.345	-68.5992	77.957	19.1403	1.908	262.671	0.930071	4652	8.23	1250	220	620	NA	6500	<0.3	NA	9.2	0.6	377	NA	NA	NA	NA	NA	NA	NA	NA	NA	NA	NA	NA	NA	NA	NA	NA	NA	NA	NA	NA	NA	NA	NA	NA	NA	NA	NA	NA	NA	NA
OW/T1/250	18.399	-68.5991	77.9577	19.8268	0.668383	248.858	0.946528	1700	9.58	1233	150	670	NA	2440	<0.3	NA	1.8	2.2	188	NA	NA	NA	NA	NA	NA	NA	NA	NA	NA	NA	NA	NA	NA	NA	NA	NA	NA	NA	NA	NA	NA	NA	NA	NA	NA	NA	NA	NA	NA
OW/T1/300	18.632	-68.5989	77.9588	19.7527	0.879348	125.375	0.873592	1043	8.34	1079	200	690	NA	1530	<0.3	NA	1.3	0.6	61	NA	NA	NA	NA	NA	NA	NA	NA	NA	NA	NA	NA	NA	NA	NA	NA	NA	NA	NA	NA	NA	NA	NA	NA	NA	NA	NA	NA	NA	NA
OW/T2/200.1	16.776	-68.5993	77.9566	18.5895	2.00874	277.16	0.922067	624	7.46	1631	220	710	NA	865	<0.3	NA	1.8	<0.6	100	NA	NA	NA	NA	NA	NA	NA	NA	NA	NA	NA	NA	NA	NA	NA	NA	NA	NA	NA	NA	NA	NA	NA	NA	NA	NA	NA	NA	NA	NA
OW/T2/200.2	16.782	-68.5993	77.9566	18.5916	2.00951	277.16	0.923022	933	7.51	1570	210	680	NA	1330	<0.3	NA	2.2	<0.6	152	NA	NA	NA	NA	NA	NA	NA	NA	NA	NA	NA	NA	NA	NA	NA	NA	NA	NA	NA	NA	NA	NA	NA	NA	NA	NA	NA	NA	NA	NA
OW/T2/200.5	16.785	-68.5993	77.9566	18.6042	2.00914	277.16	0.914178	552	7.68	3242	400	680	NA	761	<0.3	NA	1.3	<0.6	83	NA	NA	NA	NA	NA	NA	NA	NA	NA	NA	NA	NA	NA	NA	NA	NA	NA	NA	NA	NA	NA	NA	NA	NA	NA	NA	NA	NA	NA	NA
OW/T2/201	16.808	-68.5993	77.9566	18.6162	2.00926	277.16	0.916229	951	7.37	4503	530	620	NA	1380	<0.3	NA	2.6	<0.6	117	NA	NA	NA	NA	NA	NA	NA	NA	NA	NA	NA	NA	NA	NA	NA	NA	NA	NA	NA	NA	NA	NA	NA	NA	NA	NA	NA	NA	NA	NA
OW/T2/202	16.848	-68.5993	77.9567	18.6423	2.01099	277.16	0.9853	147	9.7	1543	110	690	9.5	84.6321	<0.15	<0.15	0.993961	2.34672	22.5702	NA	6.116	56.949	200.572	149.217	0.837	0.679	11.168	4.693	156.586	22.019	194.908	89.229	0.032	25.622	1	1.228	0.145	0.847	12.576	3.906	4.793	0.568	3.308	4.98432	83.0731	11.9426	6.98333	1427.95	474.793
OW/T2/205	16.964	-68.5993	77.9567	18.7281	2.01027	277.16	0.908137	1475	7.53	4390	580	650	NA	2180	<0.3	NA	4	<0.6	126	NA	NA	NA	NA	NA	NA	NA	NA	NA	NA	NA	NA	NA	NA	NA	NA	NA	NA	NA	NA	NA	NA	NA	NA	NA	NA	NA	NA	NA	NA
OW/T2/210	17.154	-68.5993	77.9568	18.8809	2.00677	271.884	0.902045	1921	7.68	3825	610	630	NA	2940	<0.3	NA	7	<0.6	113	NA	NA	NA	NA	NA	NA	NA	NA	NA	NA	NA	NA	NA	NA	NA	NA	NA	NA	NA	NA	NA	NA	NA	NA	NA	NA	NA	NA	NA	NA
OW/T2/220	17.435	-68.5992	77.9571	19.1779	1.85576	262.671	0.925108	1924	8.55	276.5	130	480	NA	2860	<0.3	NA	5.3	1.6	168	NA	NA	NA	NA	NA	NA	NA	NA	NA	NA	NA	NA	NA	NA	NA	NA	NA	NA	NA	NA	NA	NA	NA	NA	NA	NA	NA	NA	NA	NA
OW/T2/250	18.405	-68.5991	77.9577	19.8275	0.636053	248.858	0.945051	3526	8.41	722	150	720	NA	4870	<0.3	NA	3.5	<0.6	360	NA	NA	NA	NA	NA	NA	NA	NA	NA	NA	NA	NA	NA	NA	NA	NA	NA	NA	NA	NA	NA	NA	NA	NA	NA	NA	NA	NA	NA	NA
OW/T2/300	18.584	-68.5989	77.9589	19.7256	0.811096	125.375	0.893862	1245	9.17	1042	130	680	NA	1770	<0.3	NA	2.2	<0.6	110	NA	NA	NA	NA	NA	NA	NA	NA	NA	NA	NA	NA	NA	NA	NA	NA	NA	NA	NA	NA	NA	NA	NA	NA	NA	NA	NA	NA	NA	NA
OW/T3/200.1	16.838	-68.5993	77.9566	18.6354	1.9672	277.16	0.922055	1149	7.32	2779	330	710	NA	1700	<0.3	NA	6.2	<0.6	127	NA	NA	NA	NA	NA	NA	NA	NA	NA	NA	NA	NA	NA	NA	NA	NA	NA	NA	NA	NA	NA	NA	NA	NA	NA	NA	NA	NA	NA	NA
OW/T3/200.2	16.849	-68.5993	77.9566	18.6381	1.96697	277.16	0.898834	3802	7.17	5779	700	750	NA	5270	<0.3	NA	20.2	<0.6	257	NA	NA	NA	NA	NA	NA	NA	NA	NA	NA	NA	NA	NA	NA	NA	NA	NA	NA	NA	NA	NA	NA	NA	NA	NA	NA	NA	NA	NA	NA
OW/T3/200.5	16.866	-68.5993	77.9567	18.646	1.96756	277.16	0.928282	281.3	8.26	1115	140	740	NA	319	<0.3	NA	1.3	2.2	73	NA	NA	NA	NA	NA	NA	NA	NA	NA	NA	NA	NA	NA	NA	NA	NA	NA	NA	NA	NA	NA	NA	NA	NA	NA	NA	NA	NA	NA	NA
OW/T3/201	16.909	-68.5993	77.9567	18.6597	1.96943	277.16	0.945918	361	8	1272	180	710	NA	472	<0.3	NA	0.9	1.6	76	NA	NA	NA	NA	NA	NA	NA	NA	NA	NA	NA	NA	NA	NA	NA	NA	NA	NA	NA	NA	NA	NA	NA	NA	NA	NA	NA	NA	NA	NA
OW/T3/202	16.901	-68.5993	77.9567	18.6873	1.96915	277.16	0.936803	236	7.2	2044	250	720	9.5	286.562	<0.15	<0.15	1.10059	2.72024	34.1472	NA	7.174	78.533	349.182	332.612	0.986	0.931	17.836	8.768	273.619	15.838	343.052	207.453	0.018	28.573	1.742	2.737	0.2	1.492	21.604	6.098	9.58	0.703	5.222	22.4635	66.8885	10.648	1.74869	701.677	157.449
OW/T3/205	17.052	-68.5993	77.9568	18.7701	1.97059	271.884	0.935337	422	7.68	1892	260	690	NA	572	<0.3	NA	0.9	1.2	81	NA	NA	NA	NA	NA	NA	NA	NA	NA	NA	NA	NA	NA	NA	NA	NA	NA	NA	NA	NA	NA	NA	NA	NA	NA	NA	NA	NA	NA	NA
OW/T3/210	17.227	-68.5993	77.9569	18.9168	1.9646	271.884	0.943953	1349	7.86	1601	240	570	NA	1990	<0.3	NA	1.8	0.9	124	NA	NA	NA	NA	NA	NA	NA	NA	NA	NA	NA	NA	NA	NA	NA	NA	NA	NA	NA	NA	NA	NA	NA	NA	NA	NA	NA	NA	NA	NA
OW/T3/220	17.464	-68.5993	77.9571	19.2118	1.80732	262.671	0.927908	3253	7.83	679.4	200	600	NA	4550	<0.3	NA	8.4	0.6	185	NA	NA	NA	NA	NA	NA	NA	NA	NA	NA	NA	NA	NA	NA	NA	NA	NA	NA	NA	NA	NA	NA	NA	NA	NA	NA	NA	NA	NA	NA
OW/T3/250	18.385	-68.5991	77.9577	19.8268	0.612338	248.858	0.971412	854	9.16	764	110	630	NA	1210	<0.3	NA	0.9	0.9	71	NA	NA	NA	NA	NA	NA	NA	NA	NA	NA	NA	NA	NA	NA	NA	NA	NA	NA	NA	NA	NA	NA	NA	NA	NA	NA	NA	NA	NA	NA
OW/T3/300	18.545	-68.5989	77.9589	19.7198	0.764889	104.603	0.859937	549	9.46	1868	100	630	NA	690	<0.3	NA	1.8	0.6	79	NA	NA	NA	NA	NA	NA	NA	NA	NA	NA	NA	NA	NA	NA	NA	NA	NA	NA	NA	NA	NA	NA	NA	NA	NA	NA	NA	NA	NA	NA
[truncated: 32 more columns]

## Sheet: OW_93
Sample	MSL	Latitude	Longitude	Elevation (m)	Slope	Aspect	DMF	Conductivity (uS/cm)	pH	Total C (mg C/kg DMB)	Total N (mg N/kg DMB)	Total P (mg P/kg DMB)	Cl_Water_ppm	NO2_Water_ppm	NO3_Water_ppm	PO4_Water_ppm	SO4_Water_ppm	SiO2 (%)	TiO2 (%)	Al2O3 (%)	Fe2O3 (%)	MnO (%)	MgO (%)	CaO (%)	Na2O (%)	K2O (%)	P2O5 (%)	SO3 (%)	Cl (ppm)
OW/T1/0	17.972	-68.6001	77.9522	19.9078	3.74877	140.426	0.974584	520	9.2	1769	100	510	583.832	<0.15	2.46151	2.22455	155.012	61.463	0.837	13.552	10.078	0.1551	4.743	5.137	2.868	1.321	0.1653	0.059	993
OW/T1/0.1	17.925	-68.6001	77.9522	19.9041	3.7441	129.124	0.979029	193.2	9.68	1355	52	650	182	<3.3	0.9	1.5	41	60.547	0.842	13.757	10.615	0.1647	5.024	5.285	2.866	1.281	0.1739	0.046	0.0245
OW/T1/0.2	17.94	-68.6001	77.9522	19.9034	3.74461	129.124	0.988436	235.4	9.24	1008	53	660	242	<3.3	0.9	0.9	49	60.813	0.829	13.849	10.293	0.1551	4.761	5.17	2.968	1.392	0.1742	0.04	0.0312
OW/T1/0.5	17.929	-68.6001	77.9522	19.9006	3.74389	129.124	0.997383	563	9.34	1444	100	680	695	<3.3	3.1	2.1	125	60.839	0.863	13.774	10.123	0.1476	4.79	5.112	2.968	1.532	0.1865	0.042	0.0681
OW/T1/1	17.927	-68.6001	77.9522	19.8872	3.7284	129.124	0.977706	134.8	8.85	976.9	<50	640	154	<3.3	<0.4	0.6	35	61.904	0.751	14.129	9.25	0.136	4.608	5.126	3.119	1.449	0.1693	0.037	0.0165
OW/T1/10	17.597	-68.6001	77.9524	19.6733	3.42401	118.308	0.967267	2730	8.29	2215	120	460	3070	<0.3	11.9	<0.6	2080	58.755	0.687	12.23	11.248	0.1684	7.385	5.785	2.495	1.165	0.1421	0.173	0.3344
OW/T1/100	15.611	-68.5997	77.9544	18.3189	0.336236	119.694	0.88329	13300	8.4	3990	250	710	<0.15	<0.15	5.67035	<0.15	762.573	59.712	0.79	13.428	8.402	0.1154	4.745	5.286	4.406	1.847	0.1956	0.112	34606
OW/T1/2	17.97	-68.6001	77.9523	19.8658	3.70374	129.124	0.908151	8580	8.3	5869	510	690	10968.8	0.309625	44.2205	<0.15	3167.31	58.332	0.972	12.791	10.838	0.1372	5.29	4.695	3.255	1.661	0.188	0.441	18100
OW/T1/20	17.432	-68.6	77.9526	19.3189	2.89783	115.47	0.864581	7420	8.32	1961	220	710	8830	<0.3	35.6	<0.6	3240	57.514	1.015	14.777	9.947	0.09	5.076	3.22	3.245	2.374	0.2134	0.395	0.9069
OW/T1/5	17.905	-68.6001	77.9523	19.8005	3.61784	129.124	0.922697	4821	8.33	4219	290	500	5540	<0.3	21.1	0.9	1670	60.419	0.746	13.225	9.527	0.1333	5.12	4.505	3.139	1.873	0.1493	0.197	0.4716
OW/T1/50	16.027	-68.5999	77.9533	18.7599	2.25853	114.985	0.916485	2170	8.55	1720	210	720	3230	<0.3	8.4	0.9	175	58.896	0.934	14.141	10.525	0.0996	5.124	3.772	3.313	2.243	0.2208	0.051	0.3908
OW/T2/0	17.958	-68.6001	77.9522	19.7878	3.55083	129.124	0.957862	2000	9.3	1547	88	890	<0.15	<0.15	7.19818	1.82633	444.442	62.681	0.706	13.184	9.164	0.1359	4.47	4.748	2.818	1.392	0.2168	0.083	3952
OW/T2/0.1	17.963	-68.6001	77.9522	19.7879	3.55232	129.124	0.982333	441	8.83	1366	54	440	585	<3.3	0.9	0.9	58	62.163	0.776	13.612	9.685	0.1444	4.664	5.08	2.986	1.374	0.1464	0.049	0.0632
OW/T2/0.2	17.966	-68.6001	77.9522	19.7867	3.55231	129.124	0.981943	396	9.23	1002	<50	450	496	<3.3	0.9	0.9	59	62.26	0.724	13.805	9.006	0.1441	4.455	5.164	3.002	1.454	0.1329	0.04	0.0622
OW/T2/0.5	17.92	-68.6001	77.9522	19.7823	3.54951	129.124	0.972775	660	9.15	1529	70	710	840	<3.3	1.8	1.2	121	61.093	0.833	13.715	9.783	0.1517	4.697	5.168	3.049	1.411	0.1635	0.06	0.0881
OW/T2/1	17.89	-68.6001	77.9522	19.7736	3.54331	129.124	0.970831	210.4	9.66	1736	63	670	176	<0.3	0.4	3.4	46	60.656	0.854	13.635	9.865	0.147	4.927	5.223	2.9	1.57	0.1739	0.044	0.0196
OW/T2/10	17.532	-68.6001	77.9524	19.564	3.26244	118.308	0.941403	5103	8.27	6525	160	370	4130	<0.3	22.4	<0.6	4260	52.253	1.043	14.431	13.483	0.2263	8	5.684	3.148	0.859	0.1154	0.294	0.4058
OW/T2/100	15.611	-68.5997	77.9544	18.3123	0.267334	119.694	0.887379	12700	8.5	4504	250	670	<0.15	<0.15	2.10968	<0.15	645.308	61.339	0.756	12.464	8.137	0.1357	4.692	5.489	3.928	1.517	0.1829	0.087	31001
OW/T2/2	17.805	-68.6001	77.9523	19.7501	3.51774	129.124	0.97611	82.7	9.2	1353	65	490	63.6533	<0.15	<0.76	1.35608	20.6899	62.224	0.737	13.701	9.288	0.1495	4.461	5.198	2.864	1.36	0.1632	0.044	336
OW/T2/20	17.339	-68.6	77.9527	19.2422	2.73035	115.47	0.900007	3980	7.73	4932	840	770	5280	<0.3	15	1.2	458	59.477	0.968	13.687	9.692	0.1134	4.75	3.857	3.255	2.323	0.1944	0.072	0.6763
OW/T2/5	17.702	-68.6001	77.9523	19.6873	3.44355	129.124	0.943068	1070	9.46	9432	100	810	1050	<0.3	3.1	3.1	625	57.415	0.765	12.857	9.382	0.1511	5.388	6.477	2.818	1.473	0.1778	0.1	0.1313
OW/T2/50	15.957	-68.5999	77.9533	18.6926	2.15799	114.985	0.918982	17737	7.46	4204	420	630	26800	<0.3	35.6	<0.6	1070	58.846	0.874	13.318	9.433	0.1155	4.859	4.222	4.79	1.82	0.1983	0.126	2.6689
OW/T3/0	17.948	-68.6001	77.9523	19.6722	3.35467	129.124	0.943856	5310	8.3	5438	340	1200	1698.15	<0.15	9.4478	<0.15	8372.96	54.259	1.032	12.365	10.32	0.151	5.047	8.342	2.482	1.401	0.2261	4.618	3447
OW/T3/0.1	17.94	-68.6001	77.9523	19.6719	3.35734	129.124	0.895608	8739	8.56	13580	220	1200	5390	<3.3	22.1	<0.6	10400	52.313	1.362	11.788	10.087	0.1521	6.2	7.561	2.695	1.583	0.3677	1.263	0.5126
OW/T3/0.2	17.943	-68.6001	77.9523	19.6702	3.35655	129.124	0.852099	6099	8.48	7147	260	600	2520	<3.3	11.5	<0.6	8950	50.766	0.981	11.587	9.816	0.1349	4.861	10.378	2.502	1.361	0.216	7.313	0.2927
OW/T3/0.5	17.932	-68.6001	77.9523	19.6685	3.35955	129.124	0.932079	7114	8.29	3622	380	820	4370	<3.3	19.9	0.6	8470	58.399	0.875	13.068	10.687	0.1495	5.1	5.324	2.99	1.589	0.1956	1.218	0.5576
OW/T3/1	17.88	-68.6001	77.9523	19.6537	3.34491	129.124	0.942519	2507	8.36	6335	320	850	1730	<0.3	6.6	0.6	3580	56.881	1.148	12.782	11.336	0.1624	5.666	5.544	2.309	1.479	0.2579	0.334	0.1798
OW/T3/10	17.486	-68.6001	77.9525	19.4519	3.10237	121.583	0.888545	8640	8.4	46170	170	890	6825.5	<0.15	43.7832	<0.15	9055.66	40.612	0.681	9.12	9.027	0.1673	8.559	12.756	1.939	1.222	0.216	0.531	9738
OW/T3/100	15.571	-68.5997	77.9544	18.3131	0.251912	119.694	0.883959	14900	8.4	3920	260	590	20693.5	<0.15	1.2612	<0.15	762.801	61.197	0.772	12.428	8.192	0.1286	4.67	5.202	4.102	1.574	0.1846	0.104	34643
OW/T3/2	17.81	-68.6001	77.9523	19.6346	3.3404	129.124	0.909428	7260	8.5	8969	610	950	4102.9	<0.15	19.6698	<0.15	9291.85	59.548	0.946	12.597	8.681	0.1175	4.729	5.567	3.005	1.582	0.232	1.037	6725
OW/T3/20	17.299	-68.6001	77.9527	19.1758	2.62185	115.47	0.870969	7184	7.8	6345	1000	920	9570	<0.3	36.5	<0.6	1850	57.387	0.967	13.95	9.994	0.0935	5.072	3.677	3.252	2.339	0.2631	0.226	0.9717
OW/T3/5	17.683	-68.6001	77.9524	19.5928	3.30172	129.124	0.899114	6920	8.5	46260	140	1000	4343.31	<0.15	22.1991	<0.15	8716.16	31.206	0.891	6.458	9.523	0.2403	9.843	17.429	1.483	0.77	0.2294	0.814	7542
OW/T3/50	15.848	-68.5999	77.9533	18.6169	2.02734	120.501	0.917206	8572	8.26	1794	200	1600	12300	<0.3	7	0.6	896	58.415	1.067	14.635	9.351	0.1231	4.446	4.785	4.087	1.979	0.4726	0.128	1.3673
OW0-100	17.4308	-68.6	77.9526	19.4706	3.01498	125.366	0.931748	5099.77	8.64061	6492.03	239.848	740.909	4438.17	0.00938257			2716.75	57.5935	0.879515	12.9952	9.84176	0.143552	5.34006	5.93842	3.062	1.56273	0.203179	0.611455	4578.58
Sample	MSL	Latitude	Longitude	Elevation (m)	Slope	Aspect	DMF	Conductivity (uS/cm)	pH	Total C (mg C/kg DMB)	Total N (mg N/kg DMB)	Total P (mg P/kg DMB)	Cl_Water_ppm	NO2_Water_ppm	NO3_Water_ppm	PO4_Water_ppm	SO4_Water_ppm	SiO2 (%)	TiO2 (%)	Al2O3 (%)	Fe2O3 (%)	MnO (%)	MgO (%)	CaO (%)	Na2O (%)	K2O (%)	P2O5 (%)	SO3 (%)	Cl (ppm)
OW/T1/0	17.972	-68.6001	77.9522	19.9078	3.74877	140.426	0.974584	520	9.2	1769	100	510	583.832	<0.15	2.46151	2.22455	155.012	61.463	0.837	13.552	10.078	0.1551	4.743	5.137	2.868	1.321	0.1653	0.059	993
OW/T1/0.1	17.925	-68.6001	77.9522	19.9041	3.7441	129.124	0.979029	193.2	9.68	1355	52	650	182	<3.3	0.9	1.5	41	60.547	0.842	13.757	10.615	0.1647	5.024	5.285	2.866	1.281	0.1739	0.046	0.0245
OW/T1/0.2	17.94	-68.6001	77.9522	19.9034	3.74461	129.124	0.988436	235.4	9.24	1008	53	660	242	<3.3	0.9	0.9	49	60.813	0.829	13.849	10.293	0.1551	4.761	5.17	2.968	1.392	0.1742	0.04	0.0312
OW/T1/0.5	17.929	-68.6001	77.9522	19.9006	3.74389	129.124	0.997383	563	9.34	1444	100	680	695	<3.3	3.1	2.1	125	60.839	0.863	13.774	10.123	0.1476	4.79	5.112	2.968	1.532	0.1865	0.042	0.0681
OW/T1/1	17.927	-68.6001	77.9522	19.8872	3.7284	129.124	0.977706	134.8	8.85	976.9	<50	640	154	<3.3	<0.4	0.6	35	61.904	0.751	14.129	9.25	0.136	4.608	5.126	3.119	1.449	0.1693	0.037	0.0165
OW/T1/10	17.597	-68.6001	77.9524	19.6733	3.42401	118.308	0.967267	2730	8.29	2215	120	460	3070	<0.3	11.9	<0.6	2080	58.755	0.687	12.23	11.248	0.1684	7.385	5.785	2.495	1.165	0.1421	0.173	0.3344
OW/T1/100	15.611	-68.5997	77.9544	18.3189	0.336236	119.694	0.88329	13300	8.4	3990	250	710	<0.15	<0.15	5.67035	<0.15	762.573	59.712	0.79	13.428	8.402	0.1154	4.745	5.286	4.406	1.847	0.1956	0.112	34606
OW/T1/2	17.97	-68.6001	77.9523	19.8658	3.70374	129.124	0.908151	8580	8.3	5869	510	690	10968.8	0.309625	44.2205	<0.15	3167.31	58.332	0.972	12.791	10.838	0.1372	5.29	4.695	3.255	1.661	0.188	0.441	18100
OW/T1/20	17.432	-68.6	77.9526	19.3189	2.89783	115.47	0.864581	7420	8.32	1961	220	710	8830	<0.3	35.6	<0.6	3240	57.514	1.015	14.777	9.947	0.09	5.076	3.22	3.245	2.374	0.2134	0.395	0.9069
OW/T1/5	17.905	-68.6001	77.9523	19.8005	3.61784	129.124	0.922697	4821	8.33	4219	290	500	5540	<0.3	21.1	0.9	1670	60.419	0.746	13.225	9.527	0.1333	5.12	4.505	3.139	1.873	0.1493	0.197	0.4716
OW/T1/50	16.027	-68.5999	77.9533	18.7599	2.25853	114.985	0.916485	2170	8.55	1720	210	720	3230	<0.3	8.4	0.9	175	58.896	0.934	14.141	10.525	0.0996	5.124	3.772	3.313	2.243	0.2208	0.051	0.3908
OW/T2/0	17.958	-68.6001	77.9522	19.7878	3.55083	129.124	0.957862	2000	9.3	1547	88	890	<0.15	<0.15	7.19818	1.82633	444.442	62.681	0.706	13.184	9.164	0.1359	4.47	4.748	2.818	1.392	0.2168	0.083	3952
OW/T2/0.1	17.963	-68.6001	77.9522	19.7879	3.55232	129.124	0.982333	441	8.83	1366	54	440	585	<3.3	0.9	0.9	58	62.163	0.776	13.612	9.685	0.1444	4.664	5.08	2.986	1.374	0.1464	0.049	0.0632
OW/T2/0.2	17.966	-68.6001	77.9522	19.7867	3.55231	129.124	0.981943	396	9.23	1002	<50	450	496	<3.3	0.9	0.9	59	62.26	0.724	13.805	9.006	0.1441	4.455	5.164	3.002	1.454	0.1329	0.04	0.0622
OW/T2/0.5	17.92	-68.6001	77.9522	19.7823	3.54951	129.124	0.972775	660	9.15	1529	70	710	840	<3.3	1.8	1.2	121	61.093	0.833	13.715	9.783	0.1517	4.697	5.168	3.049	1.411	0.1635	0.06	0.0881
OW/T2/1	17.89	-68.6001	77.9522	19.7736	3.54331	129.124	0.970831	210.4	9.66	1736	63	670	176	<0.3	0.4	3.4	46	60.656	0.854	13.635	9.865	0.147	4.927	5.223	2.9	1.57	0.1739	0.044	0.0196
OW/T2/10	17.532	-68.6001	77.9524	19.564	3.26244	118.308	0.941403	5103	8.27	6525	160	370	4130	<0.3	22.4	<0.6	4260	52.253	1.043	14.431	13.483	0.2263	8	5.684	3.148	0.859	0.1154	0.294	0.4058
OW/T2/100	15.611	-68.5997	77.9544	18.3123	0.267334	119.694	0.887379	12700	8.5	4504	250	670	<0.15	<0.15	2.10968	<0.15	645.308	61.339	0.756	12.464	8.137	0.1357	4.692	5.489	3.928	1.517	0.1829	0.087	31001
OW/T2/2	17.805	-68.6001	77.9523	19.7501	3.51774	129.124	0.97611	82.7	9.2	1353	65	490	63.6533	<0.15	<0.76	1.35608	20.6899	62.224	0.737	13.701	9.288	0.1495	4.461	5.198	2.864	1.36	0.1632	0.044	336
OW/T2/20	17.339	-68.6	77.9527	19.2422	2.73035	115.47	0.900007	3980	7.73	4932	840	770	5280	<0.3	15	1.2	458	59.477	0.968	13.687	9.692	0.1134	4.75	3.857	3.255	2.323	0.1944	0.072	0.6763
OW/T2/5	17.702	-68.6001	77.9523	19.6873	3.44355	129.124	0.943068	1070	9.46	9432	100	810	1050	<0.3	3.1	3.1	625	57.415	0.765	12.857	9.382	0.1511	5.388	6.477	2.818	1.473	0.1778	0.1	0.1313
OW/T2/50	15.957	-68.5999	77.9533	18.6926	2.15799	114.985	0.918982	17737	7.46	4204	420	630	26800	<0.3	35.6	<0.6	1070	58.846	0.874	13.318	9.433	0.1155	4.859	4.222	4.79	1.82	0.1983	0.126	2.6689
OW/T3/0	17.948	-68.6001	77.9523	19.6722	3.35467	129.124	0.943856	5310	8.3	5438	340	1200	1698.15	<0.15	9.4478	<0.15	8372.96	54.259	1.032	12.365	10.32	0.151	5.047	8.342	2.482	1.401	0.2261	4.618	3447
OW/T3/0.1	17.94	-68.6001	77.9523	19.6719	3.35734	129.124	0.895608	8739	8.56	13580	220	1200	5390	<3.3	22.1	<0.6	10400	52.313	1.362	11.788	10.087	0.1521	6.2	7.561	2.695	1.583	0.3677	1.263	0.5126
OW/T3/0.2	17.943	-68.6001	77.9523	19.6702	3.35655	129.124	0.852099	6099	8.48	7147	260	600	2520	<3.3	11.5	<0.6	8950	50.766	0.981	11.587	9.816	0.1349	4.861	10.378	2.502	1.361	0.216	7.313	0.2927
OW/T3/0.5	17.932	-68.6001	77.9523	19.6685	3.35955	129.124	0.932079	7114	8.29	3622	380	820	4370	<3.3	19.9	0.6	8470	58.399	0.875	13.068	10.687	0.1495	5.1	5.324	2.99	1.589	0.1956	1.218	0.5576
OW/T3/1	17.88	-68.6001	77.9523	19.6537	3.34491	129.124	0.942519	2507	8.36	6335	320	850	1730	<0.3	6.6	0.6	3580	56.881	1.148	12.782	11.336	0.1624	5.666	5.544	2.309	1.479	0.2579	0.334	0.1798
OW/T3/10	17.486	-68.6001	77.9525	19.4519	3.10237	121.583	0.888545	8640	8.4	46170	170	890	6825.5	<0.15	43.7832	<0.15	9055.66	40.612	0.681	9.12	9.027	0.1673	8.559	12.756	1.939	1.222	0.216	0.531	9738
OW/T3/100	15.571	-68.5997	77.9544	18.3131	0.251912	119.694	0.883959	14900	8.4	3920	260	590	20693.5	<0.15	1.2612	<0.15	762.801	61.197	0.772	12.428	8.192	0.1286	4.67	5.202	4.102	1.574	0.1846	0.104	34643
OW/T3/2	17.81	-68.6001	77.9523	19.6346	3.3404	129.124	0.909428	7260	8.5	8969	610	950	4102.9	<0.15	19.6698	<0.15	9291.85	59.548	0.946	12.597	8.681	0.1175	4.729	5.567	3.005	1.582	0.232	1.037	6725
OW/T3/20	17.299	-68.6001	77.9527	19.1758	2.62185	115.47	0.870969	7184	7.8	6345	1000	920	9570	<0.3	36.5	<0.6	1850	57.387	0.967	13.95	9.994	0.0935	5.072	3.677	3.252	2.339	0.2631	0.226	0.9717
OW/T3/5	17.683	-68.6001	77.9524	19.5928	3.30172	129.124	0.899114	6920	8.5	46260	140	1000	4343.31	<0.15	22.1991	<0.15	8716.16	31.206	0.891	6.458	9.523	0.2403	9.843	17.429	1.483	0.77	0.2294	0.814	7542
OW/T3/50	15.848	-68.5999	77.9533	18.6169	2.02734	120.501	0.917206	8572	8.26	1794	200	1600	12300	<0.3	7	0.6	896	58.415	1.067	14.635	9.351	0.1231	4.446	4.785	4.087	1.979	0.4726	0.128	1.3673
Sample	MSL	Latitude	Longitude	Elevation (m)	Slope	Aspect	DMF	Conductivity (uS/cm)	pH	Total C (mg C/kg DMB)	Total N (mg N/kg DMB)	Total P (mg P/kg DMB)	Cl_Water_ppm	NO2_Water_ppm	NO3_Water_ppm	PO4_Water_ppm	SO4_Water_ppm	SiO2 (%)	TiO2 (%)	Al2O3 (%)	Fe2O3 (%)	MnO (%)	MgO (%)	CaO (%)	Na2O (%)	K2O (%)	P2O5 (%)	SO3 (%)	Cl (ppm)
OW/T1/200.1	16.788	-68.5993	77.9566	18.5421	2.04155	277.16	0.935012	1088	7.85	2107	310	740	1550	<0.3	5.3	<0.6	160	59.667	0.972	13.721	10.895	0.1509	5.087	4.893	2.942	1.495	0.184	0.036	0.1723
OW/T1/200.2	16.792	-68.5993	77.9566	18.546	2.0431	277.16	0.952114	727	7.98	1438	140	760	1010	<0.3	3.1	0.6	116	59.191	0.955	14.031	11.599	0.1565	5.216	4.924	2.872	1.487	0.1762	0.035	0.1049
OW/T1/200.5	16.795	-68.5993	77.9566	18.5521	2.0463	277.16	0.921943	1152	9.02	4378	500	680	1510	<0.3	4	1.9	283	59.205	0.899	13.899	10.477	0.1314	5.081	4.762	3.029	1.695	0.1962	0.063	0.1894
OW/T1/201	16.823	-68.5993	77.9566	18.566	2.0514	277.16	0.943311	1473	8.3	1647	200	800	2160	<0.3	6.6	1.2	207	60.821	0.919	13.598	10.384	0.1426	4.767	4.859	3.048	1.505	0.1859	0.042	0.2325
OW/T1/202	16.832	-68.5993	77.9566	18.5925	2.05589	277.16	0.985401	114	9.2	1304	120	710	104.282	<0.15	<0.76	2.51645	21.2588	60.878	0.849	13.67	11.057	0.1706	4.958	5.104	2.65	1.316	0.1542	0.037	360
OW/T1/205	16.913	-68.5993	77.9567	18.6819	2.05865	277.16	0.904371	2069	7.63	4870	710	600	3140	<0.3	8.8	<0.6	141	60.061	0.895	14.015	9.447	0.1073	4.746	4.354	3.173	1.964	0.1845	0.042	0.3467
OW/T1/210	17.105	-68.5993	77.9568	18.8387	2.05028	271.884	0.917563	1526	8.21	2470	330	620	2230	<0.3	6.2	<0.6	166	62.091	0.903	13.534	8.951	0.1178	4.434	4.86	3.155	1.547	0.1921	0.034	0.2195
OW/T1/220	17.345	-68.5992	77.957	19.1403	1.908	262.671	0.930071	4652	8.23	1250	220	620	6500	<0.3	9.2	0.6	377	60.25	0.944	13.673	9.778	0.1331	5.086	4.466	3.293	1.872	0.1823	0.058	0.7089
OW/T1/250	18.399	-68.5991	77.9577	19.8268	0.668383	248.858	0.946528	1700	9.58	1233	150	670	2440	<0.3	1.8	2.2	188	62.616	0.795	13.883	9.207	0.1284	4.237	4.468	3.386	1.547	0.1689	0.041	0.2955
OW/T1/300	18.632	-68.5989	77.9588	19.7527	0.879348	125.375	0.873592	1043	8.34	1079	200	690	1530	<0.3	1.3	0.6	61	60.942	0.845	13.574	9.502	0.1753	4.869	4.748	2.991	1.733	0.1918	0.012	0.1629
OW/T2/200.1	16.776	-68.5993	77.9566	18.5895	2.00874	277.16	0.922067	624	7.46	1631	220	710	865	<0.3	1.8	<0.6	100	60.164	0.891	13.799	9.991	0.1278	5.24	4.413	2.901	1.878	0.1862	0.026	0.1269
OW/T2/200.2	16.782	-68.5993	77.9566	18.5916	2.00951	277.16	0.923022	933	7.51	1570	210	680	1330	<0.3	2.2	<0.6	152	60.539	0.849	13.907	9.819	0.1256	5.043	4.442	3.051	1.899	0.1856	0.03	0.1498
OW/T2/200.5	16.785	-68.5993	77.9566	18.6042	2.00914	277.16	0.914178	552	7.68	3242	400	680	761	<0.3	1.3	<0.6	83	60.137	0.906	13.901	10.027	0.1165	5.311	4.183	2.951	1.986	0.1884	0.037	0.0881
OW/T2/201	16.808	-68.5993	77.9566	18.6162	2.00926	277.16	0.916229	951	7.37	4503	530	620	1380	<0.3	2.6	<0.6	117	57.078	1.06	14.139	11.991	0.1409	5.9	4.274	2.883	1.866	0.1982	0.077	0.1365
OW/T2/202	16.848	-68.5993	77.9567	18.6423	2.01099	277.16	0.9853	147	9.7	1543	110	690	84.6321	<0.15	0.993961	2.34672	22.5702	59.52	1.001	13.885	11.979	0.1832	5.067	5.16	2.592	1.346	0.1751	0.051	415
OW/T2/205	16.964	-68.5993	77.9567	18.7281	2.01027	277.16	0.908137	1475	7.53	4390	580	650	2180	<0.3	4	<0.6	126	60.504	0.886	13.901	9.385	0.1133	4.824	4.754	3.106	1.755	0.1901	0.042	0.1916
OW/T2/210	17.154	-68.5993	77.9568	18.8809	2.00677	271.884	0.902045	1921	7.68	3825	610	630	2940	<0.3	7	<0.6	113	62.067	0.853	13.455	8.363	0.105	4.5	4.546	3.153	1.681	0.1779	0.032	0.2832
OW/T2/220	17.435	-68.5992	77.9571	19.1779	1.85576	262.671	0.925108	1924	8.55	276.5	130	480	2860	<0.3	5.3	1.6	168	63.147	0.567	14.468	8.385	0.0979	3.965	4.201	3.504	2.117	0.1452	0.017	0.2655
OW/T2/250	18.405	-68.5991	77.9577	19.8275	0.636053	248.858	0.945051	3526	8.41	722	150	720	4870	<0.3	3.5	<0.6	360	60.649	0.866	14.022	10.318	0.1486	4.998	4.391	3.254	1.842	0.1903	0.042	0.4732
OW/T2/300	18.584	-68.5989	77.9589	19.7256	0.811096	125.375	0.893862	1245	9.17	1042	130	680	1770	<0.3	2.2	<0.6	110	60.216	0.853	14.016	10.177	0.1458	4.904	5.151	3.147	1.578	0.1904	0.029	0.1951
OW/T3/200.1	16.838	-68.5993	77.9566	18.6354	1.9672	277.16	0.922055	1149	7.32	2779	330	710	1700	<0.3	6.2	<0.6	127	60.909	0.928	13.77	9.477	0.121	4.719	4.991	3.135	1.683	0.1907	0.038	0.1711
OW/T3/200.2	16.849	-68.5993	77.9566	18.6381	1.96697	277.16	0.898834	3802	7.17	5779	700	750	5270	<0.3	20.2	<0.6	257	57.964	1.029	13.673	10.543	0.1195	5.164	4.948	3.231	1.788	0.2026	0.059	0.4367
OW/T3/200.5	16.866	-68.5993	77.9567	18.646	1.96756	277.16	0.928282	281.3	8.26	1115	140	740	319	<0.3	1.3	2.2	73	59.989	0.905	13.756	10.473	0.1418	5.224	4.94	2.935	1.614	0.1805	0.022	0.0557
OW/T3/201	16.909	-68.5993	77.9567	18.6597	1.96943	277.16	0.945918	361	8	1272	180	710	472	<0.3	0.9	1.6	76	57.702	1.025	13.989	12.696	0.174	5.65	4.66	2.572	1.63	0.1818	0.039	0.0602
OW/T3/202	16.901	-68.5993	77.9567	18.6873	1.96915	277.16	0.936803	236	7.2	2044	250	720	286.562	<0.15	1.10059	2.72024	34.1472	60.701	0.909	13.779	10.484	0.144	4.844	4.533	2.732	1.608	0.1889	0.029	670
OW/T3/205	17.052	-68.5993	77.9568	18.7701	1.97059	271.884	0.935337	422	7.68	1892	260	690	572	<0.3	0.9	1.2	81	59.661	0.938	13.705	10.942	0.1535	5.144	4.719	2.795	1.605	0.1781	0.029	0.0613
OW/T3/210	17.227	-68.5993	77.9569	18.9168	1.9646	271.884	0.943953	1349	7.86	1601	240	570	1990	<0.3	1.8	0.9	124	60.641	0.865	13.871	10.016	0.136	4.869	4.703	3.06	1.663	0.1712	0.042	0.2001
OW/T3/220	17.464	-68.5993	77.9571	19.2118	1.80732	262.671	0.927908	3253	7.83	679.4	200	600	4550	<0.3	8.4	0.6	185	61.151	0.792	13.75	9.323	0.1304	4.687	4.582	3.32	1.798	0.1825	0.033	0.5571
OW/T3/250	18.385	-68.5991	77.9577	19.8268	0.612338	248.858	0.971412	854	9.16	764	110	630	1210	<0.3	0.9	0.9	71	60.651	0.912	13.824	10.584	0.1523	4.954	4.926	2.98	1.404	0.1688	0.032	0.1279
OW/T3/300	18.545	-68.5989	77.9589	19.7198	0.764889	104.603	0.859937	549	9.46	1868	100	630	690	<0.3	1.8	0.6	79	61.466	0.728	14.238	9.101	0.1274	4.635	5.064	3.26	1.714	0.1955	0.023	0.0638

## Sheet: Sheet2
Sample	MSL	DMF	Conductivity (uS/cm)	pH	Total C (mg C/kg DMB)	Total N (mg N/kg DMB)	Total P (mg P/kg DMB)	Cl_Water_ppm	NO2_Water_ppm	NO3_Water_ppm	PO4_Water_ppm	SO4_Water_ppm	SiO2 (%)	TiO2 (%)	Al2O3 (%)	Fe2O3 (%)	MnO (%)	MgO (%)	CaO (%)	Na2O (%)	K2O (%)	P2O5 (%)	SO3 (%)	Cl (ppm)
OW/T1/0	17.972	0.974584	520	9.2	1769	100	510	583.832	0	2.46151	2.22455	155.012	61.463	0.837	13.552	10.078	0.1551	4.743	5.137	2.868	1.321	0.1653	0.059	993
OW/T1/0.1	17.925	0.979029	193.2	9.68	1355	52	650	182	0	0.9	1.5	41	60.547	0.842	13.757	10.615	0.1647	5.024	5.285	2.866	1.281	0.1739	0.046	0.0245
OW/T1/0.2	17.94	0.988436	235.4	9.24	1008	53	660	242	0	0.9	0.9	49	60.813	0.829	13.849	10.293	0.1551	4.761	5.17	2.968	1.392	0.1742	0.04	0.0312
OW/T1/0.5	17.929	0.997383	563	9.34	1444	100	680	695	0	3.1	2.1	125	60.839	0.863	13.774	10.123	0.1476	4.79	5.112	2.968	1.532	0.1865	0.042	0.0681
OW/T1/1	17.927	0.977706	134.8	8.85	976.9	0	640	154	0	0	0.6	35	61.904	0.751	14.129	9.25	0.136	4.608	5.126	3.119	1.449	0.1693	0.037	0.0165
OW/T1/10	17.597	0.967267	2730	8.29	2215	120	460	3070	0	11.9	0	2080	58.755	0.687	12.23	11.248	0.1684	7.385	5.785	2.495	1.165	0.1421	0.173	0.3344
OW/T1/100	15.611	0.88329	13300	8.4	3990	250	710	0	0	5.67035	0	762.573	59.712	0.79	13.428	8.402	0.1154	4.745	5.286	4.406	1.847	0.1956	0.112	34606
OW/T1/2	17.97	0.908151	8580	8.3	5869	510	690	10968.8	0.309625	44.2205	0	3167.31	58.332	0.972	12.791	10.838	0.1372	5.29	4.695	3.255	1.661	0.188	0.441	18100
OW/T1/20	17.432	0.864581	7420	8.32	1961	220	710	8830	0	35.6	0	3240	57.514	1.015	14.777	9.947	0.09	5.076	3.22	3.245	2.374	0.2134	0.395	0.9069
OW/T1/5	17.905	0.922697	4821	8.33	4219	290	500	5540	0	21.1	0.9	1670	60.419	0.746	13.225	9.527	0.1333	5.12	4.505	3.139	1.873	0.1493	0.197	0.4716
OW/T1/50	16.027	0.916485	2170	8.55	1720	210	720	3230	0	8.4	0.9	175	58.896	0.934	14.141	10.525	0.0996	5.124	3.772	3.313	2.243	0.2208	0.051	0.3908
OW/T2/0	17.958	0.957862	2000	9.3	1547	88	890	0	0	7.19818	1.82633	444.442	62.681	0.706	13.184	9.164	0.1359	4.47	4.748	2.818	1.392	0.2168	0.083	3952
OW/T2/0.1	17.963	0.982333	441	8.83	1366	54	440	585	0	0.9	0.9	58	62.163	0.776	13.612	9.685	0.1444	4.664	5.08	2.986	1.374	0.1464	0.049	0.0632
OW/T2/0.2	17.966	0.981943	396	9.23	1002	0	450	496	0	0.9	0.9	59	62.26	0.724	13.805	9.006	0.1441	4.455	5.164	3.002	1.454	0.1329	0.04	0.0622
OW/T2/0.5	17.92	0.972775	660	9.15	1529	70	710	840	0	1.8	1.2	121	61.093	0.833	13.715	9.783	0.1517	4.697	5.168	3.049	1.411	0.1635	0.06	0.0881
OW/T2/1	17.89	0.970831	210.4	9.66	1736	63	670	176	0	0.4	3.4	46	60.656	0.854	13.635	9.865	0.147	4.927	5.223	2.9	1.57	0.1739	0.044	0.0196
OW/T2/10	17.532	0.941403	5103	8.27	6525	160	370	4130	0	22.4	0	4260	52.253	1.043	14.431	13.483	0.2263	8	5.684	3.148	0.859	0.1154	0.294	0.4058
OW/T2/100	15.611	0.887379	12700	8.5	4504	250	670	0	0	2.10968	0	645.308	61.339	0.756	12.464	8.137	0.1357	4.692	5.489	3.928	1.517	0.1829	0.087	31001
OW/T2/2	17.805	0.97611	82.7	9.2	1353	65	490	63.6533	0	0	1.35608	20.6899	62.224	0.737	13.701	9.288	0.1495	4.461	5.198	2.864	1.36	0.1632	0.044	336
OW/T2/20	17.339	0.900007	3980	7.73	4932	840	770	5280	0	15	1.2	458	59.477	0.968	13.687	9.692	0.1134	4.75	3.857	3.255	2.323	0.1944	0.072	0.6763
OW/T2/5	17.702	0.943068	1070	9.46	9432	100	810	1050	0	3.1	3.1	625	57.415	0.765	12.857	9.382	0.1511	5.388	6.477	2.818	1.473	0.1778	0.1	0.1313
OW/T2/50	15.957	0.918982	17737	7.46	4204	420	630	26800	0	35.6	0	1070	58.846	0.874	13.318	9.433	0.1155	4.859	4.222	4.79	1.82	0.1983	0.126	2.6689
OW/T3/0	17.948	0.943856	5310	8.3	5438	340	1200	1698.15	0	9.4478	0	8372.96	54.259	1.032	12.365	10.32	0.151	5.047	8.342	2.482	1.401	0.2261	4.618	3447
OW/T3/0.1	17.94	0.895608	8739	8.56	13580	220	1200	5390	0	22.1	0	10400	52.313	1.362	11.788	10.087	0.1521	6.2	7.561	2.695	1.583	0.3677	1.263	0.5126
OW/T3/0.2	17.943	0.852099	6099	8.48	7147	260	600	2520	0	11.5	0	8950	50.766	0.981	11.587	9.816	0.1349	4.861	10.378	2.502	1.361	0.216	7.313	0.2927
OW/T3/0.5	17.932	0.932079	7114	8.29	3622	380	820	4370	0	19.9	0.6	8470	58.399	0.875	13.068	10.687	0.1495	5.1	5.324	2.99	1.589	0.1956	1.218	0.5576
OW/T3/1	17.88	0.942519	2507	8.36	6335	320	850	1730	0	6.6	0.6	3580	56.881	1.148	12.782	11.336	0.1624	5.666	5.544	2.309	1.479	0.2579	0.334	0.1798
OW/T3/10	17.486	0.888545	8640	8.4	46170	170	890	6825.5	0	43.7832	0	9055.66	40.612	0.681	9.12	9.027	0.1673	8.559	12.756	1.939	1.222	0.216	0.531	9738
OW/T3/100	15.571	0.883959	14900	8.4	3920	260	590	20693.5	0	1.2612	0	762.801	61.197	0.772	12.428	8.192	0.1286	4.67	5.202	4.102	1.574	0.1846	0.104	34643
OW/T3/2	17.81	0.909428	7260	8.5	8969	610	950	4102.9	0	19.6698	0	9291.85	59.548	0.946	12.597	8.681	0.1175	4.729	5.567	3.005	1.582	0.232	1.037	6725
OW/T3/20	17.299	0.870969	7184	7.8	6345	1000	920	9570	0	36.5	0	1850	57.387	0.967	13.95	9.994	0.0935	5.072	3.677	3.252	2.339	0.2631	0.226	0.9717
OW/T3/5	17.683	0.899114	6920	8.5	46260	140	1000	4343.31	0	22.1991	0	8716.16	31.206	0.891	6.458	9.523	0.2403	9.843	17.429	1.483	0.77	0.2294	0.814	7542
OW/T3/50	15.848	0.917206	8572	8.26	1794	200	1600	12300	0	7	0.6	896	58.415	1.067	14.635	9.351	0.1231	4.446	4.785	4.087	1.979	0.4726	0.128	1.3673
OW_Av_200_300	17.4308	0.931748	5099.77	8.64061	6492.03	239.848	740.909	4438.17	0.00938257	12.837	0.751726	2716.75	57.5935	0.879515	12.9952	9.84176	0.143552	5.34006	5.93842	3.062	1.56273	0.203179	0.611455	4578.58
Sample	MSL	DMF	Conductivity (uS/cm)	pH	Total C (mg C/kg DMB)	Total N (mg N/kg DMB)	Total P (mg P/kg DMB)	Cl_Water_ppm	NO2_Water_ppm	NO3_Water_ppm	PO4_Water_ppm	SO4_Water_ppm	SiO2 (%)	TiO2 (%)	Al2O3 (%)	Fe2O3 (%)	MnO (%)	MgO (%)	CaO (%)	Na2O (%)	K2O (%)	P2O5 (%)	SO3 (%)	Cl (ppm)
OW/T1/0	17.972	0.974584	520	9.2	1769	100	510	583.832	0	2.46151	2.22455	155.012	61.463	0.837	13.552	10.078	0.1551	4.743	5.137	2.868	1.321	0.1653	0.059	993
OW/T1/0.1	17.925	0.979029	193.2	9.68	1355	52	650	182	0	0.9	1.5	41	60.547	0.842	13.757	10.615	0.1647	5.024	5.285	2.866	1.281	0.1739	0.046	0.0245
OW/T1/0.2	17.94	0.988436	235.4	9.24	1008	53	660	242	0	0.9	0.9	49	60.813	0.829	13.849	10.293	0.1551	4.761	5.17	2.968	1.392	0.1742	0.04	0.0312
OW/T1/0.5	17.929	0.997383	563	9.34	1444	100	680	695	0	3.1	2.1	125	60.839	0.863	13.774	10.123	0.1476	4.79	5.112	2.968	1.532	0.1865	0.042	0.0681
OW/T1/1	17.927	0.977706	134.8	8.85	976.9	<50	640	154	0	0	0.6	35	61.904	0.751	14.129	9.25	0.136	4.608	5.126	3.119	1.449	0.1693	0.037	0.0165
OW/T1/10	17.597	0.967267	2730	8.29	2215	120	460	3070	0	11.9	0	2080	58.755	0.687	12.23	11.248	0.1684	7.385	5.785	2.495	1.165	0.1421	0.173	0.3344
OW/T1/100	15.611	0.88329	13300	8.4	3990	250	710	0	0	5.67035	0	762.573	59.712	0.79	13.428	8.402	0.1154	4.745	5.286	4.406	1.847	0.1956	0.112	34606
OW/T1/2	17.97	0.908151	8580	8.3	5869	510	690	10968.8	0.309625	44.2205	0	3167.31	58.332	0.972	12.791	10.838	0.1372	5.29	4.695	3.255	1.661	0.188	0.441	18100
OW/T1/20	17.432	0.864581	7420	8.32	1961	220	710	8830	0	35.6	0	3240	57.514	1.015	14.777	9.947	0.09	5.076	3.22	3.245	2.374	0.2134	0.395	0.9069
OW/T1/5	17.905	0.922697	4821	8.33	4219	290	500	5540	0	21.1	0.9	1670	60.419	0.746	13.225	9.527	0.1333	5.12	4.505	3.139	1.873	0.1493	0.197	0.4716
OW/T1/50	16.027	0.916485	2170	8.55	1720	210	720	3230	0	8.4	0.9	175	58.896	0.934	14.141	10.525	0.0996	5.124	3.772	3.313	2.243	0.2208	0.051	0.3908
OW/T2/0	17.958	0.957862	2000	9.3	1547	88	890	<0.15	0	7.19818	1.82633	444.442	62.681	0.706	13.184	9.164	0.1359	4.47	4.748	2.818	1.392	0.2168	0.083	3952
OW/T2/0.1	17.963	0.982333	441	8.83	1366	54	440	585	0	0.9	0.9	58	62.163	0.776	13.612	9.685	0.1444	4.664	5.08	2.986	1.374	0.1464	0.049	0.0632
OW/T2/0.2	17.966	0.981943	396	9.23	1002	<50	450	496	0	0.9	0.9	59	62.26	0.724	13.805	9.006	0.1441	4.455	5.164	3.002	1.454	0.1329	0.04	0.0622
OW/T2/0.5	17.92	0.972775	660	9.15	1529	70	710	840	0	1.8	1.2	121	61.093	0.833	13.715	9.783	0.1517	4.697	5.168	3.049	1.411	0.1635	0.06	0.0881
OW/T2/1	17.89	0.970831	210.4	9.66	1736	63	670	176	0	0.4	3.4	46	60.656	0.854	13.635	9.865	0.147	4.927	5.223	2.9	1.57	0.1739	0.044	0.0196
OW/T2/10	17.532	0.941403	5103	8.27	6525	160	370	4130	0	22.4	0	4260	52.253	1.043	14.431	13.483	0.2263	8	5.684	3.148	0.859	0.1154	0.294	0.4058
OW/T2/100	15.611	0.887379	12700	8.5	4504	250	670	0	0	2.10968	0	645.308	61.339	0.756	12.464	8.137	0.1357	4.692	5.489	3.928	1.517	0.1829	0.087	31001
OW/T2/2	17.805	0.97611	82.7	9.2	1353	65	490	63.6533	0	0	1.35608	20.6899	62.224	0.737	13.701	9.288	0.1495	4.461	5.198	2.864	1.36	0.1632	0.044	336
OW/T2/20	17.339	0.900007	3980	7.73	4932	840	770	5280	0	15	1.2	458	59.477	0.968	13.687	9.692	0.1134	4.75	3.857	3.255	2.323	0.1944	0.072	0.6763
OW/T2/5	17.702	0.943068	1070	9.46	9432	100	810	1050	0	3.1	3.1	625	57.415	0.765	12.857	9.382	0.1511	5.388	6.477	2.818	1.473	0.1778	0.1	0.1313
OW/T2/50	15.957	0.918982	17737	7.46	4204	420	630	26800	0	35.6	0	1070	58.846	0.874	13.318	9.433	0.1155	4.859	4.222	4.79	1.82	0.1983	0.126	2.6689
OW/T3/0	17.948	0.943856	5310	8.3	5438	340	1200	1698.15	0	9.4478	0	8372.96	54.259	1.032	12.365	10.32	0.151	5.047	8.342	2.482	1.401	0.2261	4.618	3447
OW/T3/0.1	17.94	0.895608	8739	8.56	13580	220	1200	5390	0	22.1	0	10400	52.313	1.362	11.788	10.087	0.1521	6.2	7.561	2.695	1.583	0.3677	1.263	0.5126
OW/T3/0.2	17.943	0.852099	6099	8.48	7147	260	600	2520	0	11.5	0	8950	50.766	0.981	11.587	9.816	0.1349	4.861	10.378	2.502	1.361	0.216	7.313	0.2927
OW/T3/0.5	17.932	0.932079	7114	8.29	3622	380	820	4370	0	19.9	0.6	8470	58.399	0.875	13.068	10.687	0.1495	5.1	5.324	2.99	1.589	0.1956	1.218	0.5576
OW/T3/1	17.88	0.942519	2507	8.36	6335	320	850	1730	0	6.6	0.6	3580	56.881	1.148	12.782	11.336	0.1624	5.666	5.544	2.309	1.479	0.2579	0.334	0.1798
OW/T3/10	17.486	0.888545	8640	8.4	46170	170	890	6825.5	0	43.7832	0	9055.66	40.612	0.681	9.12	9.027	0.1673	8.559	12.756	1.939	1.222	0.216	0.531	9738
OW/T3/100	15.571	0.883959	14900	8.4	3920	260	590	20693.5	0	1.2612	0	762.801	61.197	0.772	12.428	8.192	0.1286	4.67	5.202	4.102	1.574	0.1846	0.104	34643
OW/T3/2	17.81	0.909428	7260	8.5	8969	610	950	4102.9	0	19.6698	0	9291.85	59.548	0.946	12.597	8.681	0.1175	4.729	5.567	3.005	1.582	0.232	1.037	6725
OW/T3/20	17.299	0.870969	7184	7.8	6345	1000	920	9570	0	36.5	0	1850	57.387	0.967	13.95	9.994	0.0935	5.072	3.677	3.252	2.339	0.2631	0.226	0.9717
OW/T3/5	17.683	0.899114	6920	8.5	46260	140	1000	4343.31	0	22.1991	0	8716.16	31.206	0.891	6.458	9.523	0.2403	9.843	17.429	1.483	0.77	0.2294	0.814	7542
OW/T3/50	15.848	0.917206	8572	8.26	1794	200	1600	12300	0	7	0.6	896	58.415	1.067	14.635	9.351	0.1231	4.446	4.785	4.087	1.979	0.4726	0.128	1.3673
OW_Av_200_300	17.4308	0.931748	5099.77	8.64061	6492.03	255.323	740.909	4576.87	0.00938257	12.837	0.751726	2716.75	57.5935	0.879515	12.9952	9.84176	0.143552	5.34006	5.93842	3.062	1.56273	0.203179	0.611455	4578.58
Sample	MSL	DMF	Conductivity (uS/cm)	pH	Total C (mg C/kg DMB)	Total N (mg N/kg DMB)	Total P (mg P/kg DMB)	Cl_Water_ppm	NO2_Water_ppm	NO3_Water_ppm	PO4_Water_ppm	SO4_Water_ppm	SiO2 (%)	TiO2 (%)	Al2O3 (%)	Fe2O3 (%)	MnO (%)	MgO (%)	CaO (%)	Na2O (%)	K2O (%)	P2O5 (%)	SO3 (%)	Cl (ppm)
OW/T1/200.1	16.788	0.935012	1088	7.85	2107	310	740	1550	0	5.3	0	160	59.667	0.972	13.721	10.895	0.1509	5.087	4.893	2.942	1.495	0.184	0.036	0.1723
OW/T1/200.2	16.792	0.952114	727	7.98	1438	140	760	1010	0	3.1	0.6	116	59.191	0.955	14.031	11.599	0.1565	5.216	4.924	2.872	1.487	0.1762	0.035	0.1049
OW/T1/200.5	16.795	0.921943	1152	9.02	4378	500	680	1510	0	4	1.9	283	59.205	0.899	13.899	10.477	0.1314	5.081	4.762	3.029	1.695	0.1962	0.063	0.1894
OW/T1/201	16.823	0.943311	1473	8.3	1647	200	800	2160	0	6.6	1.2	207	60.821	0.919	13.598	10.384	0.1426	4.767	4.859	3.048	1.505	0.1859	0.042	0.2325
OW/T1/202	16.832	0.985401	114	9.2	1304	120	710	104.282	0	0	2.51645	21.2588	60.878	0.849	13.67	11.057	0.1706	4.958	5.104	2.65	1.316	0.1542	0.037	360
OW/T1/205	16.913	0.904371	2069	7.63	4870	710	600	3140	0	8.8	0	141	60.061	0.895	14.015	9.447	0.1073	4.746	4.354	3.173	1.964	0.1845	0.042	0.3467
OW/T1/210	17.105	0.917563	1526	8.21	2470	330	620	2230	0	6.2	0	166	62.091	0.903	13.534	8.951	0.1178	4.434	4.86	3.155	1.547	0.1921	0.034	0.2195
OW/T1/220	17.345	0.930071	4652	8.23	1250	220	620	6500	0	9.2	0.6	377	60.25	0.944	13.673	9.778	0.1331	5.086	4.466	3.293	1.872	0.1823	0.058	0.7089
OW/T1/250	18.399	0.946528	1700	9.58	1233	150	670	2440	0	1.8	2.2	188	62.616	0.795	13.883	9.207	0.1284	4.237	4.468	3.386	1.547	0.1689	0.041	0.2955
OW/T1/300	18.632	0.873592	1043	8.34	1079	200	690	1530	0	1.3	0.6	61	60.942	0.845	13.574	9.502	0.1753	4.869	4.748	2.991	1.733	0.1918	0.012	0.1629
OW/T2/200.1	16.776	0.922067	624	7.46	1631	220	710	865	0	1.8	0	100	60.164	0.891	13.799	9.991	0.1278	5.24	4.413	2.901	1.878	0.1862	0.026	0.1269
OW/T2/200.2	16.782	0.923022	933	7.51	1570	210	680	1330	0	2.2	0	152	60.539	0.849	13.907	9.819	0.1256	5.043	4.442	3.051	1.899	0.1856	0.03	0.1498
OW/T2/200.5	16.785	0.914178	552	7.68	3242	400	680	761	0	1.3	0	83	60.137	0.906	13.901	10.027	0.1165	5.311	4.183	2.951	1.986	0.1884	0.037	0.0881
OW/T2/201	16.808	0.916229	951	7.37	4503	530	620	1380	0	2.6	0	117	57.078	1.06	14.139	11.991	0.1409	5.9	4.274	2.883	1.866	0.1982	0.077	0.1365
OW/T2/202	16.848	0.9853	147	9.7	1543	110	690	84.6321	0	0.993961	2.34672	22.5702	59.52	1.001	13.885	11.979	0.1832	5.067	5.16	2.592	1.346	0.1751	0.051	415
OW/T2/205	16.964	0.908137	1475	7.53	4390	580	650	2180	0	4	0	126	60.504	0.886	13.901	9.385	0.1133	4.824	4.754	3.106	1.755	0.1901	0.042	0.1916
OW/T2/210	17.154	0.902045	1921	7.68	3825	610	630	2940	0	7	0	113	62.067	0.853	13.455	8.363	0.105	4.5	4.546	3.153	1.681	0.1779	0.032	0.2832
OW/T2/220	17.435	0.925108	1924	8.55	276.5	130	480	2860	0	5.3	1.6	168	63.147	0.567	14.468	8.385	0.0979	3.965	4.201	3.504	2.117	0.1452	0.017	0.2655
OW/T2/250	18.405	0.945051	3526	8.41	722	150	720	4870	0	3.5	0	360	60.649	0.866	14.022	10.318	0.1486	4.998	4.391	3.254	1.842	0.1903	0.042	0.4732
OW/T2/300	18.584	0.893862	1245	9.17	1042	130	680	1770	0	2.2	0	110	60.216	0.853	14.016	10.177	0.1458	4.904	5.151	3.147	1.578	0.1904	0.029	0.1951
OW/T3/200.1	16.838	0.922055	1149	7.32	2779	330	710	1700	0	6.2	0	127	60.909	0.928	13.77	9.477	0.121	4.719	4.991	3.135	1.683	0.1907	0.038	0.1711
OW/T3/200.2	16.849	0.898834	3802	7.17	5779	700	750	5270	0	20.2	0	257	57.964	1.029	13.673	10.543	0.1195	5.164	4.948	3.231	1.788	0.2026	0.059	0.4367
OW/T3/200.5	16.866	0.928282	281.3	8.26	1115	140	740	319	0	1.3	2.2	73	59.989	0.905	13.756	10.473	0.1418	5.224	4.94	2.935	1.614	0.1805	0.022	0.0557
OW/T3/201	16.909	0.945918	361	8	1272	180	710	472	0	0.9	1.6	76	57.702	1.025	13.989	12.696	0.174	5.65	4.66	2.572	1.63	0.1818	0.039	0.0602
OW/T3/202	16.901	0.936803	236	7.2	2044	250	720	286.562	0	1.10059	2.72024	34.1472	60.701	0.909	13.779	10.484	0.144	4.844	4.533	2.732	1.608	0.1889	0.029	670
OW/T3/205	17.052	0.935337	422	7.68	1892	260	690	572	0	0.9	1.2	81	59.661	0.938	13.705	10.942	0.1535	5.144	4.719	2.795	1.605	0.1781	0.029	0.0613
OW/T3/210	17.227	0.943953	1349	7.86	1601	240	570	1990	0	1.8	0.9	124	60.641	0.865	13.871	10.016	0.136	4.869	4.703	3.06	1.663	0.1712	0.042	0.2001
OW/T3/220	17.464	0.927908	3253	7.83	679.4	200	600	4550	0	8.4	0.6	185	61.151	0.792	13.75	9.323	0.1304	4.687	4.582	3.32	1.798	0.1825	0.033	0.5571
OW/T3/250	18.385	0.971412	854	9.16	764	110	630	1210	0	0.9	0.9	71	60.651	0.912	13.824	10.584	0.1523	4.954	4.926	2.98	1.404	0.1688	0.032	0.1279
OW/T3/300	18.545	0.859937	549	9.46	1868	100	630	690	0	1.8	0.6	79	61.466	0.728	14.238	9.101	0.1274	4.635	5.064	3.26	1.714	0.1955	0.023	0.0638
OW_Av_200_300	17.2667	0.927178	1369.94	8.178	2143.8	282	672.667	1942.48	0	4.02315	0.809447	139.299	60.3526	0.8913	13.8482	10.179	0.13728	4.93743	4.70063	3.0367	1.6872	0.182803	0.0376333	48.3692

## Sheet: Sheet1
Sample	MSL	Latitude	Longitude	Elevation (m)	Slope	Aspect	DMF	Conductivity (uS/cm)	pH	Total C (mg C/kg DMB)	Total N (mg N/kg DMB)	Total P (mg P/kg DMB)	Cl_Water_ppm	NO2_Water_ppm	NO3_Water_ppm	PO4_Water_ppm	SO4_Water_ppm	SiO2 (%)	TiO2 (%)	Al2O3 (%)	Fe2O3 (%)	MnO (%)	MgO (%)	CaO (%)	Na2O (%)	K2O (%)	P2O5 (%)	SO3 (%)	Cl (ppm)
T1 - 300m	18.632	-68.5989	77.9588	19.7527	0.879348	125.375	0.873592	1043	8.34	1079	200	690	1530	<0.3	1.3	0.6	61	60.942	0.845	13.574	9.502	0.1753	4.869	4.748	2.991	1.733	0.1918	0.012	0.1629
T2 - 300m	18.584	-68.5989	77.9589	19.7256	0.811096	125.375	0.893862	1245	9.17	1042	130	680	1770	<0.3	2.2	<0.6	110	60.216	0.853	14.016	10.177	0.1458	4.904	5.151	3.147	1.578	0.1904	0.029	0.1951
T3 - 300m	18.545	-68.5989	77.9589	19.7198	0.764889	104.603	0.859937	549	9.46	1868	100	630	690	<0.3	1.8	0.6	79	61.466	0.728	14.238	9.101	0.1274	4.635	5.064	3.26	1.714	0.1955	0.023	0.0638
T2 - 250m	18.405	-68.5991	77.9577	19.8275	0.636053	248.858	0.945051	3526	8.41	722	150	720	4870	<0.3	3.5	<0.6	360	60.649	0.866	14.022	10.318	0.1486	4.998	4.391	3.254	1.842	0.1903	0.042	0.4732
T1 - 250m	18.399	-68.5991	77.9577	19.8268	0.668383	248.858	0.946528	1700	9.58	1233	150	670	2440	<0.3	1.8	2.2	188	62.616	0.795	13.883	9.207	0.1284	4.237	4.468	3.386	1.547	0.1689	0.041	0.2955
T3 - 250m	18.385	-68.5991	77.9577	19.8268	0.612338	248.858	0.971412	854	9.16	764	110	630	1210	<0.3	0.9	0.9	71	60.651	0.912	13.824	10.584	0.1523	4.954	4.926	2.98	1.404	0.1688	0.032	0.1279
T1 - 0m	17.972	-68.6001	77.9522	19.9078	3.74877	140.426	0.974584	520	9.2	1769	100	510	583.832	<0.15	2.46151	2.22455	155.012	61.463	0.837	13.552	10.078	0.1551	4.743	5.137	2.868	1.321	0.1653	0.059	993
T1 - 2m	17.97	-68.6001	77.9523	19.8658	3.70374	129.124	0.908151	8580	8.3	5869	510	690	10968.8	0.309625	44.2205	<0.15	3167.31	58.332	0.972	12.791	10.838	0.1372	5.29	4.695	3.255	1.661	0.188	0.441	18100
T2 - 0.2m	17.966	-68.6001	77.9522	19.7867	3.55231	129.124	0.981943	396	9.23	1002	<50	450	496	<3.3	0.9	0.9	59	62.26	0.724	13.805	9.006	0.1441	4.455	5.164	3.002	1.454	0.1329	0.04	0.0622
T2 - 0.1m	17.963	-68.6001	77.9522	19.7879	3.55232	129.124	0.982333	441	8.83	1366	54	440	585	<3.3	0.9	0.9	58	62.163	0.776	13.612	9.685	0.1444	4.664	5.08	2.986	1.374	0.1464	0.049	0.0632
T2 - 0m	17.958	-68.6001	77.9522	19.7878	3.55083	129.124	0.957862	2000	9.3	1547	88	890	<0.15	<0.15	7.19818	1.82633	444.442	62.681	0.706	13.184	9.164	0.1359	4.47	4.748	2.818	1.392	0.2168	0.083	3952
T3 - 0m	17.948	-68.6001	77.9523	19.6722	3.35467	129.124	0.943856	5310	8.3	5438	340	1200	1698.15	<0.15	9.4478	<0.15	8372.96	54.259	1.032	12.365	10.32	0.151	5.047	8.342	2.482	1.401	0.2261	4.618	3447
T3 - 0.2m	17.943	-68.6001	77.9523	19.6702	3.35655	129.124	0.852099	6099	8.48	7147	260	600	2520	<3.3	11.5	<0.6	8950	50.766	0.981	11.587	9.816	0.1349	4.861	10.378	2.502	1.361	0.216	7.313	0.2927
T1 - 0.2m	17.94	-68.6001	77.9522	19.9034	3.74461	129.124	0.988436	235.4	9.24	1008	53	660	242	<3.3	0.9	0.9	49	60.813	0.829	13.849	10.293	0.1551	4.761	5.17	2.968	1.392	0.1742	0.04	0.0312
T3 - 0.1m	17.94	-68.6001	77.9523	19.6719	3.35734	129.124	0.895608	8739	8.56	13580	220	1200	5390	<3.3	22.1	<0.6	10400	52.313	1.362	11.788	10.087	0.1521	6.2	7.561	2.695	1.583	0.3677	1.263	0.5126
T3 - 0.5m	17.932	-68.6001	77.9523	19.6685	3.35955	129.124	0.932079	7114	8.29	3622	380	820	4370	<3.3	19.9	0.6	8470	58.399	0.875	13.068	10.687	0.1495	5.1	5.324	2.99	1.589	0.1956	1.218	0.5576
T1 - 0.5m	17.929	-68.6001	77.9522	19.9006	3.74389	129.124	0.997383	563	9.34	1444	100	680	695	<3.3	3.1	2.1	125	60.839	0.863	13.774	10.123	0.1476	4.79	5.112	2.968	1.532	0.1865	0.042	0.0681
T1 - 1m	17.927	-68.6001	77.9522	19.8872	3.7284	129.124	0.977706	134.8	8.85	976.9	<50	640	154	<3.3	<0.4	0.6	35	61.904	0.751	14.129	9.25	0.136	4.608	5.126	3.119	1.449	0.1693	0.037	0.0165
T1 - 0.1m	17.925	-68.6001	77.9522	19.9041	3.7441	129.124	0.979029	193.2	9.68	1355	52	650	182	<3.3	0.9	1.5	41	60.547	0.842	13.757	10.615	0.1647	5.024	5.285	2.866	1.281	0.1739	0.046	0.0245
T2 - 0.5m	17.92	-68.6001	77.9522	19.7823	3.54951	129.124	0.972775	660	9.15	1529	70	710	840	<3.3	1.8	1.2	121	61.093	0.833	13.715	9.783	0.1517	4.697	5.168	3.049	1.411	0.1635	0.06	0.0881
T1 - 5m	17.905	-68.6001	77.9523	19.8005	3.61784	129.124	0.922697	4821	8.33	4219	290	500	5540	<0.3	21.1	0.9	1670	60.419	0.746	13.225	9.527	0.1333	5.12	4.505	3.139	1.873	0.1493	0.197	0.4716
T2 - 1m	17.89	-68.6001	77.9522	19.7736	3.54331	129.124	0.970831	210.4	9.66	1736	63	670	176	<0.3	0.4	3.4	46	60.656	0.854	13.635	9.865	0.147	4.927	5.223	2.9	1.57	0.1739	0.044	0.0196
T3 - 1m	17.88	-68.6001	77.9523	19.6537	3.34491	129.124	0.942519	2507	8.36	6335	320	850	1730	<0.3	6.6	0.6	3580	56.881	1.148	12.782	11.336	0.1624	5.666	5.544	2.309	1.479	0.2579	0.334	0.1798
T3 - 2m	17.81	-68.6001	77.9523	19.6346	3.3404	129.124	0.909428	7260	8.5	8969	610	950	4102.9	<0.15	19.6698	<0.15	9291.85	59.548	0.946	12.597	8.681	0.1175	4.729	5.567	3.005	1.582	0.232	1.037	6725
T2 - 2m	17.805	-68.6001	77.9523	19.7501	3.51774	129.124	0.97611	82.7	9.2	1353	65	490	63.6533	<0.15	<0.76	1.35608	20.6899	62.224	0.737	13.701	9.288	0.1495	4.461	5.198	2.864	1.36	0.1632	0.044	336
T2 - 5m	17.702	-68.6001	77.9523	19.6873	3.44355	129.124	0.943068	1070	9.46	9432	100	810	1050	<0.3	3.1	3.1	625	57.415	0.765	12.857	9.382	0.1511	5.388	6.477	2.818	1.473	0.1778	0.1	0.1313
T3 - 5m	17.683	-68.6001	77.9524	19.5928	3.30172	129.124	0.899114	6920	8.5	46260	140	1000	4343.31	<0.15	22.1991	<0.15	8716.16	31.206	0.891	6.458	9.523	0.2403	9.843	17.429	1.483	0.77	0.2294	0.814	7542
T1 - 10m	17.597	-68.6001	77.9524	19.6733	3.42401	118.308	0.967267	2730	8.29	2215	120	460	3070	<0.3	11.9	<0.6	2080	58.755	0.687	12.23	11.248	0.1684	7.385	5.785	2.495	1.165	0.1421	0.173	0.3344
T2 - 10m	17.532	-68.6001	77.9524	19.564	3.26244	118.308	0.941403	5103	8.27	6525	160	370	4130	<0.3	22.4	<0.6	4260	52.253	1.043	14.431	13.483	0.2263	8	5.684	3.148	0.859	0.1154	0.294	0.4058
T3 - 10m	17.486	-68.6001	77.9525	19.4519	3.10237	121.583	0.888545	8640	8.4	46170	170	890	6825.5	<0.15	43.7832	<0.15	9055.66	40.612	0.681	9.12	9.027	0.1673	8.559	12.756	1.939	1.222	0.216	0.531	9738
T3 - 220m	17.464	-68.5993	77.9571	19.2118	1.80732	262.671	0.927908	3253	7.83	679.4	200	600	4550	<0.3	8.4	0.6	185	61.151	0.792	13.75	9.323	0.1304	4.687	4.582	3.32	1.798	0.1825	0.033	0.5571
T2 - 220m	17.435	-68.5992	77.9571	19.1779	1.85576	262.671	0.925108	1924	8.55	276.5	130	480	2860	<0.3	5.3	1.6	168	63.147	0.567	14.468	8.385	0.0979	3.965	4.201	3.504	2.117	0.1452	0.017	0.2655
T1 - 20m	17.432	-68.6	77.9526	19.3189	2.89783	115.47	0.864581	7420	8.32	1961	220	710	8830	<0.3	35.6	<0.6	3240	57.514	1.015	14.777	9.947	0.09	5.076	3.22	3.245	2.374	0.2134	0.395	0.9069
T1 - 220m	17.345	-68.5992	77.957	19.1403	1.908	262.671	0.930071	4652	8.23	1250	220	620	6500	<0.3	9.2	0.6	377	60.25	0.944	13.673	9.778	0.1331	5.086	4.466	3.293	1.872	0.1823	0.058	0.7089
T2 - 20m	17.339	-68.6	77.9527	19.2422	2.73035	115.47	0.900007	3980	7.73	4932	840	770	5280	<0.3	15	1.2	458	59.477	0.968	13.687	9.692	0.1134	4.75	3.857	3.255	2.323	0.1944	0.072	0.6763
T3 - 20m	17.299	-68.6001	77.9527	19.1758	2.62185	115.47	0.870969	7184	7.8	6345	1000	920	9570	<0.3	36.5	<0.6	1850	57.387	0.967	13.95	9.994	0.0935	5.072	3.677	3.252	2.339	0.2631	0.226	0.9717
T3 - 210m	17.227	-68.5993	77.9569	18.9168	1.9646	271.884	0.943953	1349	7.86	1601	240	570	1990	<0.3	1.8	0.9	124	60.641	0.865	13.871	10.016	0.136	4.869	4.703	3.06	1.663	0.1712	0.042	0.2001
T2 - 210m	17.154	-68.5993	77.9568	18.8809	2.00677	271.884	0.902045	1921	7.68	3825	610	630	2940	<0.3	7	<0.6	113	62.067	0.853	13.455	8.363	0.105	4.5	4.546	3.153	1.681	0.1779	0.032	0.2832
T1 - 210m	17.105	-68.5993	77.9568	18.8387	2.05028	271.884	0.917563	1526	8.21	2470	330	620	2230	<0.3	6.2	<0.6	166	62.091	0.903	13.534	8.951	0.1178	4.434	4.86	3.155	1.547	0.1921	0.034	0.2195
T3 - 205m	17.052	-68.5993	77.9568	18.7701	1.97059	271.884	0.935337	422	7.68	1892	260	690	572	<0.3	0.9	1.2	81	59.661	0.938	13.705	10.942	0.1535	5.144	4.719	2.795	1.605	0.1781	0.029	0.0613
T2 - 205m	16.964	-68.5993	77.9567	18.7281	2.01027	277.16	0.908137	1475	7.53	4390	580	650	2180	<0.3	4	<0.6	126	60.504	0.886	13.901	9.385	0.1133	4.824	4.754	3.106	1.755	0.1901	0.042	0.1916
T1 - 205m	16.913	-68.5993	77.9567	18.6819	2.05865	277.16	0.904371	2069	7.63	4870	710	600	3140	<0.3	8.8	<0.6	141	60.061	0.895	14.015	9.447	0.1073	4.746	4.354	3.173	1.964	0.1845	0.042	0.3467
T3 - 201m	16.909	-68.5993	77.9567	18.6597	1.96943	277.16	0.945918	361	8	1272	180	710	472	<0.3	0.9	1.6	76	57.702	1.025	13.989	12.696	0.174	5.65	4.66	2.572	1.63	0.1818	0.039	0.0602
T3 - 202m	16.901	-68.5993	77.9567	18.6873	1.96915	277.16	0.936803	236	7.2	2044	250	720	286.562	<0.15	1.10059	2.72024	34.1472	60.701	0.909	13.779	10.484	0.144	4.844	4.533	2.732	1.608	0.1889	0.029	670
T3 - 200.5m	16.866	-68.5993	77.9567	18.646	1.96756	277.16	0.928282	281.3	8.26	1115	140	740	319	<0.3	1.3	2.2	73	59.989	0.905	13.756	10.473	0.1418	5.224	4.94	2.935	1.614	0.1805	0.022	0.0557
T3 - 200m	16.853	-68.5993	77.9566	18.6324	1.96694	277.16	0.886825	1190	7.1	7138	810	630	<0.15	<0.15	7.69917	<0.15	112.899	62.856	0.79	13.243	8.168	0.0958	4.202	4.351	2.937	1.677	0.1669	0.051	2695
T3 - 200.2m	16.849	-68.5993	77.9566	18.6381	1.96697	277.16	0.898834	3802	7.17	5779	700	750	5270	<0.3	20.2	<0.6	257	57.964	1.029	13.673	10.543	0.1195	5.164	4.948	3.231	1.788	0.2026	0.059	0.4367
T2 - 202m	16.848	-68.5993	77.9567	18.6423	2.01099	277.16	0.9853	147	9.7	1543	110	690	84.6321	<0.15	0.993961	2.34672	22.5702	59.52	1.001	13.885	11.979	0.1832	5.067	5.16	2.592	1.346	0.1751	0.051	415
T3 - 200.1m	16.838	-68.5993	77.9566	18.6354	1.9672	277.16	0.922055	1149	7.32	2779	330	710	1700	<0.3	6.2	<0.6	127	60.909	0.928	13.77	9.477	0.121	4.719	4.991	3.135	1.683	0.1907	0.038	0.1711
T1 - 202m	16.832	-68.5993	77.9566	18.5925	2.05589	277.16	0.985401	114	9.2	1304	120	710	104.282	<0.15	<0.76	2.51645	21.2588	60.878	0.849	13.67	11.057	0.1706	4.958	5.104	2.65	1.316	0.1542	0.037	360
T1 - 201m	16.823	-68.5993	77.9566	18.566	2.0514	277.16	0.943311	1473	8.3	1647	200	800	2160	<0.3	6.6	1.2	207	60.821	0.919	13.598	10.384	0.1426	4.767	4.859	3.048	1.505	0.1859	0.042	0.2325
T2 - 201m	16.808	-68.5993	77.9566	18.6162	2.00926	277.16	0.916229	951	7.37	4503	530	620	1380	<0.3	2.6	<0.6	117	57.078	1.06	14.139	11.991	0.1409	5.9	4.274	2.883	1.866	0.1982	0.077	0.1365
T1 - 200.5m	16.795	-68.5993	77.9566	18.5521	2.0463	277.16	0.921943	1152	9.02	4378	500	680	1510	<0.3	4	1.9	283	59.205	0.899	13.899	10.477	0.1314	5.081	4.762	3.029	1.695	0.1962	0.063	0.1894
T1 - 200.2m	16.792	-68.5993	77.9566	18.546	2.0431	277.16	0.952114	727	7.98	1438	140	760	1010	<0.3	3.1	0.6	116	59.191	0.955	14.031	11.599	0.1565	5.216	4.924	2.872	1.487	0.1762	0.035	0.1049
T2 - 200m	16.791	-68.5993	77.9566	18.5864	2.00886	277.16	0.919298	840	7.2	4239	470	690	<0.15	<0.15	3.24206	<0.15	91.4309	59.514	0.928	13.963	10.669	0.1386	5.106	4.505	2.763	1.748	0.1912	0.056	1954
T1 - 200.1m	16.788	-68.5993	77.9566	18.5421	2.04155	277.16	0.935012	1088	7.85	2107	310	740	1550	<0.3	5.3	<0.6	160	59.667	0.972	13.721	10.895	0.1509	5.087	4.893	2.942	1.495	0.184	0.036	0.1723
T2 - 200.5m	16.785	-68.5993	77.9566	18.6042	2.00914	277.16	0.914178	552	7.68	3242	400	680	761	<0.3	1.3	<0.6	83	60.137	0.906	13.901	10.027	0.1165	5.311	4.183	2.951	1.986	0.1884	0.037	0.0881
T2 - 200.2m	16.782	-68.5993	77.9566	18.5916	2.00951	277.16	0.923022	933	7.51	1570	210	680	1330	<0.3	2.2	<0.6	152	60.539	0.849	13.907	9.819	0.1256	5.043	4.442	3.051	1.899	0.1856	0.03	0.1498
T1 - 200m	16.779	-68.5993	77.9566	18.5389	2.04059	277.16	0.916497	619	7.9	3070	390	680	<0.15	<0.15	3.65338	1.53142	133.664	60.371	0.909	13.673	10.305	0.1293	4.887	4.698	2.798	1.739	0.1796	0.047	1887
T2 - 200.1m	16.776	-68.5993	77.9566	18.5895	2.00874	277.16	0.922067	624	7.46	1631	220	710	865	<0.3	1.8	<0.6	100	60.164	0.891	13.799	9.991	0.1278	5.24	4.413	2.901	1.878	0.1862	0.026	0.1269
T1 - 50m	16.027	-68.5999	77.9533	18.7599	2.25853	114.985	0.916485	2170	8.55	1720	210	720	3230	<0.3	8.4	0.9	175	58.896	0.934	14.141	10.525	0.0996	5.124	3.772	3.313	2.243	0.2208	0.051	0.3908
T2 - 50m	15.957	-68.5999	77.9533	18.6926	2.15799	114.985	0.918982	17737	7.46	4204	420	630	26800	<0.3	35.6	<0.6	1070	58.846	0.874	13.318	9.433	0.1155	4.859	4.222	4.79	1.82	0.1983	0.126	2.6689
T3 - 150m	15.936	-68.5995	77.9555	18.0679	1.19039	342.053	0.91203	13189	7.95	3624	210	700	17700	<0.3	17.6	0.6	722	60.835	0.776	12.689	8.472	0.1288	4.945	4.98	3.864	1.578	0.1793	0.085	1.7654
T2 - 150m	15.892	-68.5995	77.9555	18.0215	1.16258	342.053	0.915881	9973	7.38	2268	170	620	14500	<0.3	14.5	<0.6	272	61.545	0.804	12.88	8.685	0.1265	4.888	4.8	3.559	1.625	0.1817	0.042	1.5586
T1 - 150m	15.875	-68.5995	77.9555	17.9828	1.13871	344.734	0.899094	6625	7.82	2563	230	680	9990	<0.3	20.2	<0.6	258	61.993	0.77	12.755	8.48	0.1297	4.661	4.933	3.499	1.513	0.1828	0.041	1.2129
T3 - 50m	15.848	-68.5999	77.9533	18.6169	2.02734	120.501	0.917206	8572	8.26	1794	200	1600	12300	<0.3	7	0.6	896	58.415	1.067	14.635	9.351	0.1231	4.446	4.785	4.087	1.979	0.4726	0.128	1.3673
T3 - 120m	15.655	-68.5997	77.9549	18.2615	0.554224	19.1358	0.901271	13326	7.86	2564	210	610	18400	<0.3	0.9	<0.6	816	60.827	0.803	13.06	8.692	0.1252	4.91	4.654	3.751	1.772	0.1791	0.085	1.5744
T2 - 120m	15.652	-68.5996	77.9549	18.2431	0.475561	19.1358	0.903875	17610	7.78	2527	200	720	26500	<0.3	2.2	<0.6	1210	59.685	0.837	13.155	8.677	0.1185	4.897	4.776	4.684	1.784	0.2001	0.118	2.9037
T1 - 120m	15.64	-68.5996	77.9548	18.2337	0.47301	19.1358	0.890714	13994	8.18	2540	170	600	20000	<0.3	0.9	<0.6	876	60.548	0.793	12.709	8.4	0.1202	4.92	4.906	4.215	1.631	0.1848	0.102	2.4132
T1 - 110m	15.629	-68.5997	77.9546	18.2861	0.325544	88.4358	0.879659	11452	8.41	3651	210	640	16300	<0.3	0.9	<0.6	599	60.128	0.8	12.817	8.461	0.1404	4.866	5.323	3.772	1.652	0.1808	0.072	1.7704
T1 - 100.1m	15.615	-68.5997	77.9544	18.3188	0.337367	119.694	0.890181	13230	8.37	3276	210	610	20900	<0.3	1.8	<0.6	540	61.158	0.766	12.399	8	0.1201	4.723	5.184	4.01	1.594	0.178	0.068	2.3868
T1 - 100m	15.611	-68.5997	77.9544	18.3189	0.336236	119.694	0.88329	13300	8.4	3990	250	710	<0.15	<0.15	5.67035	<0.15	762.573	59.712	0.79	13.428	8.402	0.1154	4.745	5.286	4.406	1.847	0.1956	0.112	34606
T2 - 100m	15.611	-68.5997	77.9544	18.3123	0.267334	119.694	0.887379	12700	8.5	4504	250	670	<0.15	<0.15	2.10968	<0.15	645.308	61.339	0.756	12.464	8.137	0.1357	4.692	5.489	3.928	1.517	0.1829	0.087	31001
T1 - 105m	15.61	-68.5997	77.9545	18.3082	0.344573	353.308	0.894158	14517	8.37	4194	190	650	21100	<0.3	0.9	<0.6	737	60.389	0.778	12.552	8.191	0.1245	4.97	5.424	3.903	1.562	0.1863	0.079	2.0336
T2 - 110m	15.606	-68.5997	77.9546	18.29	0.323192	353.308	0.900896	17415	8.32	2804	190	670	26200	<0.3	2.2	<0.6	1110	60.315	0.811	12.745	8.311	0.1213	4.635	4.889	4.794	1.675	0.1769	0.113	3.3416
T1 - 102m	15.604	-68.5997	77.9544	18.3158	0.344979	119.694	0.890331	15300	8.5	4484	280	610	<0.15	<0.15	1.69079	<0.15	542.806	61.357	0.764	12.439	8.16	0.1249	4.76	5.388	3.752	1.628	0.176	0.084	28050
T1 - 101m	15.596	-68.5997	77.9544	18.3176	0.342834	119.694	0.88263	14674	8.45	3950	230	590	20600	<0.3	2.2	<0.6	583	61.012	0.782	12.348	7.952	0.1174	4.782	5.212	3.927	1.575	0.1787	0.068	2.2696
T1 - 100.5m	15.588	-68.5997	77.9544	18.3183	0.340212	119.694	0.890025	13370	8.39	3675	250	600	19200	<0.3	2.6	<0.6	450	60.962	0.763	12.275	8.065	0.1242	4.818	5.302	3.727	1.608	0.1826	0.067	2.0754
T3 - 101m	15.588	-68.5997	77.9545	18.3115	0.255469	119.694	0.887266	15465	8.44	3425	260	660	23200	<0.3	0.9	<0.6	953	60.016	0.783	12.877	8.417	0.1212	4.833	5.12	4.18	1.713	0.1868	0.1	2.267
T2 - 105m	15.587	-68.5997	77.9545	18.3043	0.28227	353.308	0.88293	13512	8.46	3470	210	610	19100	<0.3	1.8	<0.6	733	59.939	0.835	12.787	8.688	0.1276	4.84	5.273	3.936	1.606	0.1849	0.09	1.7835
T3 - 100.1m	15.587	-68.5997	77.9544	18.3129	0.252677	119.694	0.883532	13972	8.39	3443	240	660	20500	<0.3	0.9	<0.6	823	60.741	0.782	12.663	8.049	0.1189	4.868	5.231	3.93	1.598	0.1871	0.108	2.0977
T1 - 100.2m	15.584	-68.5997	77.9544	18.3186	0.338169	119.694	0.886312	14744	8.41	3784	230	640	21800	<0.3	1.8	<0.6	847	60.864	0.735	12.311	7.803	0.1262	4.839	5.473	3.958	1.569	0.1778	0.091	2.1565
T2 - 100.1m	15.578	-68.5997	77.9544	18.3122	0.267349	119.694	0.895935	15110	8.4	3696	190	630	21400	<0.3	1.8	<0.6	812	60.58	0.758	12.506	7.77	0.1202	4.85	5.393	4.049	1.558	0.1793	0.091	2.1354
T3 - 110m	15.578	-68.5997	77.9547	18.2968	0.339913	353.308	0.882951	13437	8.41	3903	210	630	19100	<0.3	4	<0.6	675	60.385	0.791	12.821	8.416	0.1334	4.816	5.25	3.91	1.643	0.1849	0.08	1.8272
T3 - 100m	15.571	-68.5997	77.9544	18.3131	0.251912	119.694	0.883959	14900	8.4	3920	260	590	20693.5	<0.15	1.2612	<0.15	762.801	61.197	0.772	12.428	8.192	0.1286	4.67	5.202	4.102	1.574	0.1846	0.104	34643
T2 - 100.2m	15.568	-68.5997	77.9544	18.3119	0.267258	119.694	0.894239	14589	8.43	3632	190	620	21700	<0.3	1.8	<0.6	887	60.434	0.766	12.702	8.05	0.1237	4.771	5.295	4.224	1.556	0.1783	0.088	2.1557
T3 - 100.2m	15.568	-68.5997	77.9544	18.3128	0.253095	119.694	0.888925	15814	8.33	3439	210	610	23200	<0.3	0.9	<0.6	752	60.37	0.759	12.344	8.116	0.1212	4.845	5.348	4.123	1.58	0.1744	0.096	2.447
T2 - 101m	15.567	-68.5997	77.9544	18.3105	0.2657	119.694	0.885854	17063	8.36	3684	220	620	25600	<0.3	2.2	<0.6	666	60.531	0.755	12.385	8.034	0.1241	4.907	5.081	4.293	1.583	0.1784	0.077	2.6486
T2 - 100.5m	15.565	-68.5997	77.9544	18.3113	0.265939	119.694	0.89819	15043	8.41	3323	200	560	23000	<0.3	1.8	<0.6	603	61.1	0.743	12.33	7.664	0.1232	4.68	5.31	4.156	1.538	0.1722	0.076	2.2071
T3 - 105m	15.563	-68.5997	77.9545	18.3025	0.231031	353.308	0.882037	16883	8.41	3695	210	650	24800	<0.3	1.3	<0.6	936	59.971	0.804	12.572	8.359	0.1182	4.952	5.152	4.267	1.685	0.1865	0.099	2.3912
T3 - 102m	15.562	-68.5997	77.9545	18.3098	0.253493	353.308	0.879082	17700	8.5	5119	290	650	<0.15	<0.15	1.23458	<0.15	<0.15	60.204	0.76	12.264	8.149	0.1328	4.792	5.52	4.207	1.624	0.1819	0.113	38085
T3 - 100.5m	15.559	-68.5997	77.9544	18.3123	0.254743	119.694	0.886042	15478	8.42	3744	230	610	23200	<0.3	0.9	<0.6	711	60.278	0.747	12.388	8.143	0.1202	4.895	5.255	4.233	1.642	0.1808	0.089	2.6181
T2 - 102m	15.556	-68.5997	77.9545	18.3097	0.273108	119.694	0.888791	13700	8.4	4668	270	660	<0.15	<0.15	1.37495	<0.15	745.975	61.238	0.745	12.38	8.057	0.1326	4.659	5.417	3.806	1.582	0.1733	0.085	29038
