# Supplementary material for: The Vestfold Hills are alive: characterising microbial and environmental dynamics in Old Wallow, eastern Antarctica
Source: Front Microbiol. 2024 Sep 23;15:1443491. doi: 10.3389/fmicb.2024.1443491 (PMC11457671; doi:10.3389/fmicb.2024.1443491)
Supplement: Supplementary file 1 [file Data_Sheet_1.zip › Supplementary material S4.CSV]

Source	Target	Id	Weight	ticepval	pearsonr	spearmanrho	mice
Zotu734	Zotu1296	0	1	0.000003	0.607087	0.991776	0.839762
Zotu1296	Zotu1859	1	1	0.000003	0.61761	0.991598	0.839762
Zotu1127	Zotu1284	2	1	0.000003	0.81599	0.9895	0.882601
Zotu1430	Zotu1395	3	1	0.000003	0.883873	0.986464	0.882601
Zotu451	Zotu683	4	1	0.000003	0.464958	0.986099	0.839762
Zotu1230	Zotu1520	5	1	0.000003	0.733079	0.984449	0.869138
Zotu1162	Zotu1296	6	1	0.000003	0.835799	0.981962	0.818257
Zotu410	Zotu681	7	1	0.000003	0.919595	0.981908	0.839762
Zotu1057	Zotu1040	8	1	0.000003	0.865256	0.981624	0.877543
Zotu1129	Zotu1430	9	1	0.000003	0.929141	0.981325	0.882601
Zotu734	Zotu1859	10	1	0.000003	0.585792	0.981292	0.839762
Zotu681	Zotu1379	11	1	0.000003	0.906466	0.980291	0.802306
Zotu252	Zotu1430	12	1	0.000003	0.923246	0.97987	0.882601
Zotu430	Zotu1284	13	1	0.000003	0.852802	0.979803	0.882601
Zotu1520	Zotu1739	14	1	0.000003	0.835032	0.979738	0.847632
Zotu401	Zotu1018	15	1	0.000003	0.969644	0.979503	0.899502
Zotu734	Zotu1162	16	1	0.000003	0.829516	0.97919	0.818257
Zotu1230	Zotu1739	17	1	0.000003	0.843548	0.97839	0.847632
Zotu1391	Zotu1520	18	1	0.000003	0.817478	0.977867	0.833359
Zotu624	Zotu1371	19	1	0.000003	0.784284	0.977255	0.825242
Zotu430	Zotu1127	20	1	0.000003	0.852808	0.977088	0.882601
Zotu1174	Zotu1162	21	1	0.000003	0.801473	0.976974	0.833359
Zotu734	Zotu1379	22	1	0.000003	0.778106	0.976276	0.802306
Zotu733	Zotu1162	23	1	0.000003	0.846599	0.975608	0.818257
Zotu1162	Zotu1859	24	1	0.000003	0.747699	0.975602	0.818257
Zotu1129	Zotu1395	25	1	0.000003	0.862837	0.975318	0.882601
Zotu1397	Zotu1284	26	1	0.000003	0.816006	0.975077	0.847632
Zotu1162	Zotu1371	27	1	0.000003	0.836556	0.974956	0.825242
Zotu980	Zotu4813	28	1	0.000003	0.887732	0.974714	0.908693
Zotu1379	Zotu1483	29	1	0.000003	0.662665	0.974637	0.802306
Zotu531	Zotu508	30	1	0.000003	0.984804	0.973625	0.938315
Zotu1018	Zotu4813	31	1	0.000003	0.959622	0.973597	0.899053
Zotu980	Zotu1018	32	1	0.000003	0.864089	0.97331	0.908693
Zotu1430	Zotu1520	33	1	0.000003	0.920275	0.973001	0.847632
Zotu1410	Zotu1357	34	1	0.000003	0.750447	0.972428	0.833359
Zotu1397	Zotu1410	35	1	0.000003	0.644523	0.972123	0.854864
Zotu252	Zotu1129	36	1	0.000003	0.936665	0.971764	0.843788
Zotu710	Zotu958	37	1	0.000003	0.913892	0.971567	0.947227
Zotu252	Zotu1520	38	1	0.000003	0.937044	0.971531	0.869138
Zotu252	Zotu1395	39	1	0.000003	0.791888	0.971479	0.882601
Zotu683	Zotu2068	40	1	0.000003	0.904135	0.97133	0.802306
Zotu681	Zotu1162	41	1	0.000003	0.759821	0.971084	0.818257
Zotu1296	Zotu1379	42	1	0.000003	0.588972	0.971057	0.802306
Zotu1357	Zotu1430	43	1	0.000003	0.877177	0.970937	0.847632
Zotu2068	Zotu1691	44	1	0.000003	0.934665	0.970913	0.802306
Zotu524	Zotu958	45	1	0.000003	0.901995	0.9695	0.895272
Zotu1284	Zotu1549	46	1	0.000003	0.829341	0.96949	0.852979
Zotu1129	Zotu1520	47	1	0.000003	0.903796	0.969178	0.869138
Zotu1127	Zotu1230	48	1	0.000003	0.708743	0.969171	0.847632
Zotu1296	Zotu1520	49	1	0.000003	0.824089	0.969086	0.81014
Zotu624	Zotu733	50	1	0.000003	0.792042	0.968795	0.839762
Zotu1174	Zotu1461	51	1	0.000003	0.903409	0.968609	0.812739
Zotu881	Zotu1284	52	1	0.000003	0.873384	0.968485	0.8304
Zotu1230	Zotu1395	53	1	0.000003	0.63219	0.968414	0.869138
Zotu1467	Zotu1520	54	1	0.000003	0.787622	0.968368	0.847632
Zotu1467	Zotu1410	55	1	0.000003	0.915143	0.968157	0.854864
Zotu916	Zotu1520	56	1	0.000003	0.758667	0.968064	0.869138
Zotu1467	Zotu1230	57	1	0.000003	0.756179	0.967984	0.847632
Zotu916	Zotu1230	58	1	0.000003	0.657708	0.967818	0.869138
Zotu451	Zotu733	59	1	0.000003	0.907243	0.96771	0.80699
Zotu1127	Zotu1520	60	1	0.000003	0.842217	0.967594	0.847632
Zotu1057	Zotu1284	61	1	0.000003	0.85626	0.967425	0.839591
Zotu1520	Zotu1395	62	1	0.000003	0.807367	0.967376	0.869138
Zotu278	Zotu1018	63	1	0.000003	0.98713	0.967268	0.947227
Zotu410	Zotu1379	64	1	0.000003	0.884601	0.967165	0.823812
Zotu1174	Zotu1296	65	1	0.000003	0.734721	0.967125	0.839762
Zotu430	Zotu1397	66	1	0.000003	0.781333	0.96694	0.81801
Zotu1379	Zotu1859	67	1	0.000003	0.488072	0.966714	0.823812
Zotu1397	Zotu1411	68	1	0.000003	0.703393	0.966644	0.826127
Zotu524	Zotu710	69	1	0.000003	0.838127	0.966459	0.896099
Zotu1371	Zotu1859	70	1	0.000003	0.894139	0.966415	0.81014
Zotu430	Zotu1520	71	1	0.000003	0.881339	0.966402	0.839515
Zotu681	Zotu1174	72	1	0.000003	0.819454	0.966321	0.81014
Zotu531	Zotu1018	73	1	0.000003	0.976299	0.965994	0.938315
Zotu1174	Zotu1483	74	1	0.000003	0.836322	0.965963	0.81014
Zotu430	Zotu1230	75	1	0.000003	0.826405	0.965688	0.839762
Zotu1410	Zotu1520	76	1	0.000003	0.751896	0.96553	0.825242
Zotu733	Zotu1174	77	1	0.000003	0.841545	0.96551	0.80699
Zotu734	Zotu1174	78	1	0.000003	0.784848	0.965265	0.839762
Zotu1296	Zotu1483	79	1	0.000003	0.862563	0.965045	0.80699
Zotu1057	Zotu1395	80	1	0.000003	0.813734	0.965044	0.882601
Zotu734	Zotu1520	81	1	0.000003	0.841654	0.96502	0.81014
Zotu881	Zotu1127	82	1	0.000003	0.770033	0.964482	0.8304
Zotu1156	Zotu1127	83	1	0.000003	0.597798	0.963724	0.882601
Zotu1174	Zotu1859	84	1	0.000003	0.778701	0.963673	0.839762
Zotu1057	Zotu1430	85	1	0.000003	0.847487	0.963068	0.882601
Zotu252	Zotu1230	86	1	0.000003	0.764917	0.962945	0.869138
Zotu1296	Zotu1410	87	1	0.000003	0.839862	0.962731	0.818257
Zotu1057	Zotu1127	88	1	0.000003	0.84794	0.96273	0.839591
Zotu1284	Zotu1520	89	1	0.000003	0.713524	0.962703	0.847632
Zotu451	Zotu734	90	1	0.000003	0.836881	0.962559	0.80699
Zotu1174	Zotu1371	91	1	0.000003	0.878492	0.962408	0.81014
Zotu1371	Zotu1296	92	1	0.000003	0.733542	0.962169	0.81014
Zotu533	Zotu1284	93	1	0.000003	0.931772	0.961708	0.882601
Zotu733	Zotu1371	94	1	0.000003	0.832666	0.961472	0.823812
Zotu1127	Zotu1395	95	1	0.000003	0.850668	0.961464	0.839762
Zotu1040	Zotu1284	96	1	0.000003	0.852093	0.961274	0.854864
Zotu624	Zotu1162	97	1	0.000003	0.787144	0.960794	0.823812
Zotu1467	Zotu1284	98	1	0.000003	0.883761	0.960388	0.811853
Zotu1129	Zotu1230	99	1	0.000003	0.690195	0.960213	0.869138
Zotu1275	Zotu1430	100	1	0.000003	0.617003	0.960019	0.861096
Zotu533	Zotu1467	101	1	0.000003	0.916482	0.959878	0.861096
Zotu1859	Zotu2068	102	1	0.000003	0.62578	0.959878	0.802306
Zotu1055	Zotu1230	103	1	0.000003	0.859855	0.959726	0.869138
Zotu916	Zotu1127	104	1	0.000003	0.815411	0.959369	0.834244
Zotu508	Zotu1018	105	1	0.000003	0.962444	0.959141	0.938315
Zotu278	Zotu11056	106	1	0.000003	0.861171	0.959118	0.91681
Zotu1129	Zotu1357	107	1	0.000003	0.839662	0.958869	0.826127
Zotu1397	Zotu1549	108	1	0.000003	0.813172	0.958752	0.834244
Zotu533	Zotu1057	109	1	0.000003	0.917078	0.958486	0.839591
Zotu1410	Zotu1230	110	1	0.000003	0.720298	0.95848	0.833359
Zotu1284	Zotu1395	111	1	0.000003	0.798838	0.958361	0.839515
Zotu430	Zotu1057	112	1	0.000003	0.955172	0.958305	0.854864
Zotu1859	Zotu1520	113	1	0.000003	0.743735	0.95814	0.81014
Zotu410	Zotu1162	114	1	0.000003	0.828145	0.958106	0.804869
Zotu733	Zotu2068	115	1	0.000003	0.373297	0.95792	0.823812
Zotu1018	Zotu11056	116	1	0.000003	0.833801	0.95783	0.912333
Zotu10157	Zotu4813	117	1	0.000003	0.840475	0.957672	0.888673
Zotu1127	Zotu1467	118	1	0.000003	0.826771	0.957613	0.818257
Zotu1430	Zotu1230	119	1	0.000003	0.677685	0.957526	0.847632
Zotu1284	Zotu1230	120	1	0.000003	0.555862	0.957509	0.847632
Zotu809	Zotu1284	121	1	0.000003	0.860295	0.957287	0.809968
Zotu1357	Zotu1520	122	1	0.000003	0.859598	0.957149	0.823812
Zotu916	Zotu1467	123	1	0.000003	0.746855	0.956967	0.830324
Zotu401	Zotu11056	124	1	0.000003	0.808658	0.956872	0.882711
Zotu252	Zotu1739	125	1	0.000003	0.883846	0.9568	0.839515
Zotu908	Zotu1296	126	1	0.000003	0.603475	0.956633	0.839762
Zotu624	Zotu2068	127	1	0.000003	0.371895	0.956586	0.823812
Zotu1384	Zotu1284	128	1	0.000003	0.889597	0.956558	0.861096
Zotu451	Zotu2068	129	1	0.000003	0.307586	0.956541	0.823812
Zotu531	Zotu4813	130	1	0.000003	0.947762	0.956533	0.882601
Zotu252	Zotu1357	131	1	0.000003	0.803964	0.956496	0.826127
Zotu908	Zotu1859	132	1	0.000003	0.869544	0.956427	0.839762
Zotu1057	Zotu1384	133	1	0.000003	0.925232	0.956418	0.860379
Zotu1127	Zotu1549	134	1	0.000003	0.785128	0.956174	0.852979
Zotu1467	Zotu1395	135	1	0.000003	0.790311	0.956146	0.834244
Zotu1127	Zotu1397	136	1	0.000003	0.723179	0.956098	0.847632
Zotu683	Zotu1296	137	1	0.000003	0.422088	0.955902	0.80699
Zotu1384	Zotu1127	138	1	0.000003	0.849463	0.955791	0.861096
Zotu1391	Zotu1430	139	1	0.000003	0.711879	0.955732	0.811853
Zotu734	Zotu1410	140	1	0.000003	0.626164	0.955712	0.818257
Zotu430	Zotu1549	141	1	0.000003	0.893186	0.955646	0.8304
Zotu1296	Zotu1739	142	1	0.000003	0.852726	0.955521	0.839762
Zotu343	Zotu1162	143	1	0.000003	0.855645	0.955428	0.854864
Zotu1129	Zotu1739	144	1	0.000003	0.811307	0.955378	0.839515
Zotu1391	Zotu1739	145	1	0.000003	0.6359	0.955109	0.811853
Zotu916	Zotu1739	146	1	0.000003	0.677947	0.955025	0.839515
Zotu958	Zotu268	147	1	0.000003	0.739117	0.954999	0.891557
Zotu1174	Zotu1691	148	1	0.000003	0.327109	0.954927	0.80699
Zotu401	Zotu980	149	1	0.000003	0.834575	0.954742	0.877543
Zotu1296	Zotu2068	150	1	0.000003	0.186941	0.954564	0.802306
Zotu1397	Zotu1357	151	1	0.000003	0.600431	0.954364	0.81997
Zotu1410	Zotu1859	152	1	0.000003	0.499091	0.95416	0.818257
Zotu1384	Zotu1395	153	1	0.000003	0.791524	0.954136	0.861096
Zotu1040	Zotu1127	154	1	0.000003	0.823963	0.95397	0.854864
Zotu916	Zotu1284	155	1	0.000003	0.710212	0.953955	0.830324
Zotu1397	Zotu1520	156	1	0.000003	0.603708	0.953888	0.816051
Zotu809	Zotu1549	157	1	0.000003	0.830481	0.95367	0.825485
Zotu533	Zotu1127	158	1	0.000003	0.834881	0.95366	0.882601
Zotu734	Zotu1371	159	1	0.000003	0.692645	0.953506	0.81014
Zotu809	Zotu1057	160	1	0.000003	0.755926	0.953494	0.839515
Zotu430	Zotu1467	161	1	0.000003	0.916678	0.953357	0.823812
Zotu1040	Zotu1395	162	1	0.000003	0.791747	0.953346	0.839762
Zotu1055	Zotu1520	163	1	0.000003	0.86872	0.953342	0.869138
Zotu1467	Zotu1397	164	1	0.000003	0.823239	0.953334	0.825242
Zotu1410	Zotu1739	165	1	0.000003	0.721786	0.953303	0.825242
Zotu1156	Zotu1284	166	1	0.000003	0.348096	0.95319	0.882601
Zotu1859	Zotu1739	167	1	0.000003	0.800252	0.952982	0.839762
Zotu451	Zotu1307	168	1	0.000003	0.557296	0.952954	0.81014
Zotu1057	Zotu1397	169	1	0.000003	0.790217	0.952934	0.823812
Zotu401	Zotu4813	170	1	0.000003	0.92676	0.952249	0.918296
Zotu908	Zotu1520	171	1	0.000003	0.772271	0.952043	0.81014
Zotu916	Zotu1395	172	1	0.000003	0.740491	0.952034	0.830324
Zotu430	Zotu916	173	1	0.000003	0.794321	0.952014	0.825242
Zotu252	Zotu1275	174	1	0.000003	0.635256	0.95191	0.838067
Zotu1129	Zotu1391	175	1	0.000003	0.694585	0.951874	0.854864
Zotu410	Zotu1483	176	1	0.000003	0.873675	0.951841	0.802306
Zotu533	Zotu430	177	1	0.000003	0.942316	0.951789	0.852979
Zotu1174	Zotu1379	178	1	0.000003	0.697045	0.951774	0.823812
Zotu533	Zotu1397	179	1	0.000003	0.861656	0.951755	0.839762
Zotu1162	Zotu1520	180	1	0.000003	0.870365	0.951622	0.823812
Zotu980	Zotu10157	181	1	0.000003	0.767528	0.951511	0.881917
Zotu734	Zotu908	182	1	0.000003	0.644829	0.951321	0.839762
Zotu916	Zotu1410	183	1	0.000003	0.610076	0.951312	0.811853
Zotu1057	Zotu1230	184	1	0.000003	0.845406	0.951309	0.847632
Zotu430	Zotu881	185	1	0.000003	0.732155	0.951078	0.8304
Zotu884	Zotu1066	186	1	0.000003	0.865759	0.951077	0.95153
Zotu916	Zotu1430	187	1	0.000003	0.80388	0.950908	0.830324
Zotu1129	Zotu1275	188	1	0.000003	0.635931	0.950836	0.843788
Zotu1057	Zotu1129	189	1	0.000003	0.801206	0.950813	0.852979
Zotu908	Zotu1410	190	1	0.000003	0.494047	0.950741	0.825242
Zotu1410	Zotu1284	191	1	0.000003	0.852599	0.950557	0.825242
Zotu855	Zotu1284	192	1	0.000003	0.729297	0.950498	0.861096
Zotu410	Zotu1174	193	1	0.000003	0.848629	0.950411	0.823812
Zotu252	Zotu1157	194	1	0.000003	0.704459	0.950261	0.895272
Zotu622	Zotu1162	195	1	0.000003	0.697886	0.950219	0.854864
Zotu394	Zotu595	196	1	0.000003	0.658843	0.95007	0.925294
Zotu430	Zotu1739	197	1	0.000003	0.825804	0.950043	0.811853
Zotu855	Zotu1057	198	1	0.000003	0.807776	0.950001	0.818257
Zotu839	Zotu1395	199	1	0.000003	0.730395	0.949896	0.882601
Zotu1739	Zotu1395	200	1	0.000003	0.649967	0.949598	0.834244
Zotu1467	Zotu1739	201	1	0.000003	0.697573	0.949502	0.825242
Zotu734	Zotu2068	202	1	0.000003	0.128485	0.949394	0.802306
Zotu809	Zotu1395	203	1	0.000003	0.7426	0.949391	0.852979
Zotu451	Zotu1162	204	1	0.000003	0.843459	0.949243	0.80699
Zotu278	Zotu531	205	1	0.000003	0.975143	0.949016	0.938315
Zotu1057	Zotu1520	206	1	0.000003	0.827101	0.948887	0.847632
Zotu1379	Zotu1331	207	1	0.000003	0.674598	0.948742	0.823812
Zotu533	Zotu1411	208	1	0.000003	0.916517	0.948658	0.833359
Zotu430	Zotu1395	209	1	0.000003	0.774994	0.948633	0.839762
Zotu278	Zotu401	210	1	0.000003	0.975933	0.948621	0.908693
Zotu508	Zotu4813	211	1	0.000003	0.934462	0.948614	0.882601
Zotu252	Zotu1057	212	1	0.000003	0.802845	0.948362	0.847708
Zotu252	Zotu916	213	1	0.000003	0.785048	0.948202	0.839515
Zotu401	Zotu531	214	1	0.000003	0.940124	0.948049	0.908693
Zotu10157	Zotu11161	215	1	0.000003	0.714612	0.947977	0.875285
Zotu683	Zotu1307	216	1	0.000003	0.206292	0.947665	0.81014
Zotu430	Zotu1384	217	1	0.000003	0.965741	0.947646	0.833359
Zotu809	Zotu1040	218	1	0.000003	0.919382	0.947541	0.831474
Zotu4813	Zotu11161	219	1	0.000003	0.924727	0.947427	0.918296
Zotu410	Zotu1296	220	1	0.000003	0.806406	0.947413	0.802306
Zotu1384	Zotu1430	221	1	0.000003	0.819623	0.947359	0.861096
Zotu1057	Zotu1357	222	1	0.000003	0.797562	0.947307	0.847632
Zotu1384	Zotu1040	223	1	0.000003	0.846647	0.947238	0.861096
Zotu343	Zotu1174	224	1	0.000003	0.917093	0.947054	0.839762
Zotu535	Zotu884	225	1	0.000003	0.849617	0.946906	0.925797
Zotu524	Zotu1057	226	1	0.000003	0.829131	0.946824	0.895272
Zotu1391	Zotu2068	227	1	0.000003	0.21549	0.946804	0.802306
Zotu430	Zotu1410	228	1	0.000003	0.844357	0.94665	0.803736
Zotu809	Zotu1127	229	1	0.000003	0.742508	0.946581	0.809968
Zotu1410	Zotu1430	230	1	0.000003	0.777651	0.946531	0.811853
Zotu410	Zotu734	231	1	0.000003	0.814883	0.94644	0.802306
Zotu1391	Zotu1296	232	1	0.000003	0.691139	0.946422	0.80699
Zotu252	Zotu1391	233	1	0.000003	0.714048	0.946391	0.833359
Zotu904	Zotu1060	234	1	0.000003	0.996983	0.946229	0.896174
Zotu1057	Zotu1467	235	1	0.000003	0.948166	0.946208	0.811853
Zotu10157	Zotu1018	236	1	0.000003	0.765278	0.94614	0.893781
Zotu252	Zotu1127	237	1	0.000003	0.814525	0.946041	0.839762
Zotu533	Zotu1040	238	1	0.000003	0.895587	0.945881	0.831474
Zotu1275	Zotu1395	239	1	0.000003	0.549632	0.945536	0.861096
Zotu443	Zotu845	240	1	0.000003	0.931999	0.9455	0.935429
Zotu11056	Zotu4813	241	1	0.000003	0.876276	0.945499	0.908693
Zotu710	Zotu851	242	1	0.000003	0.804025	0.945119	0.947227
Zotu401	Zotu10157	243	1	0.000003	0.754297	0.944988	0.888673
Zotu809	Zotu1384	244	1	0.000003	0.775663	0.944886	0.836027
Zotu1156	Zotu1395	245	1	0.000003	0.670381	0.944853	0.839515
Zotu1549	Zotu1520	246	1	0.000003	0.837616	0.944683	0.81801
Zotu1127	Zotu1410	247	1	0.000003	0.76919	0.944644	0.811853
Zotu1371	Zotu2068	248	1	0.000003	0.519707	0.944487	0.823812
Zotu1391	Zotu1410	249	1	0.000003	0.711259	0.944487	0.804869
Zotu430	Zotu855	250	1	0.000003	0.854933	0.944461	0.833359
Zotu1057	Zotu1549	251	1	0.000003	0.892091	0.944408	0.809893
Zotu1161	Zotu1520	252	1	0.000003	0.90311	0.944205	0.869138
Zotu622	Zotu733	253	1	0.000003	0.849184	0.944168	0.823812
Zotu1391	Zotu1230	254	1	0.000003	0.478624	0.944048	0.833359
Zotu624	Zotu1859	255	1	0.000003	0.715687	0.943977	0.802306
Zotu1379	Zotu1397	256	1	0.000003	0.512634	0.94394	0.802306
Zotu1357	Zotu1395	257	1	0.000003	0.784032	0.943936	0.847632
Zotu343	Zotu1296	258	1	0.000003	0.71116	0.943826	0.839762
Zotu1161	Zotu1230	259	1	0.000003	0.828175	0.943823	0.869138
Zotu252	Zotu524	260	1	0.000003	0.961943	0.943745	0.827201
Zotu430	Zotu1430	261	1	0.000003	0.854914	0.943723	0.811853
Zotu533	Zotu855	262	1	0.000003	0.809688	0.943577	0.861096
Zotu451	Zotu622	263	1	0.000003	0.870014	0.943539	0.823812
Zotu686	Zotu1157	264	1	0.000003	0.992684	0.943535	0.907166
Zotu533	Zotu910	265	1	0.000003	0.625683	0.943483	0.80699
Zotu430	Zotu1040	266	1	0.000003	0.859304	0.943431	0.839762
Zotu958	Zotu753	267	1	0.000003	0.722252	0.94343	0.917604
Zotu1129	Zotu1127	268	1	0.000003	0.777788	0.943186	0.839515
Zotu916	Zotu1129	269	1	0.000003	0.745075	0.94313	0.839515
Zotu1162	Zotu1691	270	1	0.000003	0.285055	0.943124	0.80699
Zotu252	Zotu430	271	1	0.000003	0.876184	0.943119	0.839762
Zotu343	Zotu733	272	1	0.000003	0.850583	0.943093	0.81014
Zotu1275	Zotu1357	273	1	0.000003	0.623099	0.943029	0.826127
Zotu1040	Zotu1430	274	1	0.000003	0.719647	0.942941	0.823356
Zotu622	Zotu681	275	1	0.000003	0.866023	0.942806	0.818257
Zotu1275	Zotu1520	276	1	0.000003	0.601765	0.94279	0.81801
Zotu1467	Zotu1357	277	1	0.000003	0.762182	0.94272	0.825242
Zotu622	Zotu1174	278	1	0.000003	0.819599	0.942671	0.839762
Zotu595	Zotu662	279	1	0.000003	0.807048	0.942634	0.848764
Zotu1057	Zotu1410	280	1	0.000003	0.901257	0.942634	0.811853
Zotu533	Zotu1520	281	1	0.000003	0.821451	0.942619	0.869138
Zotu980	Zotu11056	282	1	0.000003	0.880644	0.942571	0.938315
Zotu343	Zotu681	283	1	0.000003	0.850159	0.942569	0.81014
Zotu343	Zotu1371	284	1	0.000003	0.897953	0.942491	0.825242
Zotu278	Zotu980	285	1	0.000003	0.88818	0.942458	0.928675
Zotu1129	Zotu1467	286	1	0.000003	0.733075	0.942373	0.834244
Zotu343	Zotu1859	287	1	0.000003	0.786153	0.942295	0.839762
Zotu1162	Zotu2068	288	1	0.000003	0.218463	0.942238	0.823812
Zotu683	Zotu1391	289	1	0.000003	0.343743	0.942206	0.80699
Zotu1156	Zotu1520	290	1	0.000003	0.475366	0.942182	0.869138
Zotu908	Zotu1397	291	1	0.000003	0.443919	0.942095	0.804869
Zotu1055	Zotu1127	292	1	0.000003	0.865328	0.942032	0.847632
Zotu252	Zotu1384	293	1	0.000003	0.842451	0.942008	0.833359
Zotu1157	Zotu1395	294	1	0.000003	0.850717	0.941855	0.882601
Zotu734	Zotu1739	295	1	0.000003	0.563939	0.941816	0.839762
Zotu1156	Zotu1230	296	1	0.000003	0.334769	0.941758	0.869138
Zotu1296	Zotu1411	297	1	0.000003	0.833946	0.941728	0.80699
Zotu252	Zotu1467	298	1	0.000003	0.729416	0.941669	0.834244
Zotu278	Zotu4813	299	1	0.000003	0.96319	0.94166	0.899053
Zotu531	Zotu980	300	1	0.000003	0.888994	0.941577	0.86988
Zotu622	Zotu1296	301	1	0.000003	0.76228	0.941548	0.839762
Zotu1129	Zotu1410	302	1	0.000003	0.722981	0.94151	0.833359
Zotu485	Zotu710	303	1	0.000003	0.884336	0.9415	0.910699
Zotu1129	Zotu1284	304	1	0.000003	0.715335	0.941473	0.839515
Zotu1055	Zotu1739	305	1	0.000003	0.858627	0.941472	0.847632
Zotu1384	Zotu1129	306	1	0.000003	0.81595	0.941304	0.833359
Zotu1397	Zotu1230	307	1	0.000003	0.575171	0.941252	0.81997
Zotu1057	Zotu1157	308	1	0.000003	0.760887	0.941049	0.882601
Zotu622	Zotu734	309	1	0.000003	0.740954	0.941036	0.839762
Zotu430	Zotu1129	310	1	0.000003	0.842178	0.940988	0.826127
Zotu1391	Zotu1395	311	1	0.000003	0.61469	0.940901	0.811853
Zotu278	Zotu508	312	1	0.000003	0.961941	0.940894	0.938315
Zotu809	Zotu1430	313	1	0.000003	0.687035	0.940872	0.852979
Zotu343	Zotu1520	314	1	0.000003	0.894413	0.940847	0.81014
Zotu401	Zotu11161	315	1	0.000003	0.903872	0.940828	0.883402
Zotu10157	Zotu1240	316	1	0.000003	0.59464	0.940819	0.886114
Zotu326	Zotu855	317	1	0.000003	0.888769	0.940676	0.883402
Zotu1157	Zotu1430	318	1	0.000003	0.821087	0.940651	0.882601
Zotu1018	Zotu11161	319	1	0.000003	0.90828	0.94055	0.866094
Zotu485	Zotu615	320	1	0.000003	0.755573	0.94046	0.907166
Zotu252	Zotu1284	321	1	0.000003	0.701306	0.94041	0.839515
Zotu535	Zotu1066	322	1	0.000003	0.909668	0.940354	0.928951
Zotu343	Zotu734	323	1	0.000003	0.820903	0.940206	0.839762
Zotu892	Zotu1275	324	1	0.000003	0.714796	0.940038	0.873767
Zotu681	Zotu1461	325	1	0.000003	0.87972	0.940037	0.80699
Zotu531	Zotu11056	326	1	0.000003	0.815464	0.940032	0.881916
Zotu252	Zotu1410	327	1	0.000003	0.711885	0.94003	0.833359
Zotu683	Zotu1162	328	1	0.000003	0.379472	0.939965	0.802306
Zotu908	Zotu1162	329	1	0.000003	0.742896	0.939931	0.818257
Zotu410	Zotu1859	330	1	0.000003	0.617894	0.939748	0.823812
Zotu855	Zotu1397	331	1	0.000003	0.750889	0.939712	0.81801
Zotu855	Zotu1127	332	1	0.000003	0.680773	0.939694	0.861096
Zotu222	Zotu595	333	1	0.000003	0.673429	0.939687	0.870945
Zotu451	Zotu1520	334	1	0.000003	0.917789	0.939526	0.823812
Zotu535	Zotu662	335	1	0.000003	0.88311	0.939478	0.917477
Zotu430	Zotu809	336	1	0.000003	0.793734	0.939452	0.803736
Zotu980	Zotu11161	337	1	0.000003	0.860887	0.939441	0.875285
Zotu401	Zotu508	338	1	0.000003	0.903541	0.939408	0.908693
Zotu412	Zotu327	339	1	0.000003	0.724649	0.939355	0.934785
Zotu323	Zotu1060	340	1	0.000003	0.997436	0.939347	0.911245
Zotu746	Zotu1230	341	1	0.000003	0.509586	0.939297	0.81014
Zotu1230	Zotu1549	342	1	0.000003	0.636339	0.93928	0.81801
Zotu908	Zotu1739	343	1	0.000003	0.787975	0.939131	0.839762
Zotu394	Zotu662	344	1	0.000003	0.83742	0.938817	0.934785
Zotu615	Zotu710	345	1	0.000003	0.786092	0.938748	0.947227
Zotu408	Zotu524	346	1	0.000003	0.933123	0.938731	0.883402
Zotu1057	Zotu873	347	1	0.000003	0.54857	0.938496	0.860379
Zotu451	Zotu1174	348	1	0.000003	0.871649	0.93849	0.80699
Zotu733	Zotu1520	349	1	0.000003	0.907101	0.938429	0.823812
Zotu1391	Zotu1127	350	1	0.000003	0.768866	0.938422	0.803736
Zotu855	Zotu1040	351	1	0.000003	0.832635	0.938286	0.803191
Zotu1357	Zotu1230	352	1	0.000003	0.598734	0.938285	0.802306
Zotu1375	Zotu1656	353	1	0.000003	0.747342	0.938266	0.830306
Zotu1057	Zotu916	354	1	0.000003	0.796196	0.938114	0.825242
Zotu1045	Zotu753	355	1	0.000003	0.802971	0.938007	0.887982
Zotu524	Zotu1384	356	1	0.000003	0.851533	0.937827	0.895272
Zotu1384	Zotu1230	357	1	0.000003	0.784196	0.937549	0.869138
Zotu710	Zotu268	358	1	0.000003	0.650255	0.937529	0.885664
Zotu916	Zotu1156	359	1	0.000003	0.521229	0.937355	0.839515
Zotu1055	Zotu1395	360	1	0.000003	0.792637	0.937126	0.847632
Zotu1296	Zotu1467	361	1	0.000003	0.819386	0.937117	0.818257
Zotu855	Zotu1520	362	1	0.000003	0.779377	0.937111	0.826127
Zotu1018	Zotu1656	363	1	0.000003	0.644227	0.936956	0.895272
Zotu1174	Zotu1520	364	1	0.000003	0.870088	0.93692	0.81014
Zotu1384	Zotu1275	365	1	0.000003	0.399384	0.936917	0.852262
Zotu662	Zotu1066	366	1	0.000003	0.90576	0.936748	0.916636
Zotu873	Zotu1430	367	1	0.000003	0.699716	0.936739	0.852979
Zotu1480	Zotu1018	368	1	0.000003	0.931842	0.936668	0.884141
Zotu916	Zotu1391	369	1	0.000003	0.601215	0.93665	0.803736
Zotu1467	Zotu1549	370	1	0.000003	0.861221	0.936607	0.802306
Zotu1275	Zotu1230	371	1	0.000003	0.387167	0.936591	0.81801
Zotu430	Zotu1156	372	1	0.000003	0.355957	0.93639	0.882601
Zotu881	Zotu1230	373	1	0.000003	0.536203	0.936377	0.804621
Zotu533	Zotu1549	374	1	0.000003	0.894659	0.936354	0.852979
Zotu218	Zotu302	375	1	0.000003	0.946099	0.936088	0.918283
Zotu1162	Zotu1739	376	1	0.000003	0.757203	0.936022	0.818257
Zotu1174	Zotu1410	377	1	0.000003	0.789834	0.936022	0.81014
Zotu401	Zotu1656	378	1	0.000003	0.717073	0.935974	0.895272
Zotu683	Zotu1371	379	1	0.000003	0.584317	0.935959	0.802306
Zotu881	Zotu1520	380	1	0.000003	0.546329	0.935877	0.804621
Zotu916	Zotu1055	381	1	0.000003	0.739359	0.935776	0.847632
Zotu1391	Zotu822	382	1	0.000003	0.32703	0.935687	0.854864
Zotu1410	Zotu1395	383	1	0.000003	0.766668	0.935674	0.811853
Zotu533	Zotu1230	384	1	0.000003	0.69063	0.935652	0.869138
Zotu710	Zotu753	385	1	0.000003	0.796371	0.935609	0.904216
Zotu855	Zotu1230	386	1	0.000003	0.630131	0.935608	0.826127
Zotu1391	Zotu1156	387	1	0.000003	0.350229	0.935581	0.825242
Zotu734	Zotu1467	388	1	0.000003	0.649097	0.935497	0.818257
Zotu1397	Zotu1739	389	1	0.000003	0.483279	0.93525	0.811853
Zotu1055	Zotu1467	390	1	0.000003	0.898993	0.935244	0.847632
Zotu916	Zotu1161	391	1	0.000003	0.833737	0.935146	0.869138
Zotu908	Zotu1379	392	1	0.000003	0.627642	0.935142	0.823812
Zotu1391	Zotu1467	393	1	0.000003	0.656601	0.935128	0.803736
Zotu252	Zotu958	394	1	0.000003	0.865578	0.934973	0.882601
Zotu980	Zotu1656	395	1	0.000003	0.427428	0.934929	0.814522
Zotu485	Zotu686	396	1	0.000003	0.785153	0.934853	0.882601
Zotu892	Zotu1384	397	1	0.000003	0.593238	0.93482	0.88566
Zotu443	Zotu847	398	1	0.000003	0.928542	0.9348	0.867049
Zotu958	Zotu1045	399	1	0.000003	0.804681	0.934778	0.8696
Zotu1384	Zotu1520	400	1	0.000003	0.806406	0.934581	0.869138
Zotu252	Zotu862	401	1	0.000003	0.909674	0.934224	0.882601
Zotu884	Zotu1205	402	1	0.000003	0.88566	0.934217	0.890387
Zotu508	Zotu980	403	1	0.000003	0.870474	0.934203	0.886114
Zotu1156	Zotu1549	404	1	0.000003	0.516256	0.934149	0.852979
Zotu535	Zotu1205	405	1	0.000003	0.792797	0.934113	0.841855
Zotu918	Zotu1040	406	1	0.000003	0.789274	0.933957	0.818085
Zotu1057	Zotu1156	407	1	0.000003	0.434424	0.9339	0.839591
Zotu1040	Zotu1129	408	1	0.000003	0.70364	0.933807	0.81014
Zotu1371	Zotu1520	409	1	0.000003	0.871738	0.933674	0.823812
Zotu222	Zotu535	410	1	0.000003	0.73769	0.933659	0.9354
Zotu1384	Zotu873	411	1	0.000003	0.544509	0.933627	0.861096
Zotu1371	Zotu1691	412	1	0.000003	0.528548	0.933622	0.802306
Zotu1057	Zotu1739	413	1	0.000003	0.780083	0.933584	0.811853
Zotu1057	Zotu1161	414	1	0.000003	0.940691	0.933575	0.854864
Zotu881	Zotu1549	415	1	0.000003	0.691901	0.933541	0.816936
Zotu127	Zotu136	416	1	0.000003	0.608931	0.933453	0.917147
Zotu1174	Zotu2068	417	1	0.000003	0.334808	0.933418	0.802306
Zotu1040	Zotu1549	418	1	0.000003	0.89164	0.933395	0.839762
Zotu430	Zotu873	419	1	0.000003	0.606068	0.933386	0.8304
Zotu710	Zotu1384	420	1	0.000003	0.813984	0.933293	0.861096
Zotu873	Zotu1230	421	1	0.000003	0.56436	0.933183	0.81801
Zotu710	Zotu892	422	1	0.000003	0.742086	0.932934	0.882601
Zotu11	Zotu35	423	1	0.000003	0.857216	0.93293	0.9064
Zotu1161	Zotu1410	424	1	0.000003	0.868496	0.932897	0.839762
Zotu1284	Zotu873	425	1	0.000003	0.413945	0.932745	0.861096
Zotu531	Zotu1497	426	1	0.000003	0.656349	0.932721	0.887982
Zotu485	Zotu524	427	1	0.000003	0.936294	0.932692	0.878791
Zotu524	Zotu873	428	1	0.000003	0.727533	0.932617	0.895272
Zotu10157	Zotu11056	429	1	0.000003	0.687153	0.932606	0.875285
Zotu412	Zotu1045	430	1	0.000003	0.615281	0.932588	0.926668
Zotu533	Zotu410	431	1	0.000003	0.8926	0.932494	0.823812
Zotu1384	Zotu1397	432	1	0.000003	0.73634	0.932435	0.81801
Zotu8448	Zotu779	433	1	0.000003	0.636494	0.93239	0.920525
Zotu622	Zotu1371	434	1	0.000003	0.696473	0.932316	0.825242
Zotu2068	Zotu1520	435	1	0.000003	0.297038	0.932261	0.823812
Zotu1161	Zotu1127	436	1	0.000003	0.90248	0.932204	0.847632
Zotu1161	Zotu1467	437	1	0.000003	0.911443	0.932198	0.847632
Zotu451	Zotu1371	438	1	0.000003	0.78036	0.932144	0.823812
Zotu1127	Zotu873	439	1	0.000003	0.536258	0.93211	0.861096
Zotu1691	Zotu1520	440	1	0.000003	0.357013	0.932079	0.802306
Zotu873	Zotu1520	441	1	0.000003	0.704705	0.931923	0.81801
Zotu533	Zotu916	442	1	0.000003	0.794306	0.931837	0.847632
Zotu222	Zotu662	443	1	0.000003	0.838767	0.931828	0.914198
Zotu1156	Zotu1430	444	1	0.000003	0.609643	0.931821	0.839515
Zotu1199	Zotu971	445	1	0.000003	0.846957	0.931732	0.928127
Zotu25	Zotu41	446	1	0.000003	0.644386	0.931649	0.836967
Zotu980	Zotu1375	447	1	0.000003	0.593991	0.931648	0.831474
Zotu779	Zotu1038	448	1	0.000003	0.897033	0.931258	0.917604
Zotu809	Zotu1129	449	1	0.000003	0.695342	0.931193	0.800499
Zotu595	Zotu884	450	1	0.000003	0.7678	0.931101	0.871885
Zotu1357	Zotu2068	451	1	0.000003	0.399745	0.9311	0.802306
Zotu855	Zotu1549	452	1	0.000003	0.896369	0.931094	0.826127
Zotu430	Zotu1055	453	1	0.000003	0.943639	0.931061	0.854864
Zotu1040	Zotu1230	454	1	0.000003	0.636835	0.931035	0.839762
Zotu1375	Zotu4813	455	1	0.000003	0.676861	0.930991	0.853335
Zotu1129	Zotu1157	456	1	0.000003	0.784693	0.930978	0.861096
Zotu980	Zotu1240	457	1	0.000003	0.681692	0.930887	0.872272
Zotu746	Zotu1395	458	1	0.000003	0.631567	0.930806	0.818257
Zotu1156	Zotu1739	459	1	0.000003	0.418388	0.930761	0.839515
Zotu873	Zotu1395	460	1	0.000003	0.650469	0.930619	0.852979
Zotu1384	Zotu958	461	1	0.000003	0.848305	0.930586	0.895272
Zotu734	Zotu1331	462	1	0.000003	0.773254	0.930529	0.802306
Zotu839	Zotu1430	463	1	0.000003	0.495274	0.930501	0.882601
Zotu1174	Zotu1397	464	1	0.000003	0.618863	0.93049	0.802306
Zotu622	Zotu1859	465	1	0.000003	0.5116	0.930261	0.839762
Zotu485	Zotu851	466	1	0.000003	0.810336	0.93025	0.889739
Zotu1057	Zotu918	467	1	0.000003	0.808163	0.93023	0.882601
Zotu1549	Zotu1395	468	1	0.000003	0.828547	0.930223	0.839762
Zotu892	Zotu1430	469	1	0.000003	0.695363	0.930191	0.882601
Zotu681	Zotu1331	470	1	0.000003	0.706112	0.930106	0.802306
Zotu1055	Zotu1410	471	1	0.000003	0.885515	0.930037	0.833359
Zotu533	Zotu1410	472	1	0.000003	0.831587	0.92996	0.839762
Zotu508	Zotu11056	473	1	0.000003	0.788739	0.929924	0.886114
Zotu4813	Zotu1656	474	1	0.000003	0.529728	0.929891	0.86565
Zotu1055	Zotu1284	475	1	0.000003	0.818064	0.929829	0.847632
Zotu343	Zotu1379	476	1	0.000003	0.810346	0.929824	0.823812
Zotu524	Zotu753	477	1	0.000003	0.693202	0.92971	0.879482
Zotu1055	Zotu1549	478	1	0.000003	0.834692	0.929701	0.81801
Zotu524	Zotu1040	479	1	0.000003	0.712935	0.92968	0.852262
Zotu683	Zotu1520	480	1	0.000003	0.432867	0.929551	0.802306
Zotu851	Zotu958	481	1	0.000003	0.813344	0.929549	0.947227
Zotu252	Zotu1040	482	1	0.000003	0.666577	0.92954	0.839762
Zotu812	Zotu1275	483	1	0.000003	0.88554	0.929505	0.895272
Zotu222	Zotu394	484	1	0.000003	0.93048	0.929366	0.90529
Zotu622	Zotu683	485	1	0.000003	0.279067	0.929359	0.81014
Zotu533	Zotu881	486	1	0.000003	0.794919	0.929339	0.8304
Zotu1040	Zotu1467	487	1	0.000003	0.869153	0.929297	0.818257
Zotu615	Zotu958	488	1	0.000003	0.638159	0.929186	0.947227
Zotu7	Zotu41	489	1	0.000003	0.604638	0.929167	0.866552
Zotu127	Zotu80	490	1	0.000003	0.643859	0.929162	0.835601
Zotu881	Zotu1040	491	1	0.000003	0.856583	0.929107	0.816051
Zotu615	Zotu1131	492	1	0.000003	0.718054	0.929023	0.896378
Zotu710	Zotu1272	493	1	0.000003	0.801124	0.928951	0.86943
Zotu1467	Zotu1859	494	1	0.000003	0.527226	0.928813	0.818257
Zotu1331	Zotu1859	495	1	0.000003	0.746242	0.928681	0.823812
Zotu430	Zotu1357	496	1	0.000003	0.773866	0.928646	0.823812
Zotu662	Zotu884	497	1	0.000003	0.811676	0.928575	0.95153
Zotu252	Zotu1055	498	1	0.000003	0.843854	0.92855	0.869138
Zotu908	Zotu2068	499	1	0.000003	0.695262	0.928532	0.802306
Zotu595	Zotu535	500	1	0.000003	0.797419	0.928487	0.957312
Zotu524	Zotu1430	501	1	0.000003	0.899481	0.928417	0.847708
Zotu1391	Zotu1284	502	1	0.000003	0.663909	0.928414	0.803736
Zotu401	Zotu1497	503	1	0.000003	0.614955	0.928269	0.907166
Zotu908	Zotu1174	504	1	0.000003	0.825486	0.928236	0.839762
Zotu958	Zotu1272	505	1	0.000003	0.853875	0.928144	0.818085
Zotu252	Zotu809	506	1	0.000003	0.660231	0.928101	0.800499
Zotu686	Zotu710	507	1	0.000003	0.90864	0.927947	0.882601
Zotu916	Zotu839	508	1	0.000003	0.516429	0.927869	0.827201
Zotu1156	Zotu1467	509	1	0.000003	0.387576	0.927816	0.834244
Zotu1161	Zotu1739	510	1	0.000003	0.849897	0.927771	0.847632
Zotu343	Zotu410	511	1	0.000003	0.875334	0.927754	0.823812
Zotu1040	Zotu1520	512	1	0.000003	0.682995	0.927734	0.81014
Zotu1018	Zotu1497	513	1	0.000003	0.667417	0.927732	0.868352
Zotu615	Zotu686	514	1	0.000003	0.752834	0.927708	0.886114
Zotu13880	Zotu14842	515	1	0.000003	0.989236	0.92761	0.893781
Zotu910	Zotu855	516	1	0.000003	0.787873	0.9275	0.818257
Zotu862	Zotu1275	517	1	0.000003	0.825704	0.927485	0.860379
Zotu958	Zotu1131	518	1	0.000003	0.804617	0.927424	0.908693
Zotu622	Zotu1307	519	1	0.000003	0.549805	0.927284	0.823812
Zotu958	Zotu540	520	1	0.000003	0.827257	0.927231	0.895272
Zotu839	Zotu1230	521	1	0.000003	0.464186	0.927175	0.854864
Zotu1331	Zotu1483	522	1	0.000003	0.56964	0.926863	0.802306
Zotu1371	Zotu1357	523	1	0.000003	0.834192	0.926836	0.802306
Zotu958	Zotu1430	524	1	0.000003	0.900795	0.926833	0.882601
Zotu570	Zotu662	525	1	0.000003	0.83762	0.926812	0.9629
Zotu908	Zotu1371	526	1	0.000003	0.841823	0.926801	0.81014
Zotu1296	Zotu1307	527	1	0.000003	0.510414	0.926744	0.802306
Zotu710	Zotu1037	528	1	0.000003	0.886456	0.926726	0.839139
Zotu958	Zotu873	529	1	0.000003	0.727618	0.926721	0.895272
Zotu485	Zotu958	530	1	0.000003	0.896881	0.926641	0.882601
Zotu1307	Zotu2068	531	1	0.000003	0.096469	0.926606	0.823812
Zotu508	Zotu1497	532	1	0.000003	0.679268	0.926603	0.907166
Zotu851	Zotu1033	533	1	0.000003	0.766308	0.926493	0.920963
Zotu1349	Zotu1357	534	1	0.000003	0.584645	0.926436	0.80699
Zotu1057	Zotu958	535	1	0.000003	0.893777	0.926255	0.882601
Zotu2068	Zotu1739	536	1	0.000003	0.603791	0.926244	0.802306
Zotu1018	Zotu1375	537	1	0.000003	0.758348	0.926222	0.821565
Zotu1055	Zotu1129	538	1	0.000003	0.806544	0.926136	0.869138
Zotu1296	Zotu1331	539	1	0.000003	0.496515	0.926081	0.802306
Zotu533	Zotu1395	540	1	0.000003	0.799068	0.926051	0.869138
Zotu1055	Zotu1430	541	1	0.000003	0.838402	0.925998	0.847632
Zotu252	Zotu1162	542	1	0.000003	0.912341	0.925986	0.802306
Zotu1040	Zotu1157	543	1	0.000003	0.765293	0.925976	0.823356
Zotu1157	Zotu1272	544	1	0.000003	0.766318	0.925888	0.8422
Zotu832	Zotu1691	545	1	0.000003	0.479973	0.925873	0.80699
Zotu1057	Zotu1275	546	1	0.000003	0.410815	0.925847	0.847708
Zotu918	Zotu1430	547	1	0.000003	0.851535	0.925764	0.882601
Zotu710	Zotu1157	548	1	0.000003	0.91218	0.925712	0.882601
Zotu1052	Zotu1303	549	1	0.000003	0.701286	0.925664	0.859051
Zotu524	Zotu916	550	1	0.000003	0.814171	0.925642	0.827201
Zotu734	Zotu1307	551	1	0.000003	0.545856	0.925605	0.802306
Zotu908	Zotu1411	552	1	0.000003	0.801265	0.925543	0.80699
Zotu80	Zotu136	553	1	0.000003	0.976018	0.925453	0.917147
Zotu1157	Zotu1230	554	1	0.000003	0.6199	0.925429	0.839515
Zotu1607	EuZotu344	555	1	0.000003	0.695275	0.925365	0.823356
Zotu10157	Zotu1455	556	1	0.000003	0.593805	0.925234	0.859051
Zotu524	Zotu892	557	1	0.000003	0.660081	0.925221	0.847708
Zotu524	Zotu686	558	1	0.000003	0.732396	0.925181	0.856459
Zotu1161	Zotu1395	559	1	0.000003	0.854604	0.925163	0.869138
Zotu1371	Zotu1739	560	1	0.000003	0.854181	0.925139	0.81014
Zotu1205	Zotu1350	561	1	0.000003	0.910278	0.925055	0.825075
Zotu1391	Zotu1275	562	1	0.000003	0.402887	0.925008	0.803736
Zotu1384	Zotu1549	563	1	0.000003	0.844553	0.924881	0.826127
Zotu974	Zotu865	564	1	0.000003	0.690711	0.924843	0.918296
Zotu1384	Zotu1157	565	1	0.000003	0.679955	0.92476	0.861096
Zotu1520	Zotu822	566	1	0.000003	0.594983	0.924722	0.833359
Zotu583	Zotu753	567	1	0.000003	0.718704	0.924682	0.86943
Zotu1161	Zotu1284	568	1	0.000003	0.844078	0.92461	0.847632
Zotu958	Zotu1052	569	1	0.000003	0.697984	0.924609	0.800436
Zotu809	Zotu1520	570	1	0.000003	0.646357	0.924603	0.81801
Zotu635	Zotu1083	571	1	0.000003	0.646874	0.924548	0.823356
Zotu425	Zotu10157	572	1	0.000003	0.721556	0.924458	0.899053
Zotu524	Zotu1275	573	1	0.000003	0.61763	0.924429	0.836027
Zotu710	Zotu1057	574	1	0.000003	0.842263	0.924332	0.882601
Zotu694	Zotu912	575	1	0.000003	0.813646	0.924066	0.948699
Zotu595	Zotu1066	576	1	0.000003	0.715335	0.924011	0.818195
Zotu918	Zotu1157	577	1	0.000003	0.849177	0.924004	0.882601
Zotu733	Zotu1307	578	1	0.000003	0.530251	0.923907	0.802306
Zotu31	Zotu114	579	1	0.000003	0.963938	0.923893	0.830605
Zotu855	Zotu1739	580	1	0.000003	0.705798	0.923837	0.81997
Zotu855	Zotu710	581	1	0.000003	0.786789	0.923633	0.867168
Zotu1480	Zotu11056	582	1	0.000003	0.955637	0.923628	0.86988
Zotu1040	Zotu1156	583	1	0.000003	0.454559	0.923566	0.847708
Zotu1057	Zotu540	584	1	0.000003	0.895843	0.923545	0.873767
Zotu892	Zotu1395	585	1	0.000003	0.667227	0.923468	0.882601
EuZotu317	EuZotu437	586	1	0.000003	0.648346	0.923467	0.826127
Zotu881	Zotu1156	587	1	0.000003	0.32705	0.923463	0.8304
Zotu485	Zotu1037	588	1	0.000003	0.913648	0.923234	0.864158
Zotu918	Zotu1395	589	1	0.000003	0.79614	0.923222	0.882601
Zotu533	Zotu1161	590	1	0.000003	0.904435	0.923203	0.869138
Zotu533	Zotu1430	591	1	0.000003	0.813587	0.923119	0.847632
Zotu535	Zotu1350	592	1	0.000003	0.833571	0.923096	0.832352
Zotu430	Zotu1161	593	1	0.000003	0.926677	0.922978	0.854864
Zotu910	Zotu1296	594	1	0.000003	0.429006	0.92294	0.80699
Zotu1127	Zotu746	595	1	0.000003	0.625919	0.922931	0.818257
Zotu1384	Zotu1467	596	1	0.000003	0.895926	0.9229	0.803191
Zotu531	Zotu1656	597	1	0.000003	0.554739	0.922604	0.895272
Zotu524	Zotu1127	598	1	0.000003	0.775077	0.922494	0.882601
Zotu1129	Zotu1156	599	1	0.000003	0.508463	0.922377	0.839515
Zotu1480	Zotu4813	600	1	0.000003	0.94802	0.922371	0.879482
Zotu974	Zotu1018	601	1	0.000003	0.841606	0.92234	0.881917
Zotu524	Zotu862	602	1	0.000003	0.90821	0.922235	0.860379
Zotu343	Zotu1739	603	1	0.000003	0.740596	0.922136	0.839762
Zotu1129	Zotu839	604	1	0.000003	0.504263	0.922131	0.861096
Zotu916	Zotu1040	605	1	0.000003	0.821214	0.922115	0.809893
Zotu533	Zotu1739	606	1	0.000003	0.683212	0.922072	0.847632
Zotu524	Zotu1284	607	1	0.000003	0.7086	0.92201	0.882601
Zotu1161	Zotu1430	608	1	0.000003	0.887942	0.921941	0.847632
Zotu401	Zotu974	609	1	0.000003	0.863157	0.92194	0.883402
Zotu1357	Zotu1549	610	1	0.000003	0.874033	0.921819	0.804869
Zotu851	Zotu1325	611	1	0.000003	0.8937	0.921795	0.861485
Zotu4813	Zotu1497	612	1	0.000003	0.709841	0.921771	0.872272
Zotu908	Zotu1467	613	1	0.000003	0.468898	0.92176	0.825242
Zotu812	Zotu753	614	1	0.000003	0.558465	0.921708	0.858888
Zotu412	Zotu583	615	1	0.000003	0.668084	0.921679	0.903217
Zotu187	Zotu508	616	1	0.000003	0.957586	0.921675	0.938315
Zotu138	Zotu367	617	1	0.000003	0.721776	0.921611	0.868352
Zotu662	Zotu1205	618	1	0.000003	0.799872	0.921605	0.819193
Zotu974	Zotu4813	619	1	0.000003	0.788946	0.921597	0.882601
Zotu531	Zotu974	620	1	0.000003	0.822577	0.921522	0.895305
Zotu327	Zotu1131	621	1	0.000003	0.773755	0.921461	0.896378
Zotu845	Zotu1036	622	1	0.000003	0.850965	0.921389	0.871357
Zotu809	Zotu1230	623	1	0.000003	0.486448	0.921297	0.81801
Zotu1275	Zotu1157	624	1	0.000003	0.722117	0.921187	0.861096
Zotu916	Zotu1384	625	1	0.000003	0.721705	0.921175	0.809893
Zotu524	Zotu1131	626	1	0.000003	0.822282	0.921159	0.800436
Zotu855	Zotu1395	627	1	0.000003	0.737858	0.921119	0.809893
Zotu583	Zotu1045	628	1	0.000003	0.662875	0.921081	0.955419
Zotu847	Zotu845	629	1	0.000003	0.88549	0.921045	0.856469
Zotu809	Zotu873	630	1	0.000003	0.475173	0.921012	0.836027
Zotu855	Zotu916	631	1	0.000003	0.77483	0.920945	0.818257
Zotu402	Zotu524	632	1	0.000003	0.866831	0.920818	0.84657
Zotu908	Zotu1483	633	1	0.000003	0.574529	0.920779	0.80699
Zotu533	Zotu1384	634	1	0.000003	0.919328	0.920711	0.861096
Zotu1040	Zotu873	635	1	0.000003	0.50779	0.920586	0.861096
Zotu1379	Zotu1739	636	1	0.000003	0.508786	0.920514	0.823812
Zotu524	Zotu1520	637	1	0.000003	0.886378	0.920505	0.839515
Zotu1045	Zotu1131	638	1	0.000003	0.762254	0.920429	0.8696
Zotu430	Zotu524	639	1	0.000003	0.880703	0.920339	0.882601
Zotu974	Zotu10157	640	1	0.000003	0.746585	0.920318	0.868528
Zotu8	Zotu41	641	1	0.000003	0.664536	0.920174	0.910795
Zotu1157	Zotu1357	642	1	0.000003	0.801633	0.920173	0.847632
Zotu1384	Zotu1739	643	1	0.000003	0.787904	0.920155	0.803191
Zotu916	Zotu1170	644	1	0.000003	0.525953	0.920055	0.852979
Zotu862	Zotu1430	645	1	0.000003	0.863657	0.920048	0.882601
Zotu524	Zotu1395	646	1	0.000003	0.770624	0.920039	0.847708
Zotu1174	Zotu1739	647	1	0.000003	0.727928	0.920032	0.839762
Zotu1157	Zotu1520	648	1	0.000003	0.755361	0.920008	0.839515
Zotu1307	Zotu1691	649	1	0.000003	0.188512	0.920001	0.802306
Zotu252	Zotu710	650	1	0.000003	0.820333	0.919979	0.861096
Zotu710	Zotu1325	651	1	0.000003	0.899925	0.919961	0.864158
Zotu524	Zotu1129	652	1	0.000003	0.928475	0.919928	0.827201
Zotu916	Zotu1331	653	1	0.000003	0.782036	0.919918	0.804869
Zotu1272	Zotu1052	654	1	0.000003	0.745746	0.919875	0.844139
Zotu892	Zotu1129	655	1	0.000003	0.709082	0.919768	0.882601
Zotu252	Zotu1272	656	1	0.000003	0.763882	0.919712	0.801134
Zotu851	Zotu1052	657	1	0.000003	0.78811	0.919684	0.862279
Zotu958	Zotu1275	658	1	0.000003	0.604313	0.919447	0.869138
Zotu252	Zotu1156	659	1	0.000003	0.445176	0.919445	0.839515
Zotu410	Zotu1397	660	1	0.000003	0.709472	0.919356	0.802306
Zotu401	Zotu1480	661	1	0.000003	0.919091	0.919355	0.879482
Zotu753	Zotu1131	662	1	0.000003	0.687696	0.919342	0.887982
Zotu252	Zotu892	663	1	0.000003	0.682058	0.91929	0.882601
Zotu958	Zotu1395	664	1	0.000003	0.803231	0.919243	0.882601
Zotu252	Zotu1161	665	1	0.000003	0.885872	0.919241	0.869138
Zotu540	Zotu1430	666	1	0.000003	0.72191	0.919186	0.869138
Zotu1057	Zotu839	667	1	0.000003	0.56333	0.919174	0.882601
Zotu1170	Zotu1520	668	1	0.000003	0.604822	0.919143	0.839515
Zotu681	Zotu908	669	1	0.000003	0.702232	0.919024	0.802306
Zotu533	Zotu1296	670	1	0.000003	0.824214	0.918983	0.80699
Zotu1480	Zotu980	671	1	0.000003	0.876902	0.918978	0.884141
Zotu710	Zotu1131	672	1	0.000003	0.817967	0.918922	0.908693
Zotu892	Zotu958	673	1	0.000003	0.68792	0.918917	0.882601
Zotu410	Zotu1331	674	1	0.000003	0.748477	0.918902	0.823812
Zotu268	Zotu1272	675	1	0.000003	0.643191	0.918852	0.818298
Zotu1037	Zotu851	676	1	0.000003	0.779929	0.918765	0.890903
Zotu533	Zotu809	677	1	0.000003	0.887994	0.918734	0.809968
Zotu1127	Zotu839	678	1	0.000003	0.753932	0.918679	0.839762
Zotu855	Zotu1331	679	1	0.000003	0.824255	0.918645	0.854864
Zotu1483	Zotu1739	680	1	0.000003	0.7266	0.91863	0.802306
Zotu1384	Zotu1357	681	1	0.000003	0.699641	0.918579	0.81801
Zotu885	Zotu865	682	1	0.000003	0.778132	0.918523	0.907166
Zotu533	Zotu734	683	1	0.000003	0.76058	0.918459	0.802306
Zotu1055	Zotu1391	684	1	0.000003	0.681248	0.918452	0.833359
Zotu343	Zotu622	685	1	0.000003	0.847456	0.918406	0.854864
Zotu1478	Zotu1607	686	1	0.000003	0.557155	0.91839	0.886738
Zotu635	Zotu723	687	1	0.000003	0.75392	0.918304	0.869138
Zotu535	Zotu532	688	1	0.000003	0.857238	0.918284	0.912154
Zotu1057	Zotu1331	689	1	0.000003	0.652087	0.91826	0.804869
Zotu470	Zotu958	690	1	0.000003	0.858723	0.918189	0.86565
Zotu535	Zotu1049	691	1	0.000003	0.872746	0.918166	0.847216
Zotu892	Zotu873	692	1	0.000003	0.841195	0.918126	0.816374
Zotu1161	Zotu1397	693	1	0.000003	0.748761	0.91809	0.839762
Zotu908	Zotu1331	694	1	0.000003	0.758417	0.918075	0.823812
Zotu1161	Zotu1391	695	1	0.000003	0.75258	0.918072	0.825242
Zotu252	Zotu839	696	1	0.000003	0.42211	0.918067	0.882601
Zotu1129	Zotu1303	697	1	0.000003	0.676743	0.918012	0.860379
Zotu524	Zotu497	698	1	0.000003	0.844497	0.917988	0.853335
Zotu187	Zotu1018	699	1	0.000003	0.979765	0.917952	0.938315
Zotu1156	Zotu1410	700	1	0.000003	0.40845	0.917824	0.803736
Zotu181	Zotu1162	701	1	0.000003	0.333142	0.917739	0.825242
Zotu252	Zotu1549	702	1	0.000003	0.798577	0.917683	0.833359
Zotu524	Zotu851	703	1	0.000003	0.680134	0.917601	0.877439
Zotu958	Zotu1325	704	1	0.000003	0.901395	0.917469	0.860131
Zotu222	Zotu884	705	1	0.000003	0.591035	0.917397	0.91609
Zotu1170	Zotu1230	706	1	0.000003	0.418165	0.917397	0.839515
Zotu471	Zotu753	707	1	0.000003	0.697211	0.917322	0.857565
Zotu686	Zotu1384	708	1	0.000003	0.704293	0.917317	0.861096
Zotu1384	Zotu1156	709	1	0.000003	0.383376	0.917312	0.861096
Zotu524	Zotu1045	710	1	0.000003	0.848966	0.917229	0.818298
Zotu1161	Zotu1129	711	1	0.000003	0.867971	0.917226	0.869138
Zotu686	Zotu1303	712	1	0.000003	0.670733	0.917206	0.859051
Zotu1057	Zotu1055	713	1	0.000003	0.935466	0.917187	0.854864
Zotu252	Zotu402	714	1	0.000003	0.834499	0.917159	0.882601
Zotu533	Zotu1156	715	1	0.000003	0.326635	0.917103	0.882601
Zotu1156	Zotu1397	716	1	0.000003	0.301437	0.917	0.847632
Zotu252	Zotu533	717	1	0.000003	0.801511	0.916994	0.869138
Zotu278	Zotu1480	718	1	0.000003	0.942375	0.91679	0.884141
Zotu222	Zotu912	719	1	0.000003	0.820421	0.916777	0.90529
Zotu412	Zotu391	720	1	0.000003	0.716789	0.916702	0.905163
Zotu181	Zotu1859	721	1	0.000003	0.727097	0.9167	0.839762
Zotu1161	Zotu1357	722	1	0.000003	0.861789	0.916675	0.823812
Zotu223	Zotu563	723	1	0.000003	0.79359	0.916641	0.858495
Zotu812	Zotu1129	724	1	0.000003	0.63522	0.916611	0.861096
Zotu1272	Zotu1303	725	1	0.000003	0.811444	0.916532	0.820685
Zotu1467	Zotu839	726	1	0.000003	0.573511	0.916433	0.818257
Zotu910	Zotu1174	727	1	0.000003	0.735095	0.916433	0.802306
Zotu533	Zotu1129	728	1	0.000003	0.802562	0.91637	0.869138
Zotu839	Zotu1520	729	1	0.000003	0.459012	0.916294	0.847632
Zotu524	Zotu1230	730	1	0.000003	0.781357	0.916191	0.839515
Zotu1275	Zotu1272	731	1	0.000003	0.623737	0.916126	0.822639
Zotu710	Zotu1169	732	1	0.000003	0.826873	0.916119	0.846573
Zotu11056	Zotu11161	733	1	0.000003	0.944712	0.915981	0.840669
Zotu885	Zotu1066	734	1	0.000003	0.757201	0.915936	0.86128
Zotu918	Zotu1357	735	1	0.000003	0.850988	0.915925	0.847632
Zotu343	Zotu451	736	1	0.000003	0.873616	0.915903	0.80699
Zotu622	Zotu1410	737	1	0.000003	0.815477	0.915868	0.818257
Zotu884	Zotu1350	738	1	0.000003	0.919701	0.915865	0.847654
Zotu343	Zotu533	739	1	0.000003	0.822913	0.915818	0.802306
Zotu524	Zotu1157	740	1	0.000003	0.736253	0.915786	0.826127
Zotu694	Zotu847	741	1	0.000003	0.835208	0.915743	0.896991
Zotu533	Zotu681	742	1	0.000003	0.759445	0.915736	0.802306
Zotu1055	Zotu1156	743	1	0.000003	0.462304	0.915572	0.839515
Zotu533	Zotu1174	744	1	0.000003	0.845624	0.915528	0.823812
Zotu892	Zotu1520	745	1	0.000003	0.676744	0.915483	0.839515
Zotu1156	Zotu873	746	1	0.000003	0.489199	0.915453	0.861096
Zotu402	Zotu1057	747	1	0.000003	0.794342	0.915406	0.882601
Zotu530	Zotu1045	748	1	0.000003	0.839323	0.915363	0.955419
Zotu1055	Zotu839	749	1	0.000003	0.578406	0.915285	0.847632
Zotu1057	Zotu1391	750	1	0.000003	0.654659	0.91519	0.811853
Zotu862	Zotu958	751	1	0.000003	0.830209	0.915142	0.882601
Zotu278	Zotu10157	752	1	0.000003	0.775861	0.915132	0.899053
Zotu812	Zotu892	753	1	0.000003	0.533641	0.915104	0.882601
Zotu1397	Zotu873	754	1	0.000003	0.419298	0.915078	0.81801
Zotu1391	Zotu1371	755	1	0.000003	0.615795	0.91506	0.802306
Zotu470	Zotu710	756	1	0.000003	0.803705	0.915058	0.86565
Zotu327	Zotu753	757	1	0.000003	0.694597	0.915027	0.898384
Zotu1040	Zotu1161	758	1	0.000003	0.819793	0.914954	0.812927
Zotu1161	Zotu1157	759	1	0.000003	0.761361	0.914931	0.839515
Zotu1384	Zotu746	760	1	0.000003	0.514072	0.914866	0.803736
Zotu958	Zotu583	761	1	0.000003	0.610729	0.91479	0.887982
Zotu524	Zotu1037	762	1	0.000003	0.82271	0.914745	0.861205
Zotu652	Zotu2068	763	1	0.000003	0.539719	0.914724	0.802306
Zotu1272	Zotu1430	764	1	0.000003	0.831411	0.914651	0.818085
Zotu873	Zotu1549	765	1	0.000003	0.644067	0.914617	0.826127
Zotu812	Zotu958	766	1	0.000003	0.571953	0.914605	0.882601
Zotu412	Zotu1037	767	1	0.000003	0.664757	0.914476	0.897046
Zotu884	Zotu1049	768	1	0.000003	0.860676	0.914389	0.881622
Zotu570	Zotu974	769	1	0.000003	0.81757	0.914355	0.928007
Zotu524	Zotu615	770	1	0.000003	0.6185	0.91429	0.859051
Zotu1357	Zotu1307	771	1	0.000003	0.567313	0.914282	0.81014
Zotu1170	Zotu1395	772	1	0.000003	0.740246	0.914195	0.827201
Zotu343	Zotu1483	773	1	0.000003	0.797181	0.914157	0.802306
Zotu533	Zotu1859	774	1	0.000003	0.629637	0.914106	0.823812
Zotu533	Zotu524	775	1	0.000003	0.803257	0.914073	0.882601
Zotu531	Zotu10157	776	1	0.000003	0.783849	0.914005	0.840669
Zotu195	Zotu209	777	1	0.000003	0.969175	0.91397	0.89013
Zotu809	Zotu1357	778	1	0.000003	0.615113	0.913908	0.81801
Zotu1157	Zotu1052	779	1	0.000003	0.793389	0.913836	0.833459
Zotu343	Zotu2068	780	1	0.000003	0.381468	0.913793	0.802306
Zotu412	Zotu471	781	1	0.000003	0.583066	0.913774	0.846045
Zotu425	Zotu4813	782	1	0.000003	0.751244	0.913739	0.899053
Zotu916	Zotu822	783	1	0.000003	0.624743	0.913721	0.803736
Zotu278	Zotu1497	784	1	0.000003	0.717153	0.913706	0.907166
Zotu226	Zotu1656	785	1	0.000003	0.419311	0.913675	0.860379
Zotu1037	Zotu958	786	1	0.000003	0.881177	0.913656	0.853088
Zotu839	Zotu1284	787	1	0.000003	0.536053	0.913601	0.818257
Zotu331	Zotu1037	788	1	0.000003	0.818564	0.913417	0.884746
Zotu1018	Zotu1240	789	1	0.000003	0.564141	0.913398	0.889862
Zotu686	Zotu1037	790	1	0.000003	0.78702	0.913336	0.873799
Zotu855	Zotu1129	791	1	0.000003	0.819666	0.913246	0.809893
Zotu181	Zotu1371	792	1	0.000003	0.611335	0.913244	0.81014
Zotu485	Zotu1131	793	1	0.000003	0.892828	0.913226	0.840257
Zotu958	Zotu1129	794	1	0.000003	0.85889	0.913208	0.861096
Zotu1162	Zotu1307	795	1	0.000003	0.48935	0.913199	0.823812
Zotu540	Zotu1395	796	1	0.000003	0.719016	0.913172	0.852979
Zotu865	Zotu1313	797	1	0.000003	0.849693	0.913155	0.876359
Zotu862	Zotu1129	798	1	0.000003	0.921034	0.913135	0.882601
Zotu884	Zotu1313	799	1	0.000003	0.809886	0.913126	0.868762
Zotu1411	Zotu1483	800	1	0.000003	0.816234	0.9131	0.80699
Zotu916	Zotu540	801	1	0.000003	0.802735	0.913088	0.831474
Zotu1055	Zotu1357	802	1	0.000003	0.777476	0.913079	0.802306
Zotu485	Zotu1384	803	1	0.000003	0.923811	0.913075	0.879482
Zotu533	Zotu1357	804	1	0.000003	0.771632	0.913049	0.81014
Zotu622	Zotu1520	805	1	0.000003	0.839551	0.913036	0.823812
Zotu470	Zotu1384	806	1	0.000003	0.854247	0.912974	0.814516
Zotu686	Zotu958	807	1	0.000003	0.868091	0.912954	0.882601
Zotu710	Zotu873	808	1	0.000003	0.770152	0.912914	0.852979
Zotu710	Zotu1052	809	1	0.000003	0.698708	0.912876	0.809968
Zotu252	Zotu1303	810	1	0.000003	0.658314	0.912845	0.836027
Zotu710	Zotu1045	811	1	0.000003	0.777166	0.912792	0.8696
Zotu1384	Zotu540	812	1	0.000003	0.886831	0.912791	0.895272
Zotu430	Zotu1034	813	1	0.000003	0.63789	0.912787	0.825242
Zotu394	Zotu535	814	1	0.000003	0.721584	0.912737	0.911442
Zotu252	Zotu855	815	1	0.000003	0.790785	0.912737	0.809893
Zotu187	Zotu278	816	1	0.000003	0.996465	0.912665	0.938315
Zotu1023	Zotu1162	817	1	0.000003	0.589777	0.912592	0.825242
Zotu815	Zotu1045	818	1	0.000003	0.785784	0.91256	0.955419
Zotu918	Zotu1161	819	1	0.000003	0.827779	0.912478	0.847632
Zotu958	Zotu1303	820	1	0.000003	0.801312	0.912477	0.840664
Zotu686	Zotu1272	821	1	0.000003	0.768589	0.912472	0.844139
Zotu1357	Zotu873	822	1	0.000003	0.67855	0.912465	0.839515
Zotu78	Zotu63	823	1	0.000003	0.918484	0.912458	0.830756
Zotu615	Zotu1037	824	1	0.000003	0.66224	0.912453	0.890267
Zotu1384	Zotu1410	825	1	0.000003	0.854809	0.912315	0.825242
Zotu425	Zotu980	826	1	0.000003	0.628343	0.912283	0.899053
Zotu1055	Zotu1397	827	1	0.000003	0.675432	0.912149	0.804869
Zotu662	Zotu1049	828	1	0.000003	0.896	0.912121	0.863579
Zotu615	Zotu1052	829	1	0.000003	0.708265	0.912068	0.891557
Zotu10157	Zotu865	830	1	0.000003	0.61045	0.911869	0.899053
Zotu443	Zotu1036	831	1	0.000003	0.847037	0.911837	0.865275
Zotu252	Zotu918	832	1	0.000003	0.774346	0.911781	0.861096
Zotu812	Zotu1272	833	1	0.000003	0.545691	0.911772	0.86943
Zotu1045	Zotu471	834	1	0.000003	0.591416	0.911749	0.829428
Zotu1240	Zotu4813	835	1	0.000003	0.641337	0.911712	0.888673
Zotu812	Zotu1045	836	1	0.000003	0.644263	0.91166	0.903422
Zotu533	Zotu402	837	1	0.000003	0.630867	0.911614	0.839515
Zotu686	Zotu1057	838	1	0.000003	0.775887	0.91159	0.882601
Zotu524	Zotu1397	839	1	0.000003	0.605902	0.911559	0.847632
Zotu910	Zotu1739	840	1	0.000003	0.630114	0.911537	0.802306
Zotu851	Zotu753	841	1	0.000003	0.564048	0.91141	0.933278
Zotu1478	Zotu11161	842	1	0.000003	0.357715	0.91141	0.857565
Zotu918	Zotu1129	843	1	0.000003	0.778642	0.911408	0.861096
Zotu686	Zotu1052	844	1	0.000003	0.812605	0.911372	0.918296
Zotu615	Zotu753	845	1	0.000003	0.578591	0.911356	0.925797
Zotu1174	Zotu1161	846	1	0.000003	0.883527	0.911322	0.802306
Zotu855	Zotu1156	847	1	0.000003	0.374081	0.911318	0.861096
Zotu324	Zotu447	848	1	0.000003	0.84081	0.911218	0.921343
Zotu615	Zotu851	849	1	0.000003	0.730178	0.91119	0.955419
Zotu57	Zotu14381	850	1	0.000003	0.793049	0.911093	0.948173
Zotu223	Zotu1350	851	1	0.000003	0.762854	0.911069	0.878612
Zotu524	Zotu855	852	1	0.000003	0.843389	0.911023	0.839762
Zotu1303	Zotu1395	853	1	0.000003	0.712221	0.91095	0.852979
Zotu402	Zotu873	854	1	0.000003	0.753649	0.910849	0.852979
Zotu681	Zotu1739	855	1	0.000003	0.644063	0.910845	0.802306
Zotu615	Zotu812	856	1	0.000003	0.567224	0.910822	0.86943
Zotu918	Zotu1230	857	1	0.000003	0.648287	0.910822	0.847632
Zotu1349	Zotu1739	858	1	0.000003	0.634633	0.910631	0.80699
Zotu885	Zotu4813	859	1	0.000003	0.454158	0.91061	0.86943
Zotu624	Zotu1520	860	1	0.000003	0.690005	0.910605	0.823812
Zotu181	Zotu343	861	1	0.000003	0.506192	0.910459	0.839762
Zotu331	Zotu753	862	1	0.000003	0.810159	0.910448	0.928007
Zotu10157	Zotu885	863	1	0.000003	0.518548	0.910428	0.865682
Zotu327	Zotu583	864	1	0.000003	0.684365	0.910326	0.933278
Zotu862	Zotu1052	865	1	0.000003	0.624443	0.910215	0.82007
Zotu533	Zotu1391	866	1	0.000003	0.712739	0.910201	0.833359
Zotu892	Zotu1230	867	1	0.000003	0.590426	0.9102	0.839515
Zotu485	Zotu1052	868	1	0.000003	0.673799	0.910156	0.876359
Zotu615	Zotu327	869	1	0.000003	0.593673	0.910085	0.9629
Zotu1307	Zotu1859	870	1	0.000003	0.392836	0.910057	0.802306
Zotu1040	Zotu839	871	1	0.000003	0.712155	0.910017	0.839762
Zotu470	Zotu892	872	1	0.000003	0.672525	0.909995	0.86565
Zotu710	Zotu1275	873	1	0.000003	0.688355	0.90999	0.861096
Zotu430	Zotu1275	874	1	0.000003	0.459642	0.909984	0.803736
Zotu401	Zotu1240	875	1	0.000003	0.561048	0.90998	0.85333
Zotu1055	Zotu1034	876	1	0.000003	0.733218	0.909957	0.825242
Zotu1156	Zotu1275	877	1	0.000003	0.437618	0.909893	0.804621
Zotu622	Zotu624	878	1	0.000003	0.534367	0.909873	0.823812
Zotu384	Zotu388	879	1	0.000003	0.914912	0.90985	0.907783
Zotu1391	Zotu1307	880	1	0.000003	0.484746	0.909834	0.802306
Zotu343	Zotu1331	881	1	0.000003	0.865992	0.909779	0.823812
Zotu598	Zotu1052	882	1	0.000003	0.707793	0.90971	0.859051
Zotu851	Zotu268	883	1	0.000003	0.686857	0.909692	0.893781
Zotu809	Zotu1156	884	1	0.000003	0.310672	0.909674	0.809968
Zotu686	Zotu851	885	1	0.000003	0.855638	0.909653	0.87907
Zotu524	Zotu471	886	1	0.000003	0.574577	0.909611	0.809887
Zotu862	Zotu1395	887	1	0.000003	0.776392	0.909544	0.882601
Zotu1157	Zotu1467	888	1	0.000003	0.738893	0.909522	0.803736
Zotu710	Zotu1430	889	1	0.000003	0.890311	0.90951	0.882601
Zotu892	Zotu1157	890	1	0.000003	0.754655	0.909507	0.882601
Zotu14	Zotu222	891	1	0.000003	0.898001	0.909495	0.866312
Zotu1430	Zotu822	892	1	0.000003	0.650299	0.909438	0.811853
Zotu1055	Zotu1161	893	1	0.000003	0.942699	0.909427	0.869138
Zotu226	Zotu980	894	1	0.000003	0.635263	0.909408	0.903422
Zotu1040	Zotu540	895	1	0.000003	0.899433	0.909316	0.86565
Zotu524	Zotu1739	896	1	0.000003	0.909003	0.909157	0.81997
Zotu1331	Zotu1397	897	1	0.000003	0.727188	0.909145	0.802306
Zotu855	Zotu1161	898	1	0.000003	0.762718	0.909125	0.826127
Zotu443	Zotu694	899	1	0.000003	0.727752	0.90912	0.853239
Zotu252	Zotu540	900	1	0.000003	0.710745	0.909115	0.838067
Zotu710	Zotu1033	901	1	0.000003	0.856626	0.909072	0.889193
Zotu540	Zotu1284	902	1	0.000003	0.880064	0.909061	0.843788
Zotu585	Zotu391	903	1	0.000003	0.817696	0.909035	0.910434
Zotu1156	Zotu822	904	1	0.000003	0.530361	0.909002	0.825242
Zotu252	Zotu746	905	1	0.000003	0.420567	0.908969	0.823812
Zotu278	Zotu11161	906	1	0.000003	0.923034	0.908966	0.876359
Zotu252	Zotu1052	907	1	0.000003	0.600972	0.908913	0.852262
Zotu535	Zotu912	908	1	0.000003	0.789302	0.908896	0.898763
Zotu401	Zotu885	909	1	0.000003	0.469662	0.908856	0.84265
Zotu524	Zotu540	910	1	0.000003	0.772803	0.908804	0.907166
Zotu408	Zotu958	911	1	0.000003	0.939012	0.908788	0.882601
Zotu812	Zotu908	912	1	0.000003	0.781429	0.908674	0.823356
Zotu222	Zotu443	913	1	0.000003	0.69725	0.908534	0.827527
Zotu1023	Zotu1859	914	1	0.000003	0.748927	0.908469	0.839762
Zotu958	Zotu1357	915	1	0.000003	0.863234	0.908429	0.839515
Zotu181	Zotu1174	916	1	0.000003	0.458621	0.908425	0.839762
Zotu1157	Zotu1410	917	1	0.000003	0.690779	0.908407	0.803736
Zotu327	Zotu1045	918	1	0.000003	0.635431	0.908351	0.928007
Zotu753	Zotu1325	919	1	0.000003	0.721581	0.908255	0.860689
Zotu10157	Zotu1497	920	1	0.000003	0.594136	0.908192	0.867168
Zotu916	Zotu958	921	1	0.000003	0.805344	0.908026	0.830324
Zotu343	Zotu855	922	1	0.000003	0.731431	0.90802	0.800949
EuZotu344	EuZotu437	923	1	0.000003	0.602685	0.908007	0.826127
Zotu471	Zotu1052	924	1	0.000003	0.528759	0.907905	0.864158
Zotu394	Zotu974	925	1	0.000003	0.858898	0.907853	0.888743
Zotu430	Zotu746	926	1	0.000003	0.435232	0.907826	0.818257
Zotu451	Zotu832	927	1	0.000003	0.90721	0.907738	0.823812
Zotu181	Zotu1296	928	1	0.000003	0.265773	0.907675	0.839762
Zotu958	Zotu471	929	1	0.000003	0.666287	0.907634	0.81667
Zotu181	Zotu733	930	1	0.000003	0.472481	0.90759	0.80699
Zotu252	Zotu1371	931	1	0.000003	0.904661	0.907546	0.802306
Zotu1174	Zotu1331	932	1	0.000003	0.825495	0.907537	0.823812
Zotu533	Zotu1379	933	1	0.000003	0.697808	0.907532	0.823812
Zotu394	Zotu884	934	1	0.000003	0.645611	0.907529	0.947045
Zotu892	Zotu916	935	1	0.000003	0.470829	0.907496	0.827201
Zotu1331	Zotu1739	936	1	0.000003	0.53565	0.907439	0.823812
Zotu1240	Zotu11056	937	1	0.000003	0.710407	0.907295	0.844589
Zotu394	Zotu912	938	1	0.000003	0.821852	0.907283	0.955419
Zotu974	Zotu1066	939	1	0.000003	0.680457	0.907263	0.866552
Zotu885	Zotu1313	940	1	0.000003	0.827367	0.907167	0.879482
Zotu812	Zotu598	941	1	0.000003	0.753497	0.907167	0.854518
Zotu1375	EuZotu317	942	1	0.000003	0.423363	0.907157	0.836027
Zotu1037	Zotu1131	943	1	0.000003	0.836096	0.907098	0.826513
Zotu343	Zotu1467	944	1	0.000003	0.702054	0.907072	0.818257
Zotu532	Zotu662	945	1	0.000003	0.743641	0.907048	0.905163
Zotu343	Zotu1410	946	1	0.000003	0.647439	0.906988	0.818257
Zotu1040	Zotu958	947	1	0.000003	0.785162	0.906954	0.86565
Zotu1157	Zotu598	948	1	0.000003	0.837744	0.906937	0.860379
Zotu779	Zotu1313	949	1	0.000003	0.799557	0.90693	0.893781
Zotu328	Zotu508	950	1	0.000003	0.788698	0.906921	0.889862
Zotu531	Zotu11161	951	1	0.000003	0.860128	0.906908	0.866094
Zotu710	Zotu497	952	1	0.000003	0.843951	0.906889	0.818298
Zotu855	Zotu746	953	1	0.000003	0.351193	0.906886	0.803736
Zotu583	Zotu471	954	1	0.000003	0.626931	0.906872	0.826119
Zotu710	Zotu1395	955	1	0.000003	0.875455	0.90687	0.882601
Zotu918	Zotu1520	956	1	0.000003	0.77009	0.906856	0.847632
Zotu974	Zotu884	957	1	0.000003	0.605506	0.906828	0.890267
Zotu1384	Zotu839	958	1	0.000003	0.579862	0.906812	0.861096
Zotu343	Zotu1691	959	1	0.000003	0.399188	0.906769	0.80699
Zotu1480	Zotu10157	960	1	0.000003	0.733127	0.906739	0.832035
Zotu470	Zotu524	961	1	0.000003	0.958924	0.906671	0.837378
Zotu1375	Zotu1385	962	1	0.000003	0.664175	0.906635	0.861096
Zotu8448	Zotu10157	963	1	0.000003	0.729685	0.906586	0.938315
Zotu885	Zotu1018	964	1	0.000003	0.472701	0.906578	0.863709
Zotu723	EuZotu257	965	1	0.000003	0.553178	0.906533	0.869322
Zotu524	Zotu809	966	1	0.000003	0.683098	0.906468	0.844144
Zotu598	Zotu753	967	1	0.000003	0.806487	0.906462	0.813615
Zotu615	Zotu1384	968	1	0.000003	0.651877	0.906453	0.830306
Zotu615	Zotu389	969	1	0.000003	0.528845	0.90633	0.864159
Zotu716	Zotu884	970	1	0.000003	0.8395	0.906257	0.845918
Zotu508	Zotu10157	971	1	0.000003	0.77837	0.906199	0.840669
Zotu497	Zotu958	972	1	0.000003	0.821398	0.906177	0.818298
Zotu570	Zotu535	973	1	0.000003	0.779024	0.906169	0.969679
Zotu1129	Zotu540	974	1	0.000003	0.694364	0.906145	0.812814
Zotu278	Zotu1656	975	1	0.000003	0.654057	0.906126	0.895272
Zotu974	Zotu885	976	1	0.000003	0.574737	0.90607	0.907166
Zotu1023	Zotu1371	977	1	0.000003	0.752593	0.906064	0.81014
Zotu1037	Zotu1045	978	1	0.000003	0.672095	0.906041	0.87907
Zotu847	Zotu1036	979	1	0.000003	0.871032	0.905989	0.849852
Zotu1739	Zotu822	980	1	0.000003	0.535462	0.905978	0.811853
Zotu958	Zotu1331	981	1	0.000003	0.705638	0.905927	0.834244
EuZotu317	EuZotu344	982	1	0.000003	0.888442	0.905906	0.869138
Zotu41	Zotu125	983	1	0.000003	0.305721	0.905805	0.83135
Zotu1430	Zotu1303	984	1	0.000003	0.711146	0.905779	0.852979
Zotu226	Zotu383	985	1	0.000003	0.759508	0.905777	0.910699
Zotu958	Zotu1230	986	1	0.000003	0.816004	0.905777	0.839515
Zotu851	Zotu1157	987	1	0.000003	0.837224	0.905771	0.852262
Zotu278	Zotu990	988	1	0.000003	0.677032	0.905754	0.886332
Zotu892	Zotu598	989	1	0.000003	0.650876	0.90572	0.836027
Zotu187	Zotu4813	990	1	0.000003	0.961479	0.905704	0.899053
Zotu832	Zotu2068	991	1	0.000003	0.441483	0.905684	0.823812
Zotu952	Zotu1430	992	1	0.000003	0.566376	0.905673	0.882601
Zotu1384	Zotu497	993	1	0.000003	0.771355	0.905666	0.814522
Zotu402	Zotu1430	994	1	0.000003	0.786837	0.905502	0.882601
Zotu1205	Zotu1066	995	1	0.000003	0.785221	0.905499	0.842929
Zotu342	Zotu777	996	1	0.000003	0.687315	0.905497	0.850987
Zotu710	Zotu1040	997	1	0.000003	0.761752	0.905473	0.831474
Zotu343	Zotu908	998	1	0.000003	0.847088	0.905459	0.839762
Zotu187	Zotu531	999	1	0.000003	0.976688	0.905429	0.938315
Zotu181	Zotu2068	1000	1	0.000003	0.960704	0.905394	0.802306
Zotu1325	Zotu1033	1001	1	0.000003	0.847029	0.905378	0.871885
Zotu615	Zotu471	1002	1	0.000003	0.514789	0.905329	0.860689
Zotu408	Zotu710	1003	1	0.000003	0.856099	0.905293	0.883402
Zotu615	Zotu892	1004	1	0.000003	0.792848	0.905277	0.839515
Zotu881	Zotu1055	1005	1	0.000003	0.694134	0.905268	0.804621
Zotu1157	Zotu1303	1006	1	0.000003	0.658671	0.905246	0.852979
Zotu41	Zotu83	1007	1	0.000003	0.630176	0.905228	0.841627
Zotu1284	Zotu1131	1008	1	0.000003	0.750646	0.905226	0.852979
Zotu327	Zotu14381	1009	1	0.000003	0.665045	0.905167	0.836854
Zotu388	Zotu395	1010	1	0.000003	0.733387	0.905114	0.938315
Zotu11	Zotu125	1011	1	0.000003	0.805041	0.905098	0.836675
Zotu974	Zotu1240	1012	1	0.000003	0.29044	0.905037	0.868528
Zotu425	Zotu401	1013	1	0.000003	0.774661	0.905019	0.899053
Zotu36	Zotu223	1014	1	0.000003	0.692638	0.904999	0.808263
Zotu97	Zotu148	1015	1	0.000003	0.958442	0.904939	0.894672
Zotu809	Zotu540	1016	1	0.000003	0.861071	0.904917	0.844144
Zotu839	Zotu1549	1017	1	0.000003	0.548237	0.904843	0.839762
Zotu812	Zotu1430	1018	1	0.000003	0.575416	0.904819	0.882601
Zotu958	Zotu1127	1019	1	0.000003	0.787442	0.904724	0.843788
Zotu862	Zotu916	1020	1	0.000003	0.744383	0.904611	0.852979
Zotu615	Zotu1045	1021	1	0.000003	0.520447	0.904547	0.928007
Zotu524	Zotu908	1022	1	0.000003	0.891159	0.904539	0.80699
Zotu1127	Zotu1131	1023	1	0.000003	0.834449	0.904529	0.852979
Zotu865	Zotu1066	1024	1	0.000003	0.867598	0.904524	0.860131
Zotu540	Zotu1357	1025	1	0.000003	0.696482	0.904516	0.81801
Zotu958	Zotu1284	1026	1	0.000003	0.718177	0.904362	0.843788
Zotu252	Zotu952	1027	1	0.000003	0.710301	0.904335	0.882601
Zotu918	Zotu1410	1028	1	0.000003	0.699439	0.904299	0.854864
Zotu1023	Zotu1296	1029	1	0.000003	0.412724	0.904277	0.839762
Zotu1055	Zotu1384	1030	1	0.000003	0.941225	0.904258	0.869138
Zotu892	Zotu1357	1031	1	0.000003	0.614056	0.904128	0.847632
Zotu410	Zotu908	1032	1	0.000003	0.648753	0.904125	0.823812
Zotu1384	Zotu851	1033	1	0.000003	0.80865	0.904119	0.856459
Zotu323	Zotu904	1034	1	0.000003	0.998968	0.904084	0.899502
Zotu540	Zotu1127	1035	1	0.000003	0.778036	0.904043	0.843788
Zotu222	Zotu974	1036	1	0.000003	0.850696	0.903989	0.955419
Zotu11056	Zotu1656	1037	1	0.000003	0.439527	0.903915	0.830617
Zotu832	Zotu733	1038	1	0.000003	0.840905	0.903915	0.823812
Zotu401	Zotu1375	1039	1	0.000003	0.711414	0.903913	0.86565
Zotu683	Zotu1023	1040	1	0.000003	0.686388	0.903894	0.81014
Zotu1174	Zotu1023	1041	1	0.000003	0.707024	0.90389	0.839762
Zotu10157	Zotu779	1042	1	0.000003	0.551772	0.903877	0.87907
Zotu809	Zotu839	1043	1	0.000003	0.540949	0.903799	0.852979
Zotu122	Zotu1157	1044	1	0.000003	0.807234	0.903792	0.864155
Zotu252	Zotu2068	1045	1	0.000003	0.434697	0.903734	0.802306
Zotu540	Zotu1331	1046	1	0.000003	0.681985	0.903674	0.804621
Zotu865	Zotu4813	1047	1	0.000003	0.491954	0.903615	0.899053
Zotu1055	Zotu746	1048	1	0.000003	0.531613	0.903575	0.818257
Zotu562	Zotu1478	1049	1	0.000003	0.764301	0.903556	0.918296
Zotu394	Zotu1036	1050	1	0.000003	0.687424	0.903552	0.897278
Zotu916	Zotu918	1051	1	0.000003	0.822207	0.903542	0.827201
Zotu425	Zotu1018	1052	1	0.000003	0.757185	0.903454	0.928675
Zotu326	Zotu1284	1053	1	0.000003	0.777163	0.903444	0.839591
Zotu662	Zotu974	1054	1	0.000003	0.810764	0.903435	0.928007
Zotu1307	Zotu1520	1055	1	0.000003	0.641134	0.903404	0.823812
Zotu309	Zotu1018	1056	1	0.000003	0.851422	0.903397	0.947227
Zotu855	Zotu540	1057	1	0.000003	0.800186	0.903387	0.826202
Zotu222	Zotu570	1058	1	0.000003	0.853598	0.903382	0.924087
Zotu652	Zotu1307	1059	1	0.000003	0.518229	0.90338	0.839762
Zotu326	Zotu1549	1060	1	0.000003	0.876239	0.903277	0.836027
Zotu479	Zotu439	1061	1	0.000003	0.894634	0.903252	0.805363
Zotu832	Zotu1296	1062	1	0.000003	0.714113	0.903247	0.802306
Zotu918	Zotu1275	1063	1	0.000003	0.659173	0.903238	0.861096
Zotu222	Zotu1049	1064	1	0.000003	0.816896	0.903231	0.899502
Zotu1395	Zotu822	1065	1	0.000003	0.590848	0.903213	0.811853
Zotu912	Zotu1036	1066	1	0.000003	0.771057	0.903198	0.885204
Zotu908	Zotu1161	1067	1	0.000003	0.726324	0.903151	0.804869
Zotu388	Zotu447	1068	1	0.000003	0.7046	0.90311	0.882358
Zotu331	Zotu851	1069	1	0.000003	0.752911	0.903067	0.898384
Zotu1240	Zotu11161	1070	1	0.000003	0.609769	0.903025	0.876359
Zotu524	Zotu812	1071	1	0.000003	0.692451	0.902989	0.847708
Zotu75	Zotu161	1072	1	0.000003	0.829791	0.902941	0.916636
Zotu25	Zotu125	1073	1	0.000003	0.732581	0.902819	0.816814
Zotu93	Zotu331	1074	1	0.000003	0.772698	0.902788	0.929002
Zotu530	Zotu753	1075	1	0.000003	0.814795	0.90278	0.903656
Zotu1037	Zotu471	1076	1	0.000003	0.602617	0.902771	0.903422
Zotu394	Zotu1066	1077	1	0.000003	0.703594	0.902766	0.903526
Zotu533	Zotu873	1078	1	0.000003	0.498632	0.902736	0.861096
Zotu958	Zotu1169	1079	1	0.000003	0.72601	0.902705	0.839515
Zotu14381	Zotu1131	1080	1	0.000003	0.641648	0.90267	0.826869
Zotu809	Zotu958	1081	1	0.000003	0.664638	0.902669	0.844144
Zotu331	Zotu710	1082	1	0.000003	0.880343	0.902653	0.88607
Zotu524	Zotu910	1083	1	0.000003	0.814948	0.902649	0.854864
Zotu394	Zotu847	1084	1	0.000003	0.848474	0.902625	0.88918
Zotu1275	Zotu598	1085	1	0.000003	0.79829	0.902571	0.836027
Zotu812	Zotu710	1086	1	0.000003	0.584349	0.902544	0.885664
Zotu615	Zotu583	1087	1	0.000003	0.505171	0.902497	0.933278
Zotu430	Zotu958	1088	1	0.000003	0.897211	0.902484	0.843788
Zotu832	Zotu1174	1089	1	0.000003	0.890953	0.902473	0.80699
Zotu958	Zotu1520	1090	1	0.000003	0.880225	0.90246	0.839515
Zotu252	Zotu822	1091	1	0.000003	0.678929	0.902458	0.833359
Zotu812	Zotu862	1092	1	0.000003	0.831263	0.902436	0.882601
Zotu524	Zotu918	1093	1	0.000003	0.831942	0.902429	0.847708
Zotu198	Zotu604	1094	1	0.000003	0.729488	0.902408	0.836027
Zotu734	Zotu832	1095	1	0.000003	0.871428	0.90236	0.80699
Zotu1129	Zotu822	1096	1	0.000003	0.622854	0.902302	0.854864
Zotu533	Zotu1055	1097	1	0.000003	0.8609	0.902276	0.869138
Zotu570	Zotu1066	1098	1	0.000003	0.700733	0.902257	0.903656
Zotu622	Zotu2068	1099	1	0.000003	0.123511	0.902254	0.823812
Zotu570	Zotu885	1100	1	0.000003	0.422266	0.902208	0.860207
Zotu10157	Zotu1038	1101	1	0.000003	0.602892	0.902175	0.903422
Zotu980	Zotu974	1102	1	0.000003	0.704915	0.90209	0.881917
Zotu710	Zotu540	1103	1	0.000003	0.788033	0.902064	0.877543
Zotu734	Zotu1023	1104	1	0.000003	0.536214	0.902043	0.839762
Zotu331	Zotu1033	1105	1	0.000003	0.795427	0.901913	0.898384
Zotu622	Zotu1391	1106	1	0.000003	0.861211	0.901886	0.802306
Zotu1161	Zotu1156	1107	1	0.000003	0.497765	0.901832	0.869138
Zotu662	Zotu912	1108	1	0.000003	0.839076	0.901771	0.917477
Zotu443	Zotu662	1109	1	0.000003	0.665517	0.901756	0.88639
Zotu443	Zotu394	1110	1	0.000003	0.769857	0.901743	0.892285
Zotu971	Zotu1036	1111	1	0.000003	0.798538	0.90173	0.836186
Zotu851	Zotu1131	1112	1	0.000003	0.830117	0.901719	0.908413
Zotu410	Zotu1161	1113	1	0.000003	0.904137	0.901714	0.802306
Zotu862	Zotu1520	1114	1	0.000003	0.844086	0.901712	0.834244
Zotu524	Zotu1549	1115	1	0.000003	0.844183	0.901691	0.852979
Zotu624	Zotu1307	1116	1	0.000003	0.324288	0.901691	0.823812
Zotu855	Zotu958	1117	1	0.000003	0.846811	0.901617	0.86565
Zotu570	Zotu595	1118	1	0.000003	0.716542	0.901559	0.828737
Zotu222	Zotu1066	1119	1	0.000003	0.706825	0.901542	0.864434
Zotu485	Zotu1157	1120	1	0.000003	0.777458	0.901528	0.882601
Zotu1037	Zotu1272	1121	1	0.000003	0.804006	0.901479	0.801578
Zotu402	Zotu1157	1122	1	0.000003	0.766027	0.901462	0.882601
Zotu862	Zotu892	1123	1	0.000003	0.720035	0.901406	0.882601
Zotu1384	Zotu1303	1124	1	0.000003	0.765572	0.901364	0.852262
Zotu910	Zotu1040	1125	1	0.000003	0.624333	0.901354	0.825242
Zotu430	Zotu839	1126	1	0.000003	0.515052	0.901352	0.825242
Zotu1161	Zotu1034	1127	1	0.000003	0.787095	0.901316	0.825242
Zotu408	Zotu1057	1128	1	0.000003	0.874208	0.901315	0.882601
Zotu958	Zotu1157	1129	1	0.000003	0.859416	0.90131	0.882601
Zotu485	Zotu1272	1130	1	0.000003	0.778021	0.9013	0.837134
Zotu866	Zotu1313	1131	1	0.000003	0.942196	0.901269	0.899053
EuZotu62	EuZotu260	1132	1	0.000003	0.735895	0.901225	0.81033
Zotu394	Zotu1049	1133	1	0.000003	0.84945	0.901163	0.87352
Zotu892	Zotu1170	1134	1	0.000003	0.665264	0.901105	0.823356
Zotu252	Zotu686	1135	1	0.000003	0.698435	0.901089	0.895272
Zotu779	Zotu865	1136	1	0.000003	0.918806	0.901053	0.860379
Zotu862	Zotu1384	1137	1	0.000003	0.716857	0.900973	0.8304
Zotu533	Zotu908	1138	1	0.000003	0.624871	0.900945	0.80699
Zotu451	Zotu1023	1139	1	0.000003	0.654826	0.900904	0.81014
Zotu851	Zotu1272	1140	1	0.000003	0.672991	0.900876	0.860689
Zotu1156	Zotu1170	1141	1	0.000003	0.666614	0.900763	0.834244
Zotu681	Zotu1023	1142	1	0.000003	0.638655	0.900746	0.804869
Zotu524	Zotu1169	1143	1	0.000003	0.689179	0.900745	0.839515
Zotu508	Zotu1656	1144	1	0.000003	0.544504	0.900739	0.895272
Zotu1161	Zotu1549	1145	1	0.000003	0.859644	0.900729	0.81801
Zotu1410	Zotu873	1146	1	0.000003	0.502631	0.900715	0.803736
Zotu910	Zotu1379	1147	1	0.000003	0.491188	0.9007	0.802306
Zotu38	Zotu394	1148	1	0.000003	0.834311	0.900693	0.903435
Zotu595	Zotu1049	1149	1	0.000003	0.777896	0.900673	0.86943
Zotu323	Zotu383	1150	1	0.000003	0.735623	0.900656	0.903422
Zotu1161	Zotu1379	1151	1	0.000003	0.699534	0.900631	0.802306
Zotu1057	Zotu1034	1152	1	0.000003	0.656254	0.900613	0.825242
Zotu394	Zotu694	1153	1	0.000003	0.79486	0.900559	0.934785
Zotu535	Zotu845	1154	1	0.000003	0.616202	0.900518	0.925294
Zotu576	Zotu974	1155	1	0.000003	0.833381	0.900483	0.872272
Zotu1272	Zotu1395	1156	1	0.000003	0.699806	0.900375	0.818085
Zotu540	Zotu1230	1157	1	0.000003	0.735724	0.900364	0.81801
Zotu918	Zotu1272	1158	1	0.000003	0.742371	0.900289	0.808894
Zotu252	Zotu1170	1159	1	0.000003	0.652318	0.900155	0.834244
Zotu576	Zotu1375	1160	1	0.000003	0.452249	0.900146	0.836027
Zotu952	Zotu1275	1161	1	0.000003	0.810722	0.900057	0.861096
Zotu585	Zotu412	1162	1	0.000003	0.778773	0.9	0.858359
Zotu1037	Zotu753	1163	1	0.000003	0.622674	0.899904	0.876879
Zotu576	EuZotu317	1164	1	0.000003	0.52589	0.899829	0.869138
Zotu535	Zotu1036	1165	1	0.000003	0.667939	0.89976	0.942339
Zotu1169	Zotu1395	1166	1	0.000003	0.840841	0.899746	0.847632
Zotu862	Zotu1357	1167	1	0.000003	0.778738	0.899717	0.839515
Zotu1018	Zotu990	1168	1	0.000003	0.635763	0.899703	0.886332
Zotu162	Zotu342	1169	1	0.000003	0.736332	0.89969	0.852225
Zotu81	Zotu14842	1170	1	0.000003	0.92785	0.899673	0.904561
Zotu686	Zotu1129	1171	1	0.000003	0.770616	0.899671	0.86565
Zotu622	Zotu1691	1172	1	0.000003	0.187553	0.899636	0.80699
Zotu181	Zotu734	1173	1	0.000003	0.218853	0.899579	0.839762
Zotu1055	Zotu1040	1174	1	0.000003	0.780897	0.899574	0.839762
Zotu402	Zotu958	1175	1	0.000003	0.856301	0.899534	0.882601
Zotu331	Zotu665	1176	1	0.000003	0.888035	0.899516	0.88061
Zotu855	Zotu1055	1177	1	0.000003	0.77514	0.899512	0.826127
Zotu1049	Zotu1066	1178	1	0.000003	0.866507	0.899505	0.854518
Zotu11056	Zotu1497	1179	1	0.000003	0.827883	0.899501	0.867168
Zotu779	Zotu13880	1180	1	0.000003	0.795147	0.899475	0.823083
Zotu576	EuZotu227	1181	1	0.000003	0.43971	0.899367	0.852262
Zotu540	Zotu873	1182	1	0.000003	0.495999	0.899351	0.895272
Zotu524	Zotu389	1183	1	0.000003	0.591113	0.899305	0.849169
Zotu595	Zotu912	1184	1	0.000003	0.661333	0.899297	0.899837
Zotu892	Zotu540	1185	1	0.000003	0.497062	0.899285	0.843788
Zotu1127	Zotu1157	1186	1	0.000003	0.681566	0.899258	0.81014
Zotu952	Zotu1520	1187	1	0.000003	0.575924	0.899239	0.839515
Zotu7	Zotu623	1188	1	0.000003	0.666134	0.899217	0.803981
Zotu222	Zotu1036	1189	1	0.000003	0.584479	0.899189	0.837537
Zotu1497	Zotu1656	1190	1	0.000003	0.323206	0.899177	0.888673
Zotu278	Zotu1375	1191	1	0.000003	0.748089	0.899069	0.86565
Zotu402	Zotu710	1192	1	0.000003	0.79579	0.899003	0.882601
Zotu910	Zotu1411	1193	1	0.000003	0.766295	0.898964	0.839762
Zotu1156	Zotu839	1194	1	0.000003	0.707294	0.898937	0.834244
Zotu612	Zotu847	1195	1	0.000003	0.842749	0.898932	0.857919
Zotu524	Zotu1296	1196	1	0.000003	0.834926	0.898926	0.80699
Zotu187	Zotu401	1197	1	0.000003	0.972603	0.898917	0.908693
Zotu1379	Zotu1611	1198	1	0.000003	0.778304	0.898915	0.802306
Zotu1230	Zotu822	1199	1	0.000003	0.620962	0.89889	0.833359
Zotu535	Zotu1313	1200	1	0.000003	0.793908	0.898884	0.842824
Zotu328	Zotu1478	1201	1	0.000003	0.517072	0.898806	0.801851
Zotu862	Zotu1230	1202	1	0.000003	0.643331	0.898702	0.834244
Zotu916	Zotu1157	1203	1	0.000003	0.682432	0.898667	0.811853
Zotu478	Zotu853	1204	1	0.000003	0.865012	0.89865	0.860689
Zotu1478	EuZotu344	1205	1	0.000003	0.519068	0.898623	0.88566
Zotu576	Zotu1313	1206	1	0.000003	0.684707	0.898589	0.838906
Zotu531	Zotu1480	1207	1	0.000003	0.89345	0.898392	0.87907
Zotu531	Zotu1375	1208	1	0.000003	0.720169	0.89836	0.856459
Zotu952	Zotu1129	1209	1	0.000003	0.619714	0.898265	0.882601
Zotu615	Zotu268	1210	1	0.000003	0.519148	0.898263	0.847925
Zotu508	Zotu11161	1211	1	0.000003	0.832837	0.898257	0.879482
Zotu635	Zotu1038	1212	1	0.000003	0.807223	0.898251	0.816151
Zotu540	Zotu1520	1213	1	0.000003	0.713351	0.898179	0.81801
Zotu503	Zotu14217	1214	1	0.000003	0.72867	0.898173	0.880287
Zotu686	Zotu1040	1215	1	0.000003	0.783433	0.898144	0.823356
Zotu252	Zotu1169	1216	1	0.000003	0.696959	0.898124	0.869138
Zotu412	Zotu1131	1217	1	0.000003	0.656751	0.898103	0.856287
Zotu309	Zotu401	1218	1	0.000003	0.817231	0.898094	0.912333
Zotu866	Zotu865	1219	1	0.000003	0.837738	0.898071	0.896378
Zotu845	Zotu971	1220	1	0.000003	0.748006	0.898063	0.889904
Zotu530	Zotu412	1221	1	0.000003	0.729425	0.898057	0.899891
Zotu443	Zotu1049	1222	1	0.000003	0.812153	0.897929	0.901844
Zotu665	Zotu753	1223	1	0.000003	0.836316	0.897916	0.890267
Zotu1157	Zotu873	1224	1	0.000003	0.757267	0.897878	0.852979
Zotu485	Zotu862	1225	1	0.000003	0.909106	0.897853	0.882601
Zotu485	Zotu408	1226	1	0.000003	0.903391	0.897779	0.882601
Zotu1272	Zotu753	1227	1	0.000003	0.683424	0.897759	0.829715
Zotu1170	Zotu873	1228	1	0.000003	0.737143	0.897629	0.81997
Zotu1129	Zotu1170	1229	1	0.000003	0.693653	0.897623	0.834244
Zotu576	Zotu865	1230	1	0.000003	0.793642	0.897621	0.895272
Zotu126	Zotu342	1231	1	0.000003	0.702029	0.897605	0.929462
Zotu710	Zotu1129	1232	1	0.000003	0.835233	0.897594	0.861096
Zotu892	Zotu1057	1233	1	0.000003	0.627854	0.897562	0.882601
Zotu615	Zotu1272	1234	1	0.000003	0.634442	0.897514	0.886114
Zotu524	Zotu1156	1235	1	0.000003	0.457841	0.897482	0.882601
Zotu683	Zotu832	1236	1	0.000003	0.505094	0.897432	0.802306
Zotu470	Zotu812	1237	1	0.000003	0.658603	0.897347	0.860379
Zotu410	Zotu1739	1238	1	0.000003	0.6771	0.897318	0.823812
Zotu252	Zotu812	1239	1	0.000003	0.684344	0.897291	0.861096
Zotu910	Zotu1331	1240	1	0.000003	0.884072	0.897285	0.804869
Zotu430	Zotu1157	1241	1	0.000003	0.714792	0.897278	0.816051
Zotu958	Zotu815	1242	1	0.000003	0.785022	0.897242	0.877439
Zotu10157	Zotu1656	1243	1	0.000003	0.319414	0.89718	0.836027
Zotu570	Zotu884	1244	1	0.000003	0.5537	0.897154	0.898384
Zotu485	Zotu1045	1245	1	0.000003	0.754733	0.897134	0.831133
Zotu686	Zotu389	1246	1	0.000003	0.612183	0.897123	0.826869
Zotu1275	Zotu839	1247	1	0.000003	0.287692	0.897115	0.861096
Zotu865	Zotu884	1248	1	0.000003	0.889804	0.897108	0.882711
Zotu595	Zotu694	1249	1	0.000003	0.791051	0.897093	0.851212
Zotu1049	Zotu845	1250	1	0.000003	0.746587	0.897002	0.859321
Zotu410	Zotu910	1251	1	0.000003	0.562583	0.896933	0.802306
Zotu485	Zotu471	1252	1	0.000003	0.609693	0.896895	0.849448
Zotu331	Zotu1045	1253	1	0.000003	0.84164	0.896892	0.842621
Zotu980	Zotu1038	1254	1	0.000003	0.492864	0.896886	0.849448
Zotu508	Zotu974	1255	1	0.000003	0.823676	0.896839	0.888673
Zotu974	Zotu1313	1256	1	0.000003	0.659713	0.896837	0.837378
Zotu952	Zotu1395	1257	1	0.000003	0.471474	0.896782	0.882601
Zotu752	Zotu471	1258	1	0.000003	0.786775	0.896778	0.877543
Zotu1495	Zotu680	1259	1	0.000003	0.83795	0.896761	0.806405
Zotu93	Zotu109	1260	1	0.000003	0.812519	0.896718	0.969679
Zotu562	Zotu1607	1261	1	0.000003	0.752274	0.896702	0.888673
Zotu918	Zotu1739	1262	1	0.000003	0.787343	0.896652	0.818257
Zotu412	Zotu753	1263	1	0.000003	0.597956	0.896639	0.827943
Zotu278	Zotu1240	1264	1	0.000003	0.608851	0.896633	0.889862
Zotu710	Zotu598	1265	1	0.000003	0.871968	0.896596	0.852979
Zotu686	Zotu1275	1266	1	0.000003	0.72206	0.896544	0.86565
Zotu324	Zotu815	1267	1	0.000003	0.784015	0.896494	0.891774
Zotu862	Zotu710	1268	1	0.000003	0.832321	0.896466	0.882601
Zotu694	Zotu662	1269	1	0.000003	0.904113	0.89642	0.930865
Zotu576	EuZotu62	1270	1	0.000003	0.666073	0.896396	0.834244
Zotu532	Zotu694	1271	1	0.000003	0.80941	0.896342	0.920525
Zotu226	Zotu10157	1272	1	0.000003	0.64591	0.896291	0.903422
Zotu402	Zotu1395	1273	1	0.000003	0.666488	0.896284	0.882601
Zotu710	Zotu1127	1274	1	0.000003	0.799803	0.896272	0.818085
Zotu470	Zotu540	1275	1	0.000003	0.781962	0.896266	0.833009
Zotu779	Zotu723	1276	1	0.000003	0.767382	0.896239	0.895272
Zotu916	Zotu952	1277	1	0.000003	0.563636	0.896227	0.824603
Zotu14	Zotu821	1278	1	0.000003	0.850593	0.896158	0.930723
Zotu508	Zotu1375	1279	1	0.000003	0.754017	0.896099	0.856459
Zotu918	Zotu1467	1280	1	0.000003	0.729772	0.896099	0.802662
Zotu974	Zotu1497	1281	1	0.000003	0.529493	0.896058	0.918296
Zotu412	Zotu447	1282	1	0.000003	0.743251	0.896008	0.897046
Zotu268	Zotu753	1283	1	0.000003	0.505671	0.895946	0.817602
Zotu532	Zotu884	1284	1	0.000003	0.813686	0.895814	0.899837
Zotu622	Zotu908	1285	1	0.000003	0.5776	0.895811	0.839762
Zotu980	Zotu1497	1286	1	0.000003	0.770392	0.895794	0.867168
Zotu662	Zotu1199	1287	1	0.000003	0.473094	0.895784	0.940672
Zotu918	Zotu873	1288	1	0.000003	0.702444	0.895688	0.816374
Zotu10157	Zotu1375	1289	1	0.000003	0.505239	0.895687	0.801134
Zotu1157	Zotu839	1290	1	0.000003	0.66049	0.895679	0.882601
Zotu839	Zotu1357	1291	1	0.000003	0.451264	0.895627	0.839515
Zotu408	Zotu1272	1292	1	0.000003	0.855478	0.895558	0.838067
Zotu524	Zotu1410	1293	1	0.000003	0.705713	0.895558	0.803736
Zotu1480	Zotu11161	1294	1	0.000003	0.990509	0.895517	0.856736
Zotu710	Zotu583	1295	1	0.000003	0.600361	0.89551	0.887982
Zotu531	Zotu1240	1296	1	0.000003	0.5744	0.895506	0.831157
Zotu8	Zotu25	1297	1	0.000003	0.92024	0.895502	0.801816
Zotu412	Zotu815	1298	1	0.000003	0.725364	0.895462	0.933278
Zotu881	Zotu1161	1299	1	0.000003	0.723986	0.895416	0.804621
Zotu226	Zotu323	1300	1	0.000003	0.583428	0.895415	0.903422
Zotu652	Zotu1430	1301	1	0.000003	0.828659	0.895411	0.818257
Zotu710	Zotu1284	1302	1	0.000003	0.767155	0.89535	0.818085
Zotu686	Zotu873	1303	1	0.000003	0.761279	0.895344	0.856459
Zotu1384	Zotu1391	1304	1	0.000003	0.617021	0.895321	0.833359
Zotu402	Zotu1129	1305	1	0.000003	0.7917	0.89522	0.882601
Zotu1055	Zotu1275	1306	1	0.000003	0.415234	0.8951	0.81801
Zotu179	Zotu549	1307	1	0.000003	0.942638	0.895094	0.821875
Zotu918	Zotu1156	1308	1	0.000003	0.715453	0.895078	0.834244
Zotu885	Zotu1497	1309	1	0.000003	0.314087	0.895043	0.883402
Zotu855	Zotu1275	1310	1	0.000003	0.555652	0.895027	0.81014
Zotu497	Zotu753	1311	1	0.000003	0.733946	0.894985	0.8304
Zotu622	Zotu1023	1312	1	0.000003	0.505377	0.894983	0.839762
Zotu686	Zotu892	1313	1	0.000003	0.761292	0.894977	0.882601
Zotu1045	Zotu1272	1314	1	0.000003	0.694242	0.894963	0.899502
Zotu839	Zotu1410	1315	1	0.000003	0.502566	0.894951	0.803736
Zotu122	Zotu1430	1316	1	0.000003	0.903279	0.89494	0.852979
Zotu652	Zotu1357	1317	1	0.000003	0.744271	0.894929	0.839762
Zotu530	Zotu815	1318	1	0.000003	0.875138	0.894925	0.969679
Zotu326	Zotu910	1319	1	0.000003	0.77686	0.894826	0.812927
Zotu1169	Zotu1131	1320	1	0.000003	0.729063	0.894765	0.809893
Zotu187	Zotu980	1321	1	0.000003	0.905604	0.894711	0.899502
Zotu470	Zotu862	1322	1	0.000003	0.90296	0.89471	0.869138
Zotu809	Zotu1157	1323	1	0.000003	0.62508	0.894646	0.852979
Zotu832	Zotu1859	1324	1	0.000003	0.780115	0.894583	0.802306
Zotu530	Zotu384	1325	1	0.000003	0.883561	0.894502	0.921343
Zotu497	Zotu873	1326	1	0.000003	0.72622	0.894502	0.824157
Zotu686	Zotu471	1327	1	0.000003	0.567617	0.894479	0.87907
Zotu160	Zotu958	1328	1	0.000003	0.740705	0.894468	0.86565
Zotu470	Zotu268	1329	1	0.000003	0.607476	0.894414	0.801134
Zotu1371	Zotu1307	1330	1	0.000003	0.553805	0.894336	0.823812
Zotu410	Zotu1611	1331	1	0.000003	0.891481	0.894312	0.802306
Zotu710	Zotu1230	1332	1	0.000003	0.695472	0.894311	0.839515
Zotu583	Zotu752	1333	1	0.000003	0.782102	0.894299	0.955419
Zotu710	Zotu916	1334	1	0.000003	0.764264	0.89425	0.818085
Zotu485	Zotu1325	1335	1	0.000003	0.861746	0.894211	0.853088
Zotu485	Zotu753	1336	1	0.000003	0.639875	0.894144	0.837134
Zotu815	Zotu753	1337	1	0.000003	0.777337	0.894062	0.856491
Zotu75	Zotu1066	1338	1	0.000003	0.784832	0.894056	0.834706
Zotu252	Zotu1307	1339	1	0.000003	0.565333	0.894048	0.802306
Zotu723	Zotu1038	1340	1	0.000003	0.914446	0.894023	0.847921
Zotu980	Zotu1060	1341	1	0.000003	0.302188	0.894005	0.87907
Zotu1331	Zotu1549	1342	1	0.000003	0.834361	0.893984	0.81014
Zotu1174	Zotu1307	1343	1	0.000003	0.563762	0.893967	0.802306
Zotu402	Zotu1040	1344	1	0.000003	0.598872	0.893964	0.823356
Zotu485	Zotu892	1345	1	0.000003	0.72449	0.893944	0.882601
Zotu8	Zotu156	1346	1	0.000003	0.561029	0.893935	0.871395
Zotu815	Zotu583	1347	1	0.000003	0.752078	0.89393	0.955419
Zotu68	Zotu85	1348	1	0.000003	0.705978	0.893879	0.899262
Zotu1038	Zotu1313	1349	1	0.000003	0.837395	0.893785	0.912333
Zotu160	Zotu1057	1350	1	0.000003	0.727004	0.893736	0.847632
Zotu753	Zotu1052	1351	1	0.000003	0.508429	0.893709	0.82177
Zotu847	Zotu912	1352	1	0.000003	0.86708	0.893685	0.881455
Zotu898	Zotu10157	1353	1	0.000003	0.672293	0.893625	0.903422
Zotu753	Zotu1033	1354	1	0.000003	0.635386	0.893614	0.898384
Zotu662	Zotu1313	1355	1	0.000003	0.815731	0.893583	0.876474
Zotu1272	Zotu598	1356	1	0.000003	0.844562	0.893567	0.850738
Zotu576	Zotu1656	1357	1	0.000003	0.438835	0.893528	0.806405
Zotu583	Zotu1131	1358	1	0.000003	0.628225	0.893525	0.85164
Zotu570	Zotu980	1359	1	0.000003	0.583606	0.893504	0.85333
Zotu485	Zotu389	1360	1	0.000003	0.561652	0.893498	0.832905
Zotu1045	Zotu592	1361	1	0.000003	0.793539	0.893482	0.920525
Zotu252	Zotu615	1362	1	0.000003	0.66498	0.893444	0.86565
Zotu8448	Zotu1038	1363	1	0.000003	0.796793	0.893396	0.947227
Zotu252	Zotu598	1364	1	0.000003	0.773165	0.893338	0.836027
Zotu524	Zotu598	1365	1	0.000003	0.784573	0.893315	0.810039
Zotu1057	Zotu851	1366	1	0.000003	0.832768	0.893296	0.837378
Zotu952	Zotu1230	1367	1	0.000003	0.522344	0.893283	0.839515
Zotu443	Zotu912	1368	1	0.000003	0.761886	0.893277	0.893113
Zotu533	Zotu1331	1369	1	0.000003	0.796879	0.893263	0.823812
Zotu328	Zotu980	1370	1	0.000003	0.771445	0.893254	0.928675
Zotu485	Zotu812	1371	1	0.000003	0.650113	0.893239	0.895272
Zotu530	Zotu471	1372	1	0.000003	0.764096	0.893217	0.863491
Zotu408	Zotu598	1373	1	0.000003	0.821891	0.893149	0.859051
Zotu839	Zotu746	1374	1	0.000003	0.879257	0.893126	0.818257
Zotu710	Zotu918	1375	1	0.000003	0.913437	0.893093	0.882601
Zotu662	Zotu865	1376	1	0.000003	0.869368	0.893062	0.893781
Zotu181	Zotu1379	1377	1	0.000003	0.268731	0.893058	0.802306
Zotu686	Zotu1395	1378	1	0.000003	0.833278	0.893016	0.882601
Zotu160	Zotu524	1379	1	0.000003	0.691179	0.893013	0.838067
Zotu1045	Zotu752	1380	1	0.000003	0.638174	0.892994	0.955419
Zotu845	Zotu1199	1381	1	0.000003	0.788208	0.892973	0.893511
Zotu812	Zotu916	1382	1	0.000003	0.524759	0.892968	0.834244
Zotu866	Zotu885	1383	1	0.000003	0.752928	0.892966	0.865682
Zotu1169	Zotu1430	1384	1	0.000003	0.771343	0.89293	0.847632
Zotu1443	Zotu11161	1385	1	0.000003	0.419321	0.892925	0.908693
Zotu1052	Zotu1395	1386	1	0.000003	0.706418	0.892884	0.809968
Zotu10157	Zotu1313	1387	1	0.000003	0.568266	0.892866	0.903422
Zotu252	Zotu408	1388	1	0.000003	0.932356	0.89286	0.861096
Zotu379	Zotu799	1389	1	0.000003	0.38662	0.892724	0.844971
Zotu10157	Zotu723	1390	1	0.000003	0.510762	0.892696	0.860411
Zotu615	Zotu1157	1391	1	0.000003	0.750574	0.892669	0.853335
Zotu576	Zotu980	1392	1	0.000003	0.658832	0.892596	0.814522
Zotu908	Zotu710	1393	1	0.000003	0.663039	0.892594	0.823356
Zotu222	Zotu845	1394	1	0.000003	0.621501	0.89258	0.857698
Zotu958	Zotu598	1395	1	0.000003	0.840728	0.892533	0.832172
Zotu161	Zotu14346	1396	1	0.000003	0.75547	0.892479	0.817563
Zotu447	Zotu327	1397	1	0.000003	0.809533	0.892448	0.91989
Zotu485	Zotu1303	1398	1	0.000003	0.76431	0.892444	0.895272
Zotu862	Zotu1467	1399	1	0.000003	0.613147	0.892417	0.818085
Zotu1049	Conductivity_uS/cm	1400	1	0.000003	0.800757	0.892386	0.86626
Zotu958	Zotu1739	1401	1	0.000003	0.886264	0.892382	0.812927
Zotu1275	Zotu1303	1402	1	0.000003	0.305062	0.892313	0.895272
Zotu710	Zotu1520	1403	1	0.000003	0.842031	0.892253	0.839515
Zotu328	Zotu1018	1404	1	0.000003	0.774998	0.89225	0.928675
Zotu388	Zotu815	1405	1	0.000003	0.802456	0.892237	0.862461
Zotu160	Zotu710	1406	1	0.000003	0.680794	0.892218	0.907166
Zotu222	Zotu1313	1407	1	0.000003	0.74058	0.892201	0.838906
Zotu533	Zotu1157	1408	1	0.000003	0.67609	0.892169	0.839515
Zotu904	Zotu980	1409	1	0.000003	0.311675	0.892136	0.899502
Zotu485	Zotu470	1410	1	0.000003	0.93694	0.892087	0.86565
Zotu1037	Zotu327	1411	1	0.000003	0.637983	0.892048	0.890267
Zotu1023	Zotu1379	1412	1	0.000003	0.60759	0.892021	0.823812
Zotu570	Zotu4813	1413	1	0.000003	0.564427	0.892009	0.877543
Zotu815	Zotu176	1414	1	0.000003	0.669001	0.892007	0.882786
Zotu570	Zotu394	1415	1	0.000003	0.789839	0.8919	0.893113
Zotu412	Zotu388	1416	1	0.000003	0.760813	0.891853	0.818067
Zotu496	Zotu1350	1417	1	0.000003	0.556372	0.891798	0.813788
Zotu686	Zotu1430	1418	1	0.000003	0.809696	0.891783	0.882601
Zotu161	Zotu779	1419	1	0.000003	0.918827	0.891766	0.895272
Zotu326	Zotu430	1420	1	0.000003	0.781211	0.891757	0.81997
Zotu1089	Zotu1478	1421	1	0.000003	0.589692	0.891748	0.842405
Zotu595	Zotu532	1422	1	0.000003	0.816386	0.891701	0.873061
Zotu533	Zotu1483	1423	1	0.000003	0.853407	0.891631	0.80699
Zotu328	Zotu11161	1424	1	0.000003	0.67527	0.891578	0.903422
Zotu665	Zotu1325	1425	1	0.000003	0.819117	0.89156	0.863172
Zotu402	Zotu862	1426	1	0.000003	0.812385	0.891496	0.882601
Zotu812	Zotu1520	1427	1	0.000003	0.559047	0.891459	0.839515
Zotu1313	Zotu14217	1428	1	0.000003	0.775933	0.891435	0.849246
Zotu622	Zotu1739	1429	1	0.000003	0.665169	0.891429	0.839762
Zotu866	Zotu1013	1430	1	0.000003	0.824605	0.891377	0.925797
Zotu686	Zotu1131	1431	1	0.000003	0.772013	0.891352	0.800975
Zotu328	Zotu401	1432	1	0.000003	0.793926	0.891291	0.899053
Zotu710	Zotu1357	1433	1	0.000003	0.858163	0.891287	0.834244
Zotu11161	Zotu1656	1434	1	0.000003	0.615938	0.891266	0.814522
Zotu892	Zotu1467	1435	1	0.000003	0.54821	0.891249	0.802662
EuZotu62	EuZotu227	1436	1	0.000003	0.564381	0.891205	0.852262
Zotu812	Zotu1395	1437	1	0.000003	0.465685	0.891182	0.882601
Zotu812	Zotu873	1438	1	0.000003	0.820123	0.891165	0.852979
Zotu328	Zotu1443	1439	1	0.000003	0.509392	0.891114	0.857361
Zotu531	Zotu885	1440	1	0.000003	0.456527	0.891072	0.865682
Zotu252	Zotu485	1441	1	0.000003	0.934696	0.891034	0.882601
Zotu1057	Zotu1303	1442	1	0.000003	0.776177	0.890965	0.840664
Zotu1384	Zotu1161	1443	1	0.000003	0.900504	0.89089	0.869138
Zotu401	Zotu1443	1444	1	0.000003	0.528075	0.890839	0.851049
Zotu974	Zotu1656	1445	1	0.000003	0.667118	0.890805	0.888673
Zotu595	Zotu974	1446	1	0.000003	0.614514	0.890767	0.86943
Zotu686	Zotu268	1447	1	0.000003	0.647893	0.89074	0.81667
Zotu815	Zotu471	1448	1	0.000003	0.740302	0.890732	0.865682
Zotu570	Zotu10157	1449	1	0.000003	0.595151	0.890697	0.886114
Zotu326	Zotu1127	1450	1	0.000003	0.673616	0.890681	0.839591
Zotu326	Zotu524	1451	1	0.000003	0.746818	0.890652	0.825242
Zotu865	EuZotu227	1452	1	0.000003	0.266653	0.890606	0.866094
Zotu309	Zotu11056	1453	1	0.000003	0.851406	0.890584	0.903422
Zotu1275	Zotu1052	1454	1	0.000003	0.549974	0.890565	0.844144
Zotu892	Zotu1272	1455	1	0.000003	0.640327	0.890547	0.816051
Zotu524	Zotu1411	1456	1	0.000003	0.901003	0.890498	0.80699
Zotu1275	Zotu822	1457	1	0.000003	0.451828	0.890471	0.803736
Zotu222	Zotu694	1458	1	0.000003	0.756276	0.890455	0.864842
Zotu10157	Zotu14217	1459	1	0.000003	0.842075	0.890438	0.872272
Zotu1375	Zotu1497	1460	1	0.000003	0.606433	0.890435	0.856459
Zotu1057	Zotu1169	1461	1	0.000003	0.80678	0.890369	0.847632
Zotu240	Zotu1049	1462	1	0.000003	0.869689	0.890364	0.821318
Zotu1272	Zotu1357	1463	1	0.000003	0.732372	0.890361	0.804621
Zotu855	Zotu1131	1464	1	0.000003	0.813435	0.890357	0.814522
Zotu160	Zotu918	1465	1	0.000003	0.735011	0.890353	0.847632
Zotu832	Zotu1391	1466	1	0.000003	0.829652	0.890336	0.802306
Zotu540	Zotu1275	1467	1	0.000003	0.351424	0.890324	0.869138
Zotu1391	Zotu1157	1468	1	0.000003	0.490629	0.890313	0.803736
Zotu570	Zotu865	1469	1	0.000003	0.638036	0.890262	0.895025
Zotu402	Zotu1275	1470	1	0.000003	0.669918	0.890256	0.869138
Zotu485	Zotu268	1471	1	0.000003	0.657089	0.890236	0.827281
Zotu1055	Zotu873	1472	1	0.000003	0.574016	0.890202	0.81801
Zotu622	Zotu1467	1473	1	0.000003	0.824931	0.890158	0.818257
Zotu1156	Zotu1411	1474	1	0.000003	0.373904	0.890147	0.804869
Zotu278	Zotu309	1475	1	0.000003	0.875957	0.890135	0.947227
Zotu892	Zotu839	1476	1	0.000003	0.404324	0.890096	0.882601
Zotu1199	Zotu1036	1477	1	0.000003	0.821112	0.890074	0.85745
Zotu918	Zotu1303	1478	1	0.000003	0.667196	0.890053	0.840664
Zotu73	Zotu118	1479	1	0.000003	0.828032	0.890046	0.938915
Zotu226	Zotu4813	1480	1	0.000003	0.563112	0.890044	0.918296
Zotu686	Zotu918	1481	1	0.000003	0.843789	0.890042	0.882601
Zotu485	Zotu1033	1482	1	0.000003	0.778334	0.890026	0.893113
Zotu958	Zotu839	1483	1	0.000003	0.529485	0.88998	0.882601
Zotu1089	Zotu11161	1484	1	0.000003	0.697022	0.889945	0.899053
Zotu694	Zotu1036	1485	1	0.000003	0.719904	0.889945	0.883111
Zotu615	Zotu1033	1486	1	0.000003	0.709026	0.889925	0.924087
Zotu958	Zotu327	1487	1	0.000003	0.621848	0.889685	0.908413
Zotu222	Zotu847	1488	1	0.000003	0.814357	0.889665	0.848011
Zotu1045	Zotu1052	1489	1	0.000003	0.466035	0.889615	0.868528
Zotu862	Zotu540	1490	1	0.000003	0.639556	0.889546	0.852979
Zotu122	Zotu1057	1491	1	0.000003	0.893193	0.88954	0.843788
Zotu430	Zotu497	1492	1	0.000003	0.788617	0.889514	0.814522
Zotu779	Zotu14217	1493	1	0.000003	0.847357	0.889413	0.903217
Zotu585	Zotu665	1494	1	0.000003	0.795874	0.889368	0.926668
Zotu401	Zotu898	1495	1	0.000003	0.650219	0.889326	0.899053
Zotu809	Zotu1055	1496	1	0.000003	0.656612	0.889282	0.81801
Zotu524	Zotu1161	1497	1	0.000003	0.886883	0.889254	0.839515
Zotu402	Zotu1230	1498	1	0.000003	0.880397	0.889232	0.839515
Zotu892	Zotu1391	1499	1	0.000003	0.316339	0.889195	0.825242
Zotu408	Zotu1157	1500	1	0.000003	0.796679	0.889164	0.882601
Zotu1040	Zotu746	1501	1	0.000003	0.490608	0.889126	0.818257
Zotu1478	Zotu1443	1502	1	0.000003	0.667212	0.889106	0.866477
Zotu1497	Zotu11161	1503	1	0.000003	0.799806	0.889069	0.856038
Zotu884	Zotu845	1504	1	0.000003	0.57158	0.889021	0.868086
Zotu1384	Zotu918	1505	1	0.000003	0.756554	0.889019	0.861096
Zotu408	Zotu1430	1506	1	0.000003	0.92903	0.888994	0.882601
Zotu958	Zotu1033	1507	1	0.000003	0.785597	0.888987	0.877439
Zotu530	Zotu583	1508	1	0.000003	0.844275	0.888978	0.955419
Zotu41	Zotu117	1509	1	0.000003	0.423973	0.888934	0.809702
Zotu1089	Zotu990	1510	1	0.000003	0.660489	0.888882	0.812923
Zotu862	Zotu1157	1511	1	0.000003	0.779242	0.888879	0.882601
Zotu583	Zotu268	1512	1	0.000003	0.697993	0.888873	0.80491
Zotu8448	Zotu723	1513	1	0.000003	0.79746	0.88879	0.860411
Zotu1037	Zotu1033	1514	1	0.000003	0.86827	0.888694	0.871885
Zotu447	Zotu815	1515	1	0.000003	0.707888	0.888641	0.920525
Zotu443	Zotu535	1516	1	0.000003	0.634764	0.888639	0.861589
Zotu8448	Zotu13880	1517	1	0.000003	0.722935	0.888638	0.876351
Zotu535	Zotu694	1518	1	0.000003	0.839685	0.888633	0.899328
Zotu752	Zotu1272	1519	1	0.000003	0.687374	0.888568	0.860689
Zotu892	Zotu1410	1520	1	0.000003	0.552955	0.888567	0.803736
Zotu710	Zotu815	1521	1	0.000003	0.775986	0.888528	0.846045
Zotu343	Zotu524	1522	1	0.000003	0.861982	0.88852	0.800949
Zotu331	Zotu14381	1523	1	0.000003	0.550274	0.888519	0.860411
Zotu508	Zotu885	1524	1	0.000003	0.505959	0.888484	0.864158
Zotu865	Zotu1038	1525	1	0.000003	0.90135	0.888478	0.860379
Zotu855	Zotu851	1526	1	0.000003	0.795788	0.888421	0.856459
Zotu1057	Zotu952	1527	1	0.000003	0.350374	0.888384	0.882601
Zotu75	Zotu662	1528	1	0.000003	0.830188	0.888381	0.90529
Zotu1307	Zotu1739	1529	1	0.000003	0.561072	0.888324	0.802306
Zotu1156	Zotu1157	1530	1	0.000003	0.639403	0.888251	0.834244
Zotu686	Zotu1169	1531	1	0.000003	0.687442	0.88824	0.840664
Zotu532	Zotu912	1532	1	0.000003	0.65266	0.888203	0.921343
Zotu1131	Zotu1230	1533	1	0.000003	0.632154	0.888176	0.809893
Zotu252	Zotu624	1534	1	0.000003	0.782808	0.888162	0.80699
Zotu812	Zotu1131	1535	1	0.000003	0.52454	0.888098	0.836027
Zotu974	Zotu912	1536	1	0.000003	0.797569	0.887949	0.882711
Zotu94	Zotu146	1537	1	0.000003	0.664348	0.887929	0.887636
Zotu530	Zotu388	1538	1	0.000003	0.891636	0.887914	0.894681
Zotu508	Zotu1480	1539	1	0.000003	0.863281	0.887895	0.869138
Zotu910	Zotu1483	1540	1	0.000003	0.437531	0.887879	0.80699
Zotu447	Zotu1045	1541	1	0.000003	0.629375	0.88786	0.947227
Zotu615	Zotu815	1542	1	0.000003	0.594304	0.88782	0.9629
Zotu278	Zotu974	1543	1	0.000003	0.848989	0.887813	0.895305
Zotu540	Zotu1739	1544	1	0.000003	0.699176	0.887813	0.81033
Zotu470	Zotu873	1545	1	0.000003	0.722246	0.887659	0.844144
Zotu524	Zotu1325	1546	1	0.000003	0.76729	0.887658	0.829261
Zotu187	Zotu11056	1547	1	0.000003	0.870533	0.887584	0.90717
Zotu615	Zotu1303	1548	1	0.000003	0.499087	0.887579	0.865229
Zotu425	Zotu11161	1549	1	0.000003	0.651689	0.887563	0.879482
Zotu710	Zotu471	1550	1	0.000003	0.661038	0.887527	0.800975
Zotu401	Zotu576	1551	1	0.000003	0.659377	0.887471	0.840664
Zotu908	Zotu1272	1552	1	0.000003	0.637987	0.887452	0.801851
Zotu703	Zotu980	1553	1	0.000003	0.422844	0.887416	0.928675
Zotu530	Zotu1037	1554	1	0.000003	0.614108	0.887412	0.837134
Zotu598	Zotu1430	1555	1	0.000003	0.824087	0.887357	0.852979
Zotu1169	Zotu1520	1556	1	0.000003	0.738067	0.887319	0.869138
Zotu524	Zotu1174	1557	1	0.000003	0.881617	0.887311	0.802306
Zotu226	Zotu401	1558	1	0.000003	0.602498	0.88731	0.918296
Zotu384	Zotu391	1559	1	0.000003	0.639379	0.8873	0.880713
Zotu181	Zotu1691	1560	1	0.000003	0.918214	0.887289	0.80699
Zotu832	Zotu1162	1561	1	0.000003	0.843825	0.887242	0.823812
Zotu179	Zotu223	1562	1	0.000003	0.716235	0.887228	0.807751
Zotu75	Zotu884	1563	1	0.000003	0.791136	0.887205	0.846562
Zotu402	Zotu1520	1564	1	0.000003	0.766882	0.887205	0.839515
Zotu485	Zotu1057	1565	1	0.000003	0.871935	0.887193	0.882601
Zotu710	Zotu1303	1566	1	0.000003	0.724372	0.887172	0.869138
Zotu118	Zotu1350	1567	1	0.000003	0.709307	0.887157	0.852826
Zotu408	Zotu470	1568	1	0.000003	0.893599	0.887142	0.850738
Zotu576	Zotu4813	1569	1	0.000003	0.620537	0.887134	0.852979
Zotu1045	Zotu540	1570	1	0.000003	0.631144	0.887107	0.818298
Zotu326	Zotu1384	1571	1	0.000003	0.742161	0.887094	0.818085
Zotu485	Zotu402	1572	1	0.000003	0.823675	0.887066	0.882601
Zotu508	Zotu904	1573	1	0.000003	0.187395	0.887018	0.83766
Zotu885	EuZotu227	1574	1	0.000003	0.205279	0.887006	0.888673
Zotu226	Zotu1018	1575	1	0.000003	0.593992	0.886981	0.899053
Zotu485	Zotu583	1576	1	0.000003	0.598146	0.886974	0.844801
Zotu585	Zotu471	1577	1	0.000003	0.736244	0.886962	0.917604
Zotu402	Zotu1357	1578	1	0.000003	0.711814	0.886947	0.839515
Zotu1455	Zotu11161	1579	1	0.000003	0.262001	0.886879	0.803991
Zotu598	Zotu471	1580	1	0.000003	0.75916	0.886853	0.829428
Zotu1055	Zotu1157	1581	1	0.000003	0.729269	0.886837	0.839515
Zotu812	Zotu1303	1582	1	0.000003	0.306914	0.886825	0.895272
Zotu1430	Zotu1052	1583	1	0.000003	0.645823	0.886796	0.809968
Zotu226	Zotu1240	1584	1	0.000003	0.191591	0.886747	0.899053
Zotu812	Zotu752	1585	1	0.000003	0.662719	0.886741	0.839808
Zotu1038	Zotu1455	1586	1	0.000003	0.723746	0.886644	0.813615
Zotu974	Zotu11161	1587	1	0.000003	0.721591	0.886638	0.840669
Zotu533	Zotu1275	1588	1	0.000003	0.36524	0.886606	0.81801
Zotu524	Zotu881	1589	1	0.000003	0.51074	0.886598	0.8304
Zotu862	Zotu1057	1590	1	0.000003	0.693936	0.88659	0.882601
Zotu615	Zotu412	1591	1	0.000003	0.405371	0.886566	0.933278
Zotu328	Zotu10157	1592	1	0.000003	0.655449	0.88651	0.928675
Zotu187	Zotu10157	1593	1	0.000003	0.777921	0.886457	0.899502
Zotu535	Zotu521	1594	1	0.000003	0.667426	0.886384	0.841031
Zotu443	Zotu595	1595	1	0.000003	0.544132	0.886372	0.84196
Zotu226	Zotu1060	1596	1	0.000003	0.581476	0.886337	0.86943
Zotu326	Zotu533	1597	1	0.000003	0.809581	0.886309	0.839591
Zotu898	Zotu1018	1598	1	0.000003	0.631537	0.886308	0.918296
Zotu8	Zotu125	1599	1	0.000003	0.737047	0.886286	0.804599
Zotu524	Zotu839	1600	1	0.000003	0.424559	0.886278	0.847708
Zotu1055	Zotu1162	1601	1	0.000003	0.759894	0.886249	0.802306
Zotu331	Zotu958	1602	1	0.000003	0.90269	0.886242	0.877439
Zotu226	Zotu278	1603	1	0.000003	0.599507	0.886234	0.928675
Zotu1161	Zotu1275	1604	1	0.000003	0.502454	0.886214	0.81801
Zotu181	Zotu410	1605	1	0.000003	0.240315	0.886202	0.802306
Zotu652	Zotu1371	1606	1	0.000003	0.917255	0.8862	0.802306
Zotu952	Zotu822	1607	1	0.000003	0.65027	0.886188	0.811853
Zotu615	Zotu1129	1608	1	0.000003	0.702505	0.886097	0.833359
Zotu223	Zotu1205	1609	1	0.000003	0.694955	0.885913	0.884895
Zotu904	Zotu4813	1610	1	0.000003	0.167663	0.885845	0.878791
Zotu862	Zotu1040	1611	1	0.000003	0.636818	0.885829	0.823356
Zotu122	Zotu1395	1612	1	0.000003	0.831468	0.885821	0.852979
Zotu635	Zotu779	1613	1	0.000003	0.648731	0.885793	0.869138
Zotu576	Zotu1385	1614	1	0.000003	0.801722	0.88579	0.852979
Zotu222	Zotu1205	1615	1	0.000003	0.555676	0.885786	0.850107
Zotu1040	Zotu851	1616	1	0.000003	0.930236	0.885777	0.839591
Zotu425	Zotu11056	1617	1	0.000003	0.542502	0.885776	0.90717
Zotu1375	Zotu11161	1618	1	0.000003	0.719685	0.88573	0.831474
Zotu1089	Zotu1443	1619	1	0.000003	0.713229	0.885707	0.866477
Zotu265	Zotu608	1620	1	0.000003	0.817967	0.88569	0.92292
Zotu570	Zotu703	1621	1	0.000003	0.721895	0.88567	0.899053
Zotu980	Zotu898	1622	1	0.000003	0.578226	0.885592	0.899053
Zotu425	Zotu1480	1623	1	0.000003	0.659876	0.885531	0.86565
Zotu910	Zotu908	1624	1	0.000003	0.855067	0.885486	0.80699
Zotu1060	Zotu4813	1625	1	0.000003	0.154503	0.885374	0.917604
Zotu703	Zotu779	1626	1	0.000003	0.793896	0.885372	0.860689
Zotu652	Zotu1391	1627	1	0.000003	0.502804	0.885357	0.80699
Zotu686	Zotu598	1628	1	0.000003	0.837451	0.885328	0.858463
Zotu615	Zotu873	1629	1	0.000003	0.789778	0.885307	0.847708
Zotu471	Zotu992	1630	1	0.000003	0.650202	0.885302	0.875285
Zotu470	Zotu1430	1631	1	0.000003	0.862356	0.885293	0.852979
Zotu408	Zotu686	1632	1	0.000003	0.804936	0.885283	0.882601
Zotu306	Zotu342	1633	1	0.000003	0.631423	0.88528	0.838732
Zotu470	Zotu1275	1634	1	0.000003	0.628272	0.885279	0.836027
Zotu430	Zotu918	1635	1	0.000003	0.779903	0.885248	0.803736
Zotu1129	Zotu1169	1636	1	0.000003	0.752209	0.885245	0.869138
Zotu974	Zotu779	1637	1	0.000003	0.567342	0.88523	0.85378
Zotu812	Zotu1357	1638	1	0.000003	0.583838	0.885211	0.834244
Zotu122	Zotu855	1639	1	0.000003	0.767554	0.885178	0.81014
Zotu328	Zotu531	1640	1	0.000003	0.778725	0.885176	0.908693
Zotu1037	Zotu815	1641	1	0.000003	0.747272	0.885164	0.864159
Zotu1038	Zotu4813	1642	1	0.000003	0.475891	0.885164	0.829428
Zotu585	Zotu815	1643	1	0.000003	0.801427	0.885155	0.910434
Zotu408	Zotu1052	1644	1	0.000003	0.717473	0.885124	0.814516
Zotu694	Zotu884	1645	1	0.000003	0.871719	0.885099	0.889193
Zotu615	Zotu598	1646	1	0.000003	0.732289	0.885086	0.859051
Zotu812	Zotu540	1647	1	0.000003	0.327013	0.885071	0.852979
Zotu161	Zotu662	1648	1	0.000003	0.8562	0.88506	0.846045
Zotu401	Zotu1385	1649	1	0.000003	0.668813	0.885052	0.882601
Zotu723	Zotu1313	1650	1	0.000003	0.813366	0.885043	0.844341
Zotu1131	Zotu1520	1651	1	0.000003	0.792411	0.885025	0.809893
Zotu412	Zotu561	1652	1	0.000003	0.609322	0.884919	0.860755
Zotu412	Zotu958	1653	1	0.000003	0.584642	0.884891	0.866477
Zotu179	Zotu535	1654	1	0.000003	0.910053	0.884761	0.866319
Zotu75	Zotu535	1655	1	0.000003	0.817186	0.884709	0.846786
Zotu570	Zotu1313	1656	1	0.000003	0.605233	0.884676	0.842824
Zotu1018	Zotu1089	1657	1	0.000003	0.756374	0.884611	0.847925
Zotu952	Zotu1357	1658	1	0.000003	0.562459	0.884605	0.847632
Zotu13	Zotu26	1659	1	0.000003	0.500983	0.884586	0.807053
Zotu524	Zotu1331	1660	1	0.000003	0.771313	0.884555	0.839762
Zotu21	Zotu429	1661	1	0.000003	0.582698	0.884552	0.880138
Zotu540	Zotu753	1662	1	0.000003	0.538736	0.884542	0.84265
Zotu958	Zotu1156	1663	1	0.000003	0.518346	0.884499	0.843788
Zotu540	Zotu839	1664	1	0.000003	0.501154	0.884497	0.852979
Zotu389	Zotu471	1665	1	0.000003	0.560657	0.884449	0.852464
Zotu742	Zotu992	1666	1	0.000003	0.552596	0.884442	0.804381
Zotu958	Zotu665	1667	1	0.000003	0.862803	0.884422	0.847817
Zotu585	Zotu1052	1668	1	0.000003	0.626391	0.884342	0.878791
Zotu326	Zotu1040	1669	1	0.000003	0.871866	0.884321	0.854864
Zotu866	Zotu1038	1670	1	0.000003	0.850761	0.884304	0.917604
Zotu533	Zotu862	1671	1	0.000003	0.685175	0.884292	0.824603
Zotu1583	Zotu845	1672	1	0.000003	0.782722	0.884283	0.923276
Zotu4813	Zotu990	1673	1	0.000003	0.663141	0.884281	0.818308
Zotu402	Zotu1467	1674	1	0.000003	0.656548	0.884274	0.814166
Zotu723	Zotu865	1675	1	0.000003	0.7996	0.884234	0.858888
Zotu812	Zotu1037	1676	1	0.000003	0.423615	0.884191	0.839808
Zotu703	EuZotu227	1677	1	0.000003	0.449438	0.884184	0.81738
Zotu75	Zotu570	1678	1	0.000003	0.740676	0.884138	0.87907
Zotu122	Zotu1357	1679	1	0.000003	0.884119	0.884096	0.839515
Zotu635	Zotu1066	1680	1	0.000003	0.800995	0.884006	0.818085
Zotu1127	Zotu822	1681	1	0.000003	0.497447	0.884006	0.803736
Zotu81	Zotu13880	1682	1	0.000003	0.946676	0.883982	0.828783
Zotu980	Zotu885	1683	1	0.000003	0.282715	0.883969	0.879482
Zotu497	Zotu14381	1684	1	0.000003	0.663005	0.883924	0.854968
Zotu401	EuZotu270	1685	1	0.000003	0.438738	0.883911	0.81667
Zotu583	Zotu1052	1686	1	0.000003	0.525129	0.883902	0.837134
Zotu252	Zotu1131	1687	1	0.000003	0.819703	0.883889	0.825242
Zotu383	Zotu506	1688	1	0.000003	0.620614	0.883883	0.911245
Zotu524	Zotu1170	1689	1	0.000003	0.558183	0.883867	0.823356
Zotu892	Zotu822	1690	1	0.000003	0.582656	0.883826	0.825242
Zotu35	Zotu125	1691	1	0.000003	0.685249	0.883814	0.811581
Zotu408	Zotu1384	1692	1	0.000003	0.855782	0.883794	0.853335
Zotu974	EuZotu227	1693	1	0.000003	0.393124	0.883776	0.824157
Zotu470	Zotu855	1694	1	0.000003	0.90285	0.883768	0.81014
Zotu632	Zotu471	1695	1	0.000003	0.596385	0.883694	0.830756
Zotu524	Zotu593	1696	1	0.000003	0.534279	0.883617	0.903422
Zotu485	Zotu1129	1697	1	0.000003	0.912774	0.883616	0.882601
Zotu164	Zotu531	1698	1	0.000003	0.800318	0.883574	0.886114
Zotu1169	Zotu1157	1699	1	0.000003	0.684302	0.883544	0.840664
Zotu1162	Zotu1611	1700	1	0.000003	0.693958	0.883517	0.80699
Zotu389	Zotu1037	1701	1	0.000003	0.566064	0.883507	0.840819
Zotu1357	Zotu1303	1702	1	0.000003	0.603166	0.883491	0.809893
Zotu1018	Zotu1385	1703	1	0.000003	0.675939	0.883477	0.823356
Zotu533	Zotu918	1704	1	0.000003	0.723618	0.883461	0.847632
Zotu93	Zotu324	1705	1	0.000003	0.708648	0.883348	0.876358
Zotu1169	Zotu1230	1706	1	0.000003	0.583882	0.883335	0.869138
Zotu865	Zotu14217	1707	1	0.000003	0.843864	0.883334	0.806158
Zotu615	Zotu1395	1708	1	0.000003	0.769953	0.883328	0.847632
Zotu447	Zotu583	1709	1	0.000003	0.757951	0.883293	0.917604
Zotu1045	Zotu665	1710	1	0.000003	0.848054	0.883203	0.847817
Zotu752	Zotu592	1711	1	0.000003	0.771733	0.8832	0.920525
Zotu1313	Zotu4813	1712	1	0.000003	0.514825	0.883192	0.859051
Zotu384	Zotu447	1713	1	0.000003	0.66464	0.883146	0.939215
Zotu384	Zotu412	1714	1	0.000003	0.75691	0.883071	0.865275
Zotu1055	Zotu1170	1715	1	0.000003	0.47076	0.883069	0.839515
Zotu615	Zotu1275	1716	1	0.000003	0.716255	0.883047	0.856459
Zotu622	Zotu1611	1717	1	0.000003	0.948091	0.883034	0.80699
Zotu122	Zotu1520	1718	1	0.000003	0.88478	0.883032	0.816936
Zotu402	Zotu686	1719	1	0.000003	0.783396	0.883015	0.882601
Zotu485	Zotu815	1720	1	0.000003	0.770352	0.882922	0.822221
Zotu585	Zotu1045	1721	1	0.000003	0.715934	0.882919	0.888673
Zotu892	Zotu851	1722	1	0.000003	0.649109	0.882898	0.804975
Zotu23	Zotu105	1723	1	0.000003	0.943003	0.882815	0.876692
Zotu862	Zotu1045	1724	1	0.000003	0.784774	0.88281	0.84265
Zotu839	Zotu873	1725	1	0.000003	0.415272	0.882762	0.852979
Zotu331	Zotu1325	1726	1	0.000003	0.834393	0.882751	0.920963
Zotu779	Zotu1013	1727	1	0.000003	0.836104	0.882748	0.920525
Zotu410	Zotu1023	1728	1	0.000003	0.560442	0.882712	0.823812
Zotu652	Zotu1520	1729	1	0.000003	0.827005	0.882699	0.802306
Zotu662	Conductivity_uS/cm	1730	1	0.000003	0.832975	0.882658	0.898504
Zotu530	Zotu958	1731	1	0.000003	0.730307	0.882622	0.863353
Zotu118	Zotu535	1732	1	0.000003	0.76896	0.882589	0.855999
Zotu812	Zotu1230	1733	1	0.000003	0.417738	0.882586	0.839515
Zotu408	Zotu862	1734	1	0.000003	0.87062	0.882575	0.882601
Zotu716	Zotu1350	1735	1	0.000003	0.752823	0.882522	0.803657
Zotu1018	Zotu1063	1736	1	0.000003	0.575254	0.882512	0.90529
Zotu847	Zotu1583	1737	1	0.000003	0.676258	0.882488	0.891506
Zotu497	Zotu1284	1738	1	0.000003	0.712282	0.88245	0.843788
Zotu1057	Zotu822	1739	1	0.000003	0.47821	0.882301	0.811853
Zotu686	Zotu1045	1740	1	0.000003	0.661545	0.882289	0.825517
Zotu615	Zotu1325	1741	1	0.000003	0.687288	0.88226	0.856212
Zotu694	Zotu1049	1742	1	0.000003	0.929543	0.882252	0.840911
Zotu524	Zotu331	1743	1	0.000003	0.896881	0.882209	0.800609
Zotu898	Zotu1060	1744	1	0.000003	0.493827	0.882202	0.889862
Zotu1397	Zotu1131	1745	1	0.000003	0.78308	0.882151	0.809893
Zotu615	Zotu1169	1746	1	0.000003	0.662538	0.882133	0.816936
Zotu710	Zotu593	1747	1	0.000003	0.696762	0.882058	0.908693
Zotu343	Zotu1023	1748	1	0.000003	0.773591	0.882023	0.839762
Zotu812	Zotu1739	1749	1	0.000003	0.741715	0.881982	0.804869
Zotu779	Zotu799	1750	1	0.000003	0.682547	0.881972	0.834537
Zotu686	Zotu1325	1751	1	0.000003	0.873674	0.881958	0.809251
Zotu892	Zotu918	1752	1	0.000003	0.645283	0.881939	0.882601
Zotu402	Zotu1739	1753	1	0.000003	0.893227	0.881913	0.816051
Zotu394	Zotu821	1754	1	0.000003	0.681758	0.881892	0.91989
Zotu401	Zotu865	1755	1	0.000003	0.499577	0.881868	0.899053
Zotu1240	Zotu1656	1756	1	0.000003	0.213047	0.881865	0.806405
Zotu1384	Zotu1169	1757	1	0.000003	0.853895	0.881859	0.869138
Zotu531	Zotu904	1758	1	0.000003	0.191788	0.881843	0.856491
Zotu1169	Zotu1275	1759	1	0.000003	0.379977	0.881822	0.818442
Zotu779	Zotu936	1760	1	0.000003	0.927244	0.881683	0.890267
Zotu485	Zotu533	1761	1	0.000003	0.868487	0.881664	0.823356
Zotu451	Zotu1611	1762	1	0.000003	0.808666	0.881541	0.80699
Zotu686	Zotu815	1763	1	0.000003	0.709758	0.881531	0.885632
Zotu425	Zotu885	1764	1	0.000003	0.737038	0.88153	0.86943
Zotu576	Zotu885	1765	1	0.000003	0.560253	0.881529	0.872272
Zotu809	Zotu1161	1766	1	0.000003	0.72405	0.881508	0.81801
Zotu865	Zotu666	1767	1	0.000003	0.67268	0.8815	0.881917
Zotu1161	Zotu1331	1768	1	0.000003	0.712536	0.881472	0.802306
Zotu425	Zotu1240	1769	1	0.000003	0.443948	0.88143	0.899053
Zotu812	Zotu583	1770	1	0.000003	0.580422	0.8814	0.86943
Zotu576	Zotu1497	1771	1	0.000003	0.482897	0.881389	0.825485
Zotu524	Zotu952	1772	1	0.000003	0.696328	0.881386	0.847708
Zotu309	Zotu10157	1773	1	0.000003	0.700615	0.88135	0.899053
Zotu662	Zotu885	1774	1	0.000003	0.680291	0.881278	0.825517
Zotu408	Zotu615	1775	1	0.000003	0.67477	0.881271	0.839515
Zotu898	Zotu723	1776	1	0.000003	0.851366	0.881267	0.885664
Zotu401	Zotu1455	1777	1	0.000003	0.407586	0.881254	0.825485
Zotu36	Zotu1350	1778	1	0.000003	0.68849	0.881249	0.860048
Zotu570	Zotu1240	1779	1	0.000003	0.228585	0.88122	0.908693
Zotu912	Zotu1049	1780	1	0.000003	0.861819	0.881205	0.87352
Zotu191	Zotu395	1781	1	0.000003	0.516757	0.881195	0.864155
Zotu839	Zotu1034	1782	1	0.000003	0.667953	0.881184	0.818257
Zotu703	EuZotu437	1783	1	0.000003	0.538729	0.881177	0.806405
Zotu533	Zotu540	1784	1	0.000003	0.925441	0.881163	0.843788
Zotu585	Zotu753	1785	1	0.000003	0.682798	0.881126	0.877439
Zotu703	Zotu865	1786	1	0.000003	0.776511	0.88109	0.928675
Zotu383	Zotu821	1787	1	0.000003	0.753395	0.881071	0.860689
Zotu812	Zotu1052	1788	1	0.000003	0.442915	0.881063	0.809968
Zotu703	Zotu723	1789	1	0.000003	0.76327	0.881057	0.885664
Zotu686	Zotu1284	1790	1	0.000003	0.637311	0.881054	0.818085
Zotu1049	Zotu971	1791	1	0.000003	0.625635	0.881049	0.87726
Zotu122	Zotu1129	1792	1	0.000003	0.8496	0.881038	0.839515
Zotu812	Zotu1384	1793	1	0.000003	0.386047	0.881035	0.852262
Zotu1045	Zotu598	1794	1	0.000003	0.81867	0.881031	0.859051
Zotu1018	Zotu1038	1795	1	0.000003	0.510383	0.881016	0.844801
Zotu160	Zotu855	1796	1	0.000003	0.692466	0.881009	0.847708
Zotu710	Zotu1156	1797	1	0.000003	0.637034	0.881001	0.818085
Zotu980	Zotu865	1798	1	0.000003	0.401851	0.880978	0.899053
Zotu309	Zotu4813	1799	1	0.000003	0.861738	0.880938	0.888673
Zotu68	Zotu101	1800	1	0.000003	0.302286	0.880911	0.855914
Zotu470	Zotu916	1801	1	0.000003	0.77473	0.880847	0.823356
Zotu595	Zotu1350	1802	1	0.000003	0.718818	0.880845	0.806836
Zotu615	Zotu176	1803	1	0.000003	0.40201	0.880841	0.84833
Zotu904	Zotu1018	1804	1	0.000003	0.153512	0.880799	0.895025
Zotu1037	Zotu1052	1805	1	0.000003	0.636703	0.880739	0.842855
Zotu401	Zotu1478	1806	1	0.000003	0.506752	0.88073	0.826415
Zotu402	Zotu1384	1807	1	0.000003	0.741335	0.880722	0.861096
Zotu809	Zotu918	1808	1	0.000003	0.665539	0.8807	0.852979
Zotu1230	Zotu1303	1809	1	0.000003	0.671558	0.880674	0.809893
Zotu809	Zotu710	1810	1	0.000003	0.651654	0.880667	0.852979
Zotu1063	Zotu1669	1811	1	0.000003	0.908462	0.880663	0.889613
Zotu394	Zotu1205	1812	1	0.000003	0.605404	0.880635	0.843757
Zotu1391	Zotu839	1813	1	0.000003	0.319804	0.880628	0.803736
Zotu585	Zotu851	1814	1	0.000003	0.67921	0.880603	0.917604
Zotu585	Zotu583	1815	1	0.000003	0.676988	0.880601	0.858359
Zotu68	Zotu282	1816	1	0.000003	0.720231	0.880587	0.853609
Zotu306	Zotu665	1817	1	0.000003	0.549818	0.880565	0.941032
Zotu394	Zotu845	1818	1	0.000003	0.711297	0.880503	0.817018
Zotu918	Zotu958	1819	1	0.000003	0.869586	0.880498	0.882601
Zotu443	Zotu1199	1820	1	0.000003	0.728444	0.880455	0.906899
Zotu122	Zotu918	1821	1	0.000003	0.787429	0.880421	0.856038
Zotu1018	Zotu865	1822	1	0.000003	0.495696	0.880397	0.928675
Zotu401	Zotu990	1823	1	0.000003	0.570034	0.880354	0.86943
Zotu1038	Zotu14217	1824	1	0.000003	0.849423	0.880351	0.908413
Zotu408	Zotu1040	1825	1	0.000003	0.723117	0.880332	0.836027
Zotu583	Zotu561	1826	1	0.000003	0.608384	0.880307	0.910884
Zotu892	Zotu1156	1827	1	0.000003	0.439743	0.880297	0.830324
Zotu176	Zotu561	1828	1	0.000003	0.825798	0.880272	0.903422
Zotu4813	EuZotu227	1829	1	0.000003	0.066362	0.880268	0.829428
Zotu388	Zotu582	1830	1	0.000003	0.639911	0.88026	0.859051
Zotu662	Zotu847	1831	1	0.000003	0.790243	0.880257	0.853133
Zotu885	Zotu779	1832	1	0.000003	0.616227	0.880173	0.809893
Zotu309	Zotu980	1833	1	0.000003	0.783481	0.880159	0.903422
Zotu226	Zotu11056	1834	1	0.000003	0.349762	0.880154	0.90717
Zotu85	Zotu282	1835	1	0.000003	0.659852	0.880127	0.928127
Zotu470	Zotu839	1836	1	0.000003	0.414289	0.880052	0.852979
Zotu222	Zotu521	1837	1	0.000003	0.57524	0.880047	0.837141
Zotu1455	Zotu4813	1838	1	0.000003	0.375615	0.880023	0.810039
Zotu694	Zotu1313	1839	1	0.000003	0.826905	0.880016	0.885274
Zotu240	Zotu821	1840	1	0.000003	0.892725	0.879992	0.918366
Zotu394	Zotu971	1841	1	0.000003	0.54323	0.879985	0.951375
Zotu908	Zotu1307	1842	1	0.000003	0.408668	0.879935	0.802306
Zotu187	Zotu974	1843	1	0.000003	0.836182	0.879909	0.918296
Zotu402	Zotu918	1844	1	0.000003	0.774923	0.879857	0.882601
Zotu176	Zotu752	1845	1	0.000003	0.775177	0.879852	0.888673
Zotu686	Zotu585	1846	1	0.000003	0.689225	0.879848	0.899502
Zotu326	Zotu851	1847	1	0.000003	0.820353	0.879831	0.826415
Zotu952	Zotu839	1848	1	0.000003	0.241186	0.879818	0.882601
Zotu226	Zotu1038	1849	1	0.000003	0.769188	0.879816	0.86943
Zotu324	Zotu665	1850	1	0.000003	0.879269	0.879789	0.812407
Zotu635	EuZotu86	1851	1	0.000003	0.573638	0.879787	0.864159
Zotu470	Zotu1395	1852	1	0.000003	0.759665	0.879777	0.852979
Zotu402	Zotu1284	1853	1	0.000003	0.484927	0.879689	0.814166
Zotu918	Zotu1391	1854	1	0.000003	0.598149	0.879683	0.803736
Zotu63	Zotu90	1855	1	0.000003	0.743305	0.87968	0.800446
Zotu1161	Zotu822	1856	1	0.000003	0.530906	0.879649	0.825242
Zotu181	Zotu451	1857	1	0.000003	0.396641	0.879639	0.80699
Zotu1018	Zotu1455	1858	1	0.000003	0.388232	0.87963	0.825485
Zotu530	Zotu812	1859	1	0.000003	0.724344	0.879568	0.86943
Zotu898	Zotu1038	1860	1	0.000003	0.872027	0.879548	0.86943
Zotu1156	Zotu540	1861	1	0.000003	0.329746	0.879525	0.843788
Zotu686	Zotu1230	1862	1	0.000003	0.644092	0.879485	0.839515
Zotu898	Zotu725	1863	1	0.000003	0.762806	0.879468	0.895305
Zotu598	Zotu1395	1864	1	0.000003	0.752002	0.879466	0.852979
Zotu368	Zotu1430	1865	1	0.000003	0.379478	0.87942	0.81997
Zotu974	Zotu1455	1866	1	0.000003	0.568452	0.879377	0.820238
Zotu443	Zotu971	1867	1	0.000003	0.730199	0.879345	0.88847
Zotu624	Zotu832	1868	1	0.000003	0.631087	0.879298	0.823812
Zotu980	Zotu725	1869	1	0.000003	0.444549	0.879297	0.854518
Zotu908	Zotu1169	1870	1	0.000003	0.498399	0.879291	0.838067
Zotu328	Zotu898	1871	1	0.000003	0.714511	0.879243	0.928675
Zotu503	Zotu10157	1872	1	0.000003	0.698514	0.879206	0.938315
Zotu73	Zotu161	1873	1	0.000003	0.871987	0.879205	0.873761
Zotu10157	Zotu866	1874	1	0.000003	0.551483	0.879131	0.938315
Zotu885	Zotu11056	1875	1	0.000003	0.246725	0.879124	0.806572
Zotu535	Zotu974	1876	1	0.000003	0.690653	0.879118	0.885632
Zotu910	Zotu1156	1877	1	0.000003	0.39639	0.879092	0.811853
Zotu583	Zotu592	1878	1	0.000003	0.840953	0.879044	0.910884
Zotu595	Zotu847	1879	1	0.000003	0.715716	0.878984	0.866081
Zotu595	Zotu1313	1880	1	0.000003	0.627924	0.878954	0.87907
Zotu912	Zotu4813	1881	1	0.000003	0.78354	0.878931	0.840774
Zotu391	Zotu447	1882	1	0.000003	0.535826	0.878921	0.850102
Zotu892	Zotu1303	1883	1	0.000003	0.452551	0.878912	0.840664
Zotu892	Zotu1040	1884	1	0.000003	0.516326	0.878846	0.823356
Zotu443	Zotu1583	1885	1	0.000003	0.688414	0.878845	0.918283
Zotu485	Zotu585	1886	1	0.000003	0.689028	0.878844	0.887982
Zotu812	Zotu815	1887	1	0.000003	0.673627	0.878815	0.903422
Zotu331	Zotu324	1888	1	0.000003	0.8598	0.8788	0.868762
Zotu1467	Zotu822	1889	1	0.000003	0.363258	0.878765	0.803736
Zotu710	Zotu327	1890	1	0.000003	0.651891	0.878684	0.908413
Zotu710	Zotu1410	1891	1	0.000003	0.803539	0.878644	0.811853
Zotu585	Zotu958	1892	1	0.000003	0.723002	0.878639	0.8696
Zotu535	Zotu971	1893	1	0.000003	0.590748	0.878603	0.86361
Zotu884	Zotu1036	1894	1	0.000003	0.609696	0.878574	0.881178
Zotu862	Zotu952	1895	1	0.000003	0.805846	0.878545	0.882601
Zotu598	Zotu1303	1896	1	0.000003	0.628208	0.878487	0.830756
Zotu851	Zotu598	1897	1	0.000003	0.678077	0.87846	0.829428
Zotu139	Zotu1089	1898	1	0.000003	0.830161	0.878443	0.890267
Zotu402	Zotu1127	1899	1	0.000003	0.626327	0.87843	0.814166
Zotu952	Zotu1391	1900	1	0.000003	0.380163	0.878422	0.811853
Zotu1174	Zotu1611	1901	1	0.000003	0.827562	0.878404	0.80699
Zotu576	Zotu1038	1902	1	0.000003	0.838008	0.878388	0.860379
Zotu862	Zotu1272	1903	1	0.000003	0.793989	0.878363	0.818085
Zotu443	Zotu884	1904	1	0.000003	0.601461	0.878354	0.881455
Zotu615	Zotu1430	1905	1	0.000003	0.704829	0.878353	0.847632
Zotu615	Zotu665	1906	1	0.000003	0.601578	0.878347	0.877792
Zotu497	Zotu1549	1907	1	0.000003	0.850939	0.878346	0.816936
Zotu1131	Zotu1033	1908	1	0.000003	0.740402	0.878306	0.865125
Zotu389	Zotu1131	1909	1	0.000003	0.655436	0.878247	0.856491
Zotu524	Zotu1033	1910	1	0.000003	0.687575	0.878246	0.830509
Zotu252	Zotu470	1911	1	0.000003	0.926832	0.878176	0.827911
Zotu470	Zotu1045	1912	1	0.000003	0.789469	0.878123	0.868352
Zotu408	Zotu1395	1913	1	0.000003	0.789814	0.878087	0.882601
Zotu160	Zotu873	1914	1	0.000003	0.619114	0.878061	0.830306
Zotu38	Zotu662	1915	1	0.000003	0.935325	0.877993	0.910434
Zotu570	Zotu779	1916	1	0.000003	0.590949	0.877988	0.86943
Zotu734	Zotu1611	1917	1	0.000003	0.669988	0.877958	0.80699
Zotu1040	Zotu1303	1918	1	0.000003	0.718679	0.877936	0.803736
Zotu161	Zotu865	1919	1	0.000003	0.878942	0.877934	0.879482
Zotu7	Zotu156	1920	1	0.000003	0.677526	0.877929	0.835413
Zotu576	EuZotu437	1921	1	0.000003	0.518901	0.877922	0.826127
Zotu862	Zotu1391	1922	1	0.000003	0.598888	0.877855	0.811853
Zotu38	Zotu383	1923	1	0.000003	0.734764	0.877852	0.860689
Zotu866	Zotu779	1924	1	0.000003	0.848259	0.877834	0.860689
Zotu41	Zotu156	1925	1	0.000003	0.403691	0.877817	0.860794
Zotu14	Zotu394	1926	1	0.000003	0.841219	0.877815	0.890903
Zotu160	Zotu1230	1927	1	0.000003	0.740173	0.877804	0.869138
Zotu812	Zotu851	1928	1	0.000003	0.372226	0.877798	0.864159
EuZotu62	EuZotu317	1929	1	0.000003	0.579645	0.877761	0.834244
Zotu862	Zotu873	1930	1	0.000003	0.857411	0.877752	0.852979
Zotu328	Zotu1089	1931	1	0.000003	0.749958	0.877731	0.887982
Zotu812	Zotu268	1932	1	0.000003	0.34855	0.877718	0.816151
Zotu123	Zotu324	1933	1	0.000003	0.842854	0.877605	0.862087
Zotu815	Zotu752	1934	1	0.000003	0.80923	0.877549	0.955419
Zotu25	Zotu78	1935	1	0.000003	0.725134	0.877528	0.871323
Zotu815	Zotu1131	1936	1	0.000003	0.734828	0.877521	0.857551
Zotu733	Zotu1611	1937	1	0.000003	0.84425	0.877513	0.80699
Zotu160	Zotu916	1938	1	0.000003	0.803624	0.877484	0.869138
Zotu402	Zotu408	1939	1	0.000003	0.894593	0.877439	0.882601
Zotu36	Zotu1205	1940	1	0.000003	0.713823	0.877404	0.820749
Zotu1038	EuZotu227	1941	1	0.000003	0.406917	0.877324	0.81738
Zotu815	Zotu1325	1942	1	0.000003	0.789419	0.877319	0.801166
Zotu240	Zotu535	1943	1	0.000003	0.906277	0.877313	0.866552
Zotu343	Zotu1611	1944	1	0.000003	0.814447	0.877266	0.80699
Zotu216	Zotu904	1945	1	0.000003	0.57679	0.877252	0.878791
Zotu576	Zotu662	1946	1	0.000003	0.883789	0.877204	0.843071
Zotu1134	Zotu14217	1947	1	0.000003	0.830769	0.877164	0.854441
Zotu524	Zotu1055	1948	1	0.000003	0.861548	0.877134	0.839515
Zotu918	Zotu839	1949	1	0.000003	0.631373	0.87713	0.882601
Zotu980	EuZotu317	1950	1	0.000003	0.308873	0.877078	0.814522
Zotu425	Zotu1038	1951	1	0.000003	0.752426	0.877056	0.844801
Zotu533	Zotu822	1952	1	0.000003	0.375014	0.877051	0.833359
Zotu497	Zotu1127	1953	1	0.000003	0.768017	0.877047	0.843788
Zotu482	Zotu752	1954	1	0.000003	0.693325	0.87702	0.822699
Zotu391	Zotu815	1955	1	0.000003	0.599533	0.877009	0.888928
Zotu408	Zotu1275	1956	1	0.000003	0.628062	0.876967	0.86565
Zotu885	Zotu723	1957	1	0.000003	0.623731	0.876944	0.829539
Zotu278	Zotu576	1958	1	0.000003	0.671969	0.876931	0.840664
Zotu851	Zotu1045	1959	1	0.000003	0.568069	0.876873	0.917604
Zotu1478	Zotu4813	1960	1	0.000003	0.500901	0.87685	0.807923
Zotu187	Zotu1497	1961	1	0.000003	0.716296	0.876825	0.918296
Zotu1156	Zotu1131	1962	1	0.000003	0.596967	0.876821	0.852979
Zotu866	Zotu14217	1963	1	0.000003	0.758874	0.876806	0.860131
Zotu8448	Zotu1013	1964	1	0.000003	0.748595	0.8768	0.90529
Zotu686	Zotu753	1965	1	0.000003	0.720952	0.876799	0.849448
Zotu535	Conductivity_uS/cm	1966	1	0.000003	0.748065	0.876794	0.879192
Zotu855	Zotu1169	1967	1	0.000003	0.632904	0.876784	0.847708
Zotu331	Zotu1131	1968	1	0.000003	0.818578	0.876783	0.832761
Zotu812	Zotu918	1969	1	0.000003	0.628105	0.876762	0.882601
Zotu247	Zotu244	1970	1	0.000003	0.780795	0.876744	0.899891
Zotu710	Zotu1331	1971	1	0.000003	0.692041	0.876734	0.809893
Zotu275	Zotu781	1972	1	0.000003	0.867601	0.876677	0.874249
Zotu662	Zotu1036	1973	1	0.000003	0.592191	0.876674	0.899891
Zotu1013	Zotu1313	1974	1	0.000003	0.832153	0.876647	0.938315
Zotu226	Zotu703	1975	1	0.000003	0.623377	0.876639	0.928675
Zotu832	Zotu1520	1976	1	0.000003	0.928393	0.876632	0.823812
Zotu388	Zotu1045	1977	1	0.000003	0.68381	0.876602	0.809315
Zotu181	Zotu622	1978	1	0.000003	0.236475	0.876582	0.839762
Zotu533	Zotu710	1979	1	0.000003	0.775626	0.876567	0.818085
Zotu470	Zotu1057	1980	1	0.000003	0.79442	0.876522	0.869138
Zotu974	Zotu821	1981	1	0.000003	0.61248	0.876513	0.890267
Zotu531	Zotu576	1982	1	0.000003	0.67816	0.876497	0.830324
Zotu585	Zotu1272	1983	1	0.000003	0.81643	0.876363	0.831862
Zotu402	Zotu1272	1984	1	0.000003	0.689195	0.876356	0.818085
Zotu470	Zotu1129	1985	1	0.000003	0.915969	0.876333	0.827911
Zotu1018	Zotu1443	1986	1	0.000003	0.556033	0.876268	0.805498
Zotu570	Zotu1018	1987	1	0.000003	0.63532	0.876195	0.918296
Zotu1284	Zotu822	1988	1	0.000003	0.242078	0.87618	0.803736
Zotu485	Zotu873	1989	1	0.000003	0.770067	0.876131	0.852979
Zotu980	Zotu723	1990	1	0.000003	0.395264	0.876129	0.844341
Zotu819	Zotu1520	1991	1	0.000003	0.385968	0.876122	0.823812
Zotu615	Zotu497	1992	1	0.000003	0.744548	0.87612	0.818298
Zotu615	Zotu752	1993	1	0.000003	0.481946	0.876112	0.920525
Zotu710	Zotu665	1994	1	0.000003	0.837883	0.876098	0.80793
Zotu533	Zotu958	1995	1	0.000003	0.819943	0.87607	0.843788
Zotu1049	Zotu1313	1996	1	0.000003	0.859503	0.876064	0.806405
Zotu508	Zotu1478	1997	1	0.000003	0.575945	0.876051	0.807923
Zotu309	Zotu1656	1998	1	0.000003	0.632136	0.876041	0.870647
[truncated: 5,149 more rows]
